# Supplementary material for: An anomaly detection model for multivariate time series with anomaly perception
Source: PeerJ Comput Sci. 2024 Jul 31;10:e2172. doi: 10.7717/peerj-cs.2172 (PMC13043214; doi:10.7717/peerj-cs.2172)
Supplement: Supplemental Information 1 — An EDD model and models for comparison. [file peerj-cs-10-2172-s001.zip]

Archive with 514 entries (326 files):
- EDD/.git/
- EDD/.git/COMMIT_EDITMSG
- EDD/.git/config
- EDD/.git/description
- EDD/.git/FETCH_HEAD
- EDD/.git/HEAD
- EDD/.git/hooks/
- EDD/.git/hooks/applypatch-msg.sample
- EDD/.git/hooks/commit-msg.sample
- EDD/.git/hooks/fsmonitor-watchman.sample
- EDD/.git/hooks/post-update.sample
- EDD/.git/hooks/pre-applypatch.sample
- EDD/.git/hooks/pre-commit.sample
- EDD/.git/hooks/pre-merge-commit.sample
- EDD/.git/hooks/prepare-commit-msg.sample
- EDD/.git/hooks/pre-push.sample
- EDD/.git/hooks/pre-rebase.sample
- EDD/.git/hooks/pre-receive.sample
- EDD/.git/hooks/push-to-checkout.sample
- EDD/.git/hooks/update.sample
- EDD/.git/index
- EDD/.git/info/
- EDD/.git/info/exclude
- EDD/.git/logs/
- EDD/.git/logs/HEAD
- EDD/.git/logs/refs/
- EDD/.git/logs/refs/heads/
- EDD/.git/logs/refs/heads/main
- EDD/.git/logs/refs/remotes/
- EDD/.git/logs/refs/remotes/origin/
- EDD/.git/logs/refs/remotes/origin/HEAD
- EDD/.git/logs/refs/remotes/origin/main
- EDD/.git/objects/
- EDD/.git/objects/01/
- EDD/.git/objects/01/5915dbe58b10fe195dc23dbf4fca612397f7e3
- EDD/.git/objects/01/829ffab229565c8225c79c8b41537e84193c19
- EDD/.git/objects/01/c823fc5d87cf9940baa1d0beac71c9bb566195
- EDD/.git/objects/02/
- EDD/.git/objects/02/af69fb9a95c6de033c06f181b5cd54e811b4b4
- EDD/.git/objects/02/f6e009440433a6907bbedbc0be9b6c63a41726
- EDD/.git/objects/04/
- EDD/.git/objects/04/95b98497d4770925ae661c45b5cb943747179b
- EDD/.git/objects/04/a5b533ecbc9678f2e3436006139d22ff9f4257
- EDD/.git/objects/07/
- EDD/.git/objects/07/41782c92e60460dbec6b7ce974398c6023b211
- EDD/.git/objects/0a/
- EDD/.git/objects/0a/5f1fd36f33860b11f5d76d5332f895b1cd01e9
- EDD/.git/objects/0a/64f40bf65fece83302976d85e080ce7f109aab
- EDD/.git/objects/0b/
- EDD/.git/objects/0b/3985c83dd1c5839c96fcb0cebbb777d07412d8
- EDD/.git/objects/0b/c138885ae471c004bf79f0ba3b1d1f1f6d48b3
- EDD/.git/objects/0c/
- EDD/.git/objects/0c/7a03ce4a29ac450ad40abd4b7be34638d8dd73
- EDD/.git/objects/0c/7bbfb8a9cf8effcdc2543c3e9a63b3f9758118
- EDD/.git/objects/0c/fa1268cea114e15f36384f75c2df4a0e46e179
- EDD/.git/objects/0e/
- EDD/.git/objects/0e/e59b86ad5bca5c7a20e02e376995366eef3913
- EDD/.git/objects/0f/
- EDD/.git/objects/0f/45dfe2d290334983afd116a23d7a5f71343e87
- EDD/.git/objects/0f/a52bdee7c1a73ea2440884cfac06906970d5c9
- EDD/.git/objects/11/
- EDD/.git/objects/11/8e8db66b761a46b1b1bbe2aa5023c31c3e2526
- EDD/.git/objects/12/
- EDD/.git/objects/12/6b09dd877aa0370990092dd0be93f5a383645f
- EDD/.git/objects/14/
- EDD/.git/objects/14/37096188a2eee342c7714c7df4be8b8913c2ca
- EDD/.git/objects/19/
- EDD/.git/objects/19/805fd4ac4b8345750876c706cd52a7c8dcc2d9
- EDD/.git/objects/1a/
- EDD/.git/objects/1a/09aa721f0e0889c989e6d4ec8f70f899f2ea3a
- EDD/.git/objects/1a/b1c3e50484c93a98d71ec045689156d690f422
- EDD/.git/objects/1b/
- EDD/.git/objects/1b/c6f8bc1617209b083e09d6c384995f18a5f785
- EDD/.git/objects/1e/
- EDD/.git/objects/1e/dea3561364153cd78f298c8e5d79b2f1167425
- EDD/.git/objects/1f/
- EDD/.git/objects/1f/412f43e20cad01eca93184ae3cc531b2827ec8
- EDD/.git/objects/20/
- EDD/.git/objects/20/1b38b1c4bdacca4f508481cc5936adc307b97d
- EDD/.git/objects/21/
- EDD/.git/objects/21/64297bb90043aaaa356def35fea922cda44a41
- EDD/.git/objects/22/
- EDD/.git/objects/22/8a267edae7bc2dc6232afb2c0ad858ee17bc00
- EDD/.git/objects/23/
- EDD/.git/objects/23/a60faa820ea43c7d1fcf43dc5634c1ea492907
- EDD/.git/objects/24/
- EDD/.git/objects/24/812ae9d547761ee24f5271f6d7bb3fc0789ee8
- EDD/.git/objects/24/a9b835ad18f420d94c0085ea051ee0226b6fd2
- EDD/.git/objects/27/
- EDD/.git/objects/27/6e6e059d5f39d7583357e3066beb515bad057d
- EDD/.git/objects/28/
- EDD/.git/objects/28/977d13a2c99a0e07eee0d172c275f09cb16b42
- EDD/.git/objects/29/
- EDD/.git/objects/29/8d0858dc19b21c19944fadaa5b38422835c2e3
- EDD/.git/objects/29/9d24fef0be8c135bdb796ffff226e651a49026
- EDD/.git/objects/2a/
- EDD/.git/objects/2a/752ab51348a91b684f7f101df26859e051dc52
- EDD/.git/objects/2b/
- EDD/.git/objects/2b/187658b08f3562ac20167ea9405c45ba432c2c
- EDD/.git/objects/2b/2710bfb372d505537c64e1c011e49297af728d
- EDD/.git/objects/2b/7b35c406ab36e8095138b5a033e0b391f77daa
- EDD/.git/objects/2c/
- EDD/.git/objects/2c/90726577022af8c7affab4eddd6652cdb65995
- EDD/.git/objects/2d/
- EDD/.git/objects/2d/4a4df08d965483cfbd4b7c3bab2444ef6b4f23
- EDD/.git/objects/2e/
- EDD/.git/objects/2e/0a01c541f2858a5c11d74b4c0f21a1242a7393
- EDD/.git/objects/32/
- EDD/.git/objects/32/b1b2c618ddc4220b8925b05627828344abcc33
- EDD/.git/objects/34/
- EDD/.git/objects/34/750f4641496d443b5b50797a959e9fb0565605
- EDD/.git/objects/34/a390e7f24a3db204e985dc339d50fe53239ec0
- EDD/.git/objects/36/
- EDD/.git/objects/36/54ff3e4f2b3fd182678eb278716f7e07eeb37c
- EDD/.git/objects/36/81e1da42f4bd78fddfac61c46b843b2f7e81d3
- EDD/.git/objects/39/
- EDD/.git/objects/39/b45c6bfacbd603fd70c3f57f7418e2d5af3301
- EDD/.git/objects/39/b5d9c1cc4310f07cfa075bd81f4b4e57afb37f
- EDD/.git/objects/3b/
- EDD/.git/objects/3b/045d3b2ba03b61c7b77f22726b0bc93d31e3f3
- EDD/.git/objects/3b/092484b0c60b10c8478e124d0d2cccb8a0e8a5
- EDD/.git/objects/3b/10f6d3ece85572f517e2d61f7c0ca5ee2a9f93
- EDD/.git/objects/3b/e44a669cb74d57c63be46c54c9daffb21e6ff1
- EDD/.git/objects/3d/
- EDD/.git/objects/3d/855d27713904d119301ec5a20f134e6903d982
- EDD/.git/objects/3e/
- EDD/.git/objects/3e/54d9835dd98f3bb6e4956293445f6cc6ce94e1
- EDD/.git/objects/41/
- EDD/.git/objects/41/c752b15f7f2e101491caa0bdcdc4bb7eaa76a0
- EDD/.git/objects/42/
- EDD/.git/objects/42/9cdd0c829e8733cfbbc2fbdf67930be63250e9
- EDD/.git/objects/43/
- EDD/.git/objects/43/984d54fb5c300e463b2a086248a674b5796992
- EDD/.git/objects/44/
- EDD/.git/objects/44/5b68840525d885b784cb7a2a61fcea34f2720a
- EDD/.git/objects/44/72cedeabb98f7847cfb7927312ca13e17ad8ce
- EDD/.git/objects/46/
- EDD/.git/objects/46/22cfbbdbc885a9e9ad426941e8dd9a84781783
- EDD/.git/objects/47/
- EDD/.git/objects/47/4a57a8410c1887a174661d6b46fca8dd454921
- EDD/.git/objects/49/
- EDD/.git/objects/49/267481454fb54a6306a46d98cefb31fb0619ad
- EDD/.git/objects/49/6e412d4ceb3ce4925c9617a82c3863ed712836
- EDD/.git/objects/49/dfc14065733a91ed1f66307e462cea1436da89
- EDD/.git/objects/4a/
- EDD/.git/objects/4a/9ef3bdb32b177a0d0644bf913506e1f71d7a49
- EDD/.git/objects/4b/
- EDD/.git/objects/4b/d5fc12d66dc6aee6a5bc287a78ef55d88ff859
- EDD/.git/objects/4b/feb8ff131cecdf8d69dd7327c79786c960ae3b
- EDD/.git/objects/4c/
- EDD/.git/objects/4c/2b477dd75f64420d96cb24ef95968d31667b4f
- EDD/.git/objects/4d/
- EDD/.git/objects/4d/264d22b7f7245edfdd13eccefe2ff0a5189b1a
- EDD/.git/objects/4d/9838d8f2578e5be017e0c389937fb012b0f7d1
- EDD/.git/objects/4d/e5770896e5510d578f339b640b963e40503055
- EDD/.git/objects/4f/
- EDD/.git/objects/4f/4586f143dd9fe501330c3700bede6856d264d7
- EDD/.git/objects/4f/ed85eb4188b4a339ffb6e1474c0949278b64bb
- EDD/.git/objects/50/
- EDD/.git/objects/50/7d25cca6cc676e92f3f09cd9da45ea2575d991
- EDD/.git/objects/51/
- EDD/.git/objects/51/54103f51de5cec8e4ddf969252963e52d83143
- EDD/.git/objects/52/
- EDD/.git/objects/52/0092420815668f313577f8ab9599f8b2a5bfdd
- EDD/.git/objects/53/
- EDD/.git/objects/53/36040651bdd550c1b93fcbfa2eb37dbbb66dbc
- EDD/.git/objects/54/
- EDD/.git/objects/54/35cee94aa63ea1cfc91378c9e8c6fa86a25259
- EDD/.git/objects/56/
- EDD/.git/objects/56/575a24e669eb797379caed675f2d0c1c7f2f6d
- EDD/.git/objects/57/
- EDD/.git/objects/57/06172f88a2450777ca8297b659f9a3d3d0233e
- EDD/.git/objects/57/65aa73f28e53f2555208945c12cf2b41101d10
- EDD/.git/objects/58/
- EDD/.git/objects/58/be170bd48679b62ff65cb7b7e40f41a0c623c7
- EDD/.git/objects/59/
- EDD/.git/objects/59/de19562479b45dae2d51b2b4cebe86d9d988da
- EDD/.git/objects/5a/
- EDD/.git/objects/5a/04849fc6cb8601e29392429545d557fbd0a14b
- EDD/.git/objects/5a/0ff007924197fe715d2fc11ab63aafae2d98a5
- EDD/.git/objects/5a/6c2fcfc674132070c4cb927d6cb607fc7916f7
- EDD/.git/objects/5d/
- EDD/.git/objects/5d/285d76246ee24e259a5ec2f5631f09ae3cf7cd
- EDD/.git/objects/60/
- EDD/.git/objects/60/406bb2c85eaf0f1de5026c50edab2ccaacf8c5
- EDD/.git/objects/61/
- EDD/.git/objects/61/9b0f3650b5908cf99924fd26c0bd437f473797
- EDD/.git/objects/64/
- EDD/.git/objects/64/346716feea28f19a8a57797da26736f78bd71d
- EDD/.git/objects/65/
- EDD/.git/objects/65/2afd006a08c4e93bb3ffb52750799d1be4f24d
- EDD/.git/objects/65/eea23dba485de4ed9d0e6c329c37b7e51696a0
- EDD/.git/objects/66/
- EDD/.git/objects/66/1dffe7ea830da76e22bf0139bf9fc12edc9576
- EDD/.git/objects/66/c8880e6bd486ca03c68b40641135907bbeff73
- EDD/.git/objects/68/
- EDD/.git/objects/68/4761066bc588cf6661eaee209228005585be2f
- EDD/.git/objects/68/cf5ffdc9949c07dc6cd14a7fe7247ee7d09a4a
- EDD/.git/objects/68/f0670c99fe222dcf047a4aff9f9b6c5b7bb0bc
- EDD/.git/objects/69/
- EDD/.git/objects/69/e627613838b3f33524b576813fab84d7214e53
- EDD/.git/objects/6a/
- EDD/.git/objects/6a/7c8e02e85d1833bb0e2ed9fb30aedbb33e960c
- EDD/.git/objects/6b/
- EDD/.git/objects/6b/b5ff2310574f6ddae8700bad07af8995a52b16
- EDD/.git/objects/6b/d577f834b7fd87cda4ab7efa8289ce0be59b2e
- EDD/.git/objects/6c/
- EDD/.git/objects/6c/09ef798a1834e0d69e5e1773be49b38785d4e9
- EDD/.git/objects/6d/
- EDD/.git/objects/6d/4d69e929a41064a30667f083353d3e60534d68
- EDD/.git/objects/6e/
- EDD/.git/objects/6e/6735b688c0c124b71ca853323e275f08011bb5
- EDD/.git/objects/6f/
- EDD/.git/objects/6f/d8abed5d6fb1ac07cb8f6afc2b7043d452bd4a
- EDD/.git/objects/72/
- EDD/.git/objects/72/b73d76ded5cf9302834041231965f8762de353
- EDD/.git/objects/74/
- EDD/.git/objects/74/050e3b0ea06c4789d1d63d9957a64b6a86b5f1
- EDD/.git/objects/74/74966ce1597548515e2aa2859c56b00adcd8b3
- EDD/.git/objects/75/
- EDD/.git/objects/75/2a2cf98d6405b9e6b51236cdb60f550e43e446
- EDD/.git/objects/76/
- EDD/.git/objects/76/1ed990e6405f1196f1ed0beeb5ae58578eca62
- EDD/.git/objects/76/64151f6a7504f097bbbf0ca200e587e5f08d44
- EDD/.git/objects/76/e2ae0bf94f976b91a84c03c09d72d5eb8b79a6
- EDD/.git/objects/78/
- EDD/.git/objects/78/076926d835944d412e647386def6feb04b15fc
- EDD/.git/objects/78/9a6340f54ee68e38f5577617721b73516a54df
- EDD/.git/objects/78/ac2a574c32183e29595d02a0642658e6fc8e51
- EDD/.git/objects/79/
- EDD/.git/objects/79/bab9b5f5ce456c02adeae79a517c156267d5eb
- EDD/.git/objects/7b/
- EDD/.git/objects/7b/4f102225e24683211c1dab068841498547f4dc
- EDD/.git/objects/7c/
- EDD/.git/objects/7c/8ccd9009ea26470ff73b09f8f5c86b1cbdddb9
- EDD/.git/objects/7d/
- EDD/.git/objects/7d/b29afd4596dd825d422601d8e577f0e4dc9d41
- EDD/.git/objects/7f/
- EDD/.git/objects/7f/973cac39b3236d2ac92abcf3c56bb44054347b
- EDD/.git/objects/81/
- EDD/.git/objects/81/10ee26ec48e5c61cf4662ed437181d0b200b1f
- EDD/.git/objects/81/354d4dc825f0bfe659dd964fc0e6c2ac511354
- EDD/.git/objects/81/968a1da5430851c522ca139c2fec00569b4b3c
- EDD/.git/objects/82/
- EDD/.git/objects/82/13caf1b2ee599cbc8fed0b84073dc2375ae56d
- EDD/.git/objects/82/ef70914b8acee36b65f30b0c3d1346abb1b476
- EDD/.git/objects/83/
- EDD/.git/objects/83/561b6f278c712dc0f90644e60d837d9eca8f43
- EDD/.git/objects/83/98ba97445744067e969c839da03f61dfff5305
- EDD/.git/objects/83/f32800f53f2df5ebbcf09fb21528f2d79979f4
- EDD/.git/objects/85/
- EDD/.git/objects/85/bbd8a96eb4284bad80e17f82b62eae803bc118
- EDD/.git/objects/86/
- EDD/.git/objects/86/bb296df5f16ac612e81aa25a0761725124821c
- EDD/.git/objects/86/bbe92089b7a56d3856ffd8186b323ba0bb1f0c
- EDD/.git/objects/87/
- EDD/.git/objects/87/a8e6f499bbe668dd42f1362aea0c0dfcb29f8d
- EDD/.git/objects/88/
- EDD/.git/objects/88/b8db1b2f64a3345bc87d264846a1964b5e55c6
- EDD/.git/objects/89/
- EDD/.git/objects/89/d9e4a57ab111fe071e93ff236d161ed52bb783
- EDD/.git/objects/8a/
- EDD/.git/objects/8a/05a6fefb286a584dca53c2cd91a9431e1f382f
- EDD/.git/objects/8a/1053d250db1886969bea66da7ea2e5e08715e2
- EDD/.git/objects/8a/9dcb3a3e52cbe9322c5c19926ef8af92bfadbb
- EDD/.git/objects/8a/bf1e063e60dbacb57f77951753709ab509a3ff
- EDD/.git/objects/8a/ec59bd82110561da54aefdacc0400c775bddba
- EDD/.git/objects/8b/
- EDD/.git/objects/8b/cbe084b52e6e0a4cdf2c04b5de42a953602da1
- EDD/.git/objects/8c/
- EDD/.git/objects/8c/7fe1282724fe336609be03fb1b113083c941a1
- EDD/.git/objects/8c/9a247f7e4e2c58f50b43734ee381ce44eb9a68
- EDD/.git/objects/8c/f674580cd73ca0fccdd29b1be48f07bce8241b
- EDD/.git/objects/8e/
- EDD/.git/objects/8e/4da02d28a1eb31988eee1e1100a725a15b3a8b
- EDD/.git/objects/8f/
- EDD/.git/objects/8f/99869d3020740b78827b92c3a38ef39013d65a
- EDD/.git/objects/8f/f82870533136481f8f6a56def04a6ee26694dd
- EDD/.git/objects/90/
- EDD/.git/objects/90/3900262df418b958ae5942572f64d25df27bc6
- EDD/.git/objects/91/
- EDD/.git/objects/91/410e55418d0ac99e62faf648283a315cc48d63
- EDD/.git/objects/91/bfa9c58c2aa5507a6323374cb785886d33ac33
- EDD/.git/objects/92/
- EDD/.git/objects/92/6ec1b5e919d0d76f52d9c3f97985f48ab29df3
- EDD/.git/objects/93/
- EDD/.git/objects/93/9d6a70ba8bcb9c2f37da6c5344781a04408175
- EDD/.git/objects/93/ac4dd9659adb098f327cbe484656eb38459236
- EDD/.git/objects/96/
- EDD/.git/objects/96/9075cf52f49d879783fa3be6d0a08c1502779f
- EDD/.git/objects/96/fffc592c7803f0cccabecceacf9e1cc525262c
- EDD/.git/objects/97/
- EDD/.git/objects/97/bbe134c870f9a6d7202f2d3e3c83c49a9a0a20
- EDD/.git/objects/99/
- EDD/.git/objects/99/9eeed9a837795e58bf9cfe0b018464a210889e
- EDD/.git/objects/99/cacae1707bbb25a5d40832e95d8c3af6d38c59
- EDD/.git/objects/9a/
- EDD/.git/objects/9a/44b91f7370a84bdf8de4d5941fcdffc6697c1a
- EDD/.git/objects/9b/
- EDD/.git/objects/9b/b254d6846f8dd8d33f5b8ed029eea995d34e4a
[truncated: 214 more entries]
