# Supplementary material for: An anomaly detection model for multivariate time series with anomaly perception
Source: PeerJ Comput Sci. 2024 Jul 31;10:e2172. doi: 10.7717/peerj-cs.2172 (PMC13043214; doi:10.7717/peerj-cs.2172)
Supplement: Supplemental Information 1 — An EDD model and models for comparison. [file peerj-cs-10-2172-s001.zip › EDD/classic/KNN.ipynb]

# %% [code]
from pyod.models.knn import KNN

from ..eval_methods import calc_seq, calc_seq1
from ..utils import get_data

# %% [code]
(train_data, _), (test_data, test_label) = get_data("ETL", normalize=True)
clf_name = 'kNN'
clf = KNN() # init detector
clf.fit(train_data)
y_test_pred = clf.predict(test_data)
# soft identification result
res, _ = calc_seq(y_test_pred, test_label, 0.5)
# hard identification result
res1, _ = calc_seq1(y_test_pred, test_label, 0.5)
print(f"f1: {res[0]}, precision: {res[1]}, recall: {res[2]}")
print(f"f1: {res1[0]}, precision: {res1[1]}, recall: {res1[2]}")
