# Supplementary material for: An anomaly detection model for multivariate time series with anomaly perception
Source: PeerJ Comput Sci. 2024 Jul 31;10:e2172. doi: 10.7717/peerj-cs.2172 (PMC13043214; doi:10.7717/peerj-cs.2172)
Supplement: Supplemental Information 1 — An EDD model and models for comparison. [file peerj-cs-10-2172-s001.zip › EDD/datasets/readme.md]

Download datasets from https://drive.google.com/file/d/1T8aRZ6FugFfRZElW2ZeAA0D1Sd1ROV_p/view?usp=drive_link
