# Supplementary material for: An anomaly detection model for multivariate time series with anomaly perception
Source: PeerJ Comput Sci. 2024 Jul 31;10:e2172. doi: 10.7717/peerj-cs.2172 (PMC13043214; doi:10.7717/peerj-cs.2172)
Supplement: Supplemental Information 1 — An EDD model and models for comparison. [file peerj-cs-10-2172-s001.zip › EDD/GDN_models/util/env.py]

import torch
import numpy as np

_device = None 

def get_device():
    # return torch.device('cuda' if torch.cuda.is_available() else 'cpu')
    return _device

def set_device(dev):
    global _device
    _device = dev

def init_work(worker_id, seed):
    np.random.seed(seed + worker_id)
