# Supplementary material for: An anomaly detection model for multivariate time series with anomaly perception
Source: PeerJ Comput Sci. 2024 Jul 31;10:e2172. doi: 10.7717/peerj-cs.2172 (PMC13043214; doi:10.7717/peerj-cs.2172)
Supplement: Supplemental Information 1 — An EDD model and models for comparison. [file peerj-cs-10-2172-s001.zip › EDD/GDN_models/util/time.py]

import time
import math
from datetime import datetime
from pytz import utc, timezone

def asMinutes(s):
    m = math.floor(s / 60)
    s -= m * 60
    return '%dm %ds' % (m, s)


def timeSincePlus(since, percent):
    now = time.time()
    s = now - since
    es = s / (percent)
    rs = es - s
    return '%s (- %s)' % (asMinutes(s), asMinutes(rs))


def timeSince(since):
    now = time.time()
    s = now - since
    m = math.floor(s / 60)
    s -= m * 60
    return '%dm %ds' % (m, s)

def timestamp2str(sec, fmt, tz):
    return datetime.fromtimestamp(sec).astimezone(tz).strftime(fmt)
