# Supplementary material for: An anomaly detection model for multivariate time series with anomaly perception
Source: PeerJ Comput Sci. 2024 Jul 31;10:e2172. doi: 10.7717/peerj-cs.2172 (PMC13043214; doi:10.7717/peerj-cs.2172)
Supplement: Supplemental Information 1 — An EDD model and models for comparison. [file peerj-cs-10-2172-s001.zip › EDD/MTAD/mtad_gat.py]

import torch
import torch.nn as nn

from modules import (
    ConvLayer,
    FeatureAttentionLayer,
    TemporalAttentionLayer,
    GRULayer,
    Forecasting_Model,
    ReconstructionModel,
)


class MTAD_GAT(nn.Module):
    """ MTAD-GAT model class.

    :param n_features: Number of input features
    :param window_size: Length of the input sequence
    :param out_dim: Number of features to output
    :param kernel_size: size of kernel to use in the 1-D convolution
    :param feat_gat_embed_dim: embedding dimension (output dimension of linear transformation)
           in feat-oriented GAT layer
    :param time_gat_embed_dim: embedding dimension (output dimension of linear transformation)
           in time-oriented GAT layer
    :param use_gatv2: whether to use the modified attention mechanism of GATv2 instead of standard GAT
    :param gru_n_layers: number of layers in the GRU layer
    :param gru_hid_dim: hidden dimension in the GRU layer
    :param forecast_n_layers: number of layers in the FC-based Forecasting Model
    :param forecast_hid_dim: hidden dimension in the FC-based Forecasting Model
    :param recon_n_layers: number of layers in the GRU-based Reconstruction Model
    :param recon_hid_dim: hidden dimension in the GRU-based Reconstruction Model
    :param dropout: dropout rate
    :param alpha: negative slope used in the leaky rely activation function

    """

    def __init__(
        self,
        n_features,
        window_size,
        out_dim,
        kernel_size=7,
        feat_gat_embed_dim=None,
        time_gat_embed_dim=None,
        use_gatv2=True,
        gru_n_layers=1,
        gru_hid_dim=150,
        forecast_n_layers=1,
        forecast_hid_dim=150,
        recon_n_layers=1,
        recon_hid_dim=150,
        dropout=0.2,
        alpha=0.2
    ):
        super(MTAD_GAT, self).__init__()

        self.conv = ConvLayer(n_features, kernel_size)
        self.feature_gat = FeatureAttentionLayer(n_features, window_size, dropout, alpha, feat_gat_embed_dim, use_gatv2)
        self.temporal_gat = TemporalAttentionLayer(n_features, window_size, dropout, alpha, time_gat_embed_dim, use_gatv2)
        self.gru = GRULayer(3 * n_features, gru_hid_dim, gru_n_layers, dropout)
        self.forecasting_model = Forecasting_Model(gru_hid_dim, forecast_hid_dim, out_dim, forecast_n_layers, dropout)
        self.recon_model = ReconstructionModel(window_size, gru_hid_dim, recon_hid_dim, out_dim, recon_n_layers, dropout)


    def forward(self, x):
        # x shape (b, n, k): b - batch size, n - window size, k - number of features

        x = self.conv(x)
        h_feat = self.feature_gat(x)
        h_temp = self.temporal_gat(x)

        h_cat = torch.cat([x, h_feat, h_temp], dim=2)  # (b, n, 3k)

        _, h_end = self.gru(h_cat)
        h_end = h_end.view(x.shape[0], -1)   # Hidden state for last timestamp

        predictions = self.forecasting_model(h_end)
        recons = self.recon_model(h_end)

        return predictions, recons
