# Supplementary material for: An anomaly detection model for multivariate time series with anomaly perception
Source: PeerJ Comput Sci. 2024 Jul 31;10:e2172. doi: 10.7717/peerj-cs.2172 (PMC13043214; doi:10.7717/peerj-cs.2172)
Supplement: Supplemental Information 1 — An EDD model and models for comparison. [file peerj-cs-10-2172-s001.zip › EDD/res_visualizer/distinguishability_and_ablation.ipynb]

# %% [code]
import numpy as np
import matplotlib.pyplot as plt
import pandas as pd
import seaborn as sn

# %% [markdown]
Visualizing distinguishability of anomaly score between different model. You should modify the path of test_loss and label in your case.

# %% [code]
dataset = "SMAP"
test_loss = np.load(f'./{dataset}/loss/test_loss.npy')
label = np.load(f'./{dataset}/loss/label.npy')
anomaly_loss = test_loss[np.where(label > 0)]
normal_loss = test_loss[np.where(label == 0)]
plt.boxplot([anomaly_loss, normal_loss])
plt.show()

# %% [code]
dataset = "ETL"
test_loss = np.load(f'./{dataset}/loss/test_loss.npy')
label = np.load(f'./{dataset}/loss/label.npy')
anomaly_loss = test_loss[np.where(label > 0)]
normal_loss = test_loss[np.where(label == 0)]
plt.boxplot([anomaly_loss, normal_loss])
plt.show()

# %% [code]
dataset = "MSL"
test_loss = np.load(f'./{dataset}/loss/test_loss.npy')
label = np.load(f'./{dataset}/loss/label.npy')
anomaly_loss = test_loss[np.where(label > 0)]
normal_loss = test_loss[np.where(label == 0)]
plt.boxplot([anomaly_loss, normal_loss])
plt.show()

# %% [code]
def show_values(axs, orient="v", space=.01):
    def _single(ax):
        if orient == "v":
            for p in ax.patches:
                _x = p.get_x() + p.get_width() / 2
                _y = p.get_y() + p.get_height() + (p.get_height()*0.01)
                value = '{:.4f}'.format(p.get_height())
                ax.text(_x, _y, value, ha="center")
        elif orient == "h":
            for p in ax.patches:
                _x = p.get_x() + p.get_width() + float(space)
                _y = p.get_y() + p.get_height() - (p.get_height()*0.5)
                value = '{:.4f}'.format(p.get_width())
                ax.text(_x, _y, value, ha="left")

    if isinstance(axs, np.ndarray):
        for idx, ax in np.ndenumerate(axs):
            _single(ax)
    else:
        _single(axs)

# result of ablation studies
data = pd.DataFrame({"MSL":[0.5091, 0.4828, 0.4399, 0.1458],
              "SMAP":[0.3855, 0.3597, 0.3466, 0.0876],
              "ETL":[0.6757, 0.6530, 0.6398, 0.1897], "Model": ['EDD', 'EDD-REC', 'EDD-KL', 'EDD-NEG']})

df_long = data.melt(id_vars='Model', var_name='Variable', value_name='Value')

sn.set(style="whitegrid", font_scale=1.2)
fontsize = 14
# draw barchart with seaborn
plt.figure(figsize=(12, 8))
ax = sn.barplot(x='Variable', y='Value', hue='Model', data=df_long)
plt.xlabel('Datasets', fontsize=fontsize)
plt.ylabel('F1-Score', fontsize=fontsize)
plt.grid(linestyle="--", alpha=0.3)
plt.show()
