# Supplementary material for: An anomaly detection model for multivariate time series with anomaly perception
Source: PeerJ Comput Sci. 2024 Jul 31;10:e2172. doi: 10.7717/peerj-cs.2172 (PMC13043214; doi:10.7717/peerj-cs.2172)
Supplement: Supplemental Information 1 — An EDD model and models for comparison. [file peerj-cs-10-2172-s001.zip › EDD/TranAD/constants.py]

from .parser import *

# Threshold parameters
lm_d = {
		'SMD': [(0.99995, 1.04), (0.99995, 1.06)],
		'synthetic': [(0.999, 1), (0.999, 1)],
		'SWaT': [(0.993, 1), (0.993, 1)],
		'UCR': [(0.993, 1), (0.99935, 1)],
		'NAB': [(0.991, 1), (0.99, 1)],
		'SMAP': [(0.98, 1), (0.98, 1)],
		'MSL': [(0.97, 1), (0.999, 1.04)],
		'WADI': [(0.99, 1), (0.999, 1)],
		'MSDS': [(0.91, 1), (0.9, 1.04)],
		'MBA': [(0.87, 1), (0.93, 1.04)],
	}
lm = lm_d[args.dataset][1 if 'TranAD' in args.model else 0]

# Hyperparameters
lr_d = {
		'SMD': 0.0001, 
		'synthetic': 0.0001, 
		'SWaT': 0.008, 
		'SMAP': 0.001, 
		'MSL': 0.002, 
		'WADI': 0.0001, 
		'MSDS': 0.001, 
		'UCR': 0.006, 
		'NAB': 0.009, 
		'MBA': 0.001, 
	}
lr = lr_d[args.dataset]

# Debugging
percentiles = {
		'SMD': (98, 2000),
		'synthetic': (95, 10),
		'SWaT': (95, 10),
		'SMAP': (97, 5000),
		'MSL': (97, 150),
		'WADI': (99, 1200),
		'MSDS': (96, 30),
		'UCR': (98, 2),
		'NAB': (98, 2),
		'MBA': (99, 2),
	}
percentile_merlin = percentiles[args.dataset][0]
cvp = percentiles[args.dataset][1]
preds = []
debug = 9
