# Supplementary material for: An anomaly detection model for multivariate time series with anomaly perception
Source: PeerJ Comput Sci. 2024 Jul 31;10:e2172. doi: 10.7717/peerj-cs.2172 (PMC13043214; doi:10.7717/peerj-cs.2172)
Supplement: Supplemental Information 1 — An EDD model and models for comparison. [file peerj-cs-10-2172-s001.zip › EDD/TranAD/models.py]

import torch
import torch.nn as nn
from torch.nn import TransformerEncoder
from torch.nn import TransformerDecoder
from .dlutils import *
from .constants import *
torch.manual_seed(1)


# Proposed Model + Self Conditioning + Adversarial + MAML (VLDB 22)
class TranAD(nn.Module):
	def __init__(self, feats):
		super(TranAD, self).__init__()
		self.name = 'TranAD'
		self.lr = lr
		self.batch = 256
		self.n_feats = feats
		self.n_window = 30
		self.n = self.n_feats * self.n_window
		self.pos_encoder = PositionalEncoding(2 * feats, 0.1, self.n_window)
		encoder_layers = TransformerEncoderLayer(d_model=2 * feats, nhead=feats, dim_feedforward=16, dropout=0.1)
		self.transformer_encoder = TransformerEncoder(encoder_layers, 1)
		decoder_layers1 = TransformerDecoderLayer(d_model=2 * feats, nhead=feats, dim_feedforward=16, dropout=0.1)
		self.transformer_decoder1 = TransformerDecoder(decoder_layers1, 1)
		decoder_layers2 = TransformerDecoderLayer(d_model=2 * feats, nhead=feats, dim_feedforward=16, dropout=0.1)
		self.transformer_decoder2 = TransformerDecoder(decoder_layers2, 1)
		self.fcn = nn.Sequential(nn.Linear(2 * feats, feats), nn.Sigmoid())

	def encode(self, src, c, tgt):
		src = torch.cat((src, c), dim=2)
		src = src * math.sqrt(self.n_feats)
		src = self.pos_encoder(src)
		memory = self.transformer_encoder(src)
		tgt = tgt.repeat(1, 1, 2)
		return tgt, memory

	def forward(self, src, tgt):
		# Phase 1 - Without anomaly scores
		c = torch.zeros_like(src)
		x1 = self.fcn(self.transformer_decoder1(*self.encode(src, c, tgt)))
		# Phase 2 - With anomaly scores
		c = (x1 - src) ** 2
		x2 = self.fcn(self.transformer_decoder2(*self.encode(src, c, tgt)))
		return x1, x2
