# Supplementary material for: An anomaly detection model for multivariate time series with anomaly perception
Source: PeerJ Comput Sci. 2024 Jul 31;10:e2172. doi: 10.7717/peerj-cs.2172 (PMC13043214; doi:10.7717/peerj-cs.2172)
Supplement: Supplemental Information 1 — An EDD model and models for comparison. [file peerj-cs-10-2172-s001.zip › EDD/TranAD/parser.py]

import argparse

parser = argparse.ArgumentParser(description='Time-Series Anomaly Detection')
parser.add_argument('--dataset', 
					metavar='-d', 
					type=str, 
					required=False,
					default='synthetic',
                    help="dataset from ['synthetic', 'SMD']")
parser.add_argument('--model', 
					metavar='-m', 
					type=str, 
					required=False,
					default='LSTM_Multivariate',
                    help="model name")
parser.add_argument('--test', 
					action='store_true', 
					help="test the model")
parser.add_argument('--retrain', 
					action='store_true', 
					help="retrain the model")
parser.add_argument('--less', 
					action='store_true', 
					help="train using less data")
args = parser.parse_args()
