# Supplementary material for: An anomaly detection model for multivariate time series with anomaly perception
Source: PeerJ Comput Sci. 2024 Jul 31;10:e2172. doi: 10.7717/peerj-cs.2172 (PMC13043214; doi:10.7717/peerj-cs.2172)
Supplement: Supplemental Information 2 — The three datasets used in the experiment are also available at figshare: Wei, Dong (2024). EDD datasets. figshare. Dataset. https://doi.org/10.6084/m9.figshare.25844203.v2. [file peerj-cs-10-2172-s002.zip]

Archive with 7 entries (5 files):
- datasets/data/
- datasets/data/labeled_anomalies.csv
- datasets/data/msl_train_md.csv
- datasets/data/smap_train_md.csv
- datasets/ETL/
- datasets/ETL/test_data_with_label.csv
- datasets/ETL/train_data.csv
