# Supplementary material for: An anomaly detection model for multivariate time series with anomaly perception
Source: PeerJ Comput Sci. 2024 Jul 31;10:e2172. doi: 10.7717/peerj-cs.2172 (PMC13043214; doi:10.7717/peerj-cs.2172)
Supplement: Supplemental Information 2 — The three datasets used in the experiment are also available at figshare: Wei, Dong (2024). EDD datasets. figshare. Dataset. https://doi.org/10.6084/m9.figshare.25844203.v2. [file peerj-cs-10-2172-s002.zip › datasets/data/labeled_anomalies.csv]

chan_id	spacecraft	anomaly_sequences	class	num_values
P-1	SMAP	[[2149, 2349], [4536, 4844], [3539, 3779]]	[contextual, contextual, contextual]	8505
S-1	SMAP	[[5300, 5747]]	[point]	7331
E-1	SMAP	[[5000, 5030], [5610, 6086]]	[contextual, contextual]	8516
E-2	SMAP	[[5598, 6995]]	[point]	8532
E-3	SMAP	[[5094, 8306]]	[point]	8307
E-4	SMAP	[[5450, 8261]]	[point]	8354
E-5	SMAP	[[5600, 5920]]	[point]	8294
E-6	SMAP	[[5610, 5675]]	[point]	8300
E-7	SMAP	[[5394, 5674]]	[point]	8310
E-8	SMAP	[[5400, 6022]]	[point]	8532
E-9	SMAP	[[5550, 5900]]	[point]	8302
E-10	SMAP	[[5000, 5050], [5601, 5871]]	[contextual, contextual]	8505
E-11	SMAP	[[5000, 5050], [5614, 5857]]	[contextual, contextual]	8514
E-12	SMAP	[[5610, 6141], [5000, 5050]]	[contextual, contextual]	8512
E-13	SMAP	[[5309, 5410], [5600, 5640], [6449, 6569]]	[contextual, contextual, contextual]	8640
A-1	SMAP	[[4690, 4774]]	[point]	8640
D-1	SMAP	[[5250, 8508]]	[point]	8509
P-2	SMAP	[[5350, 6575]]	[point]	8209
P-3	SMAP	[[5401, 6736]]	[point]	8493
D-2	SMAP	[[4319, 8536]]	[point]	8595
D-3	SMAP	[[5225, 8500]]	[point]	8640
D-4	SMAP	[[5225, 8472]]	[point]	8473
A-2	SMAP	[[4450, 4560]]	[contextual]	7914
A-3	SMAP	[[4575, 4760]]	[contextual]	8205
A-4	SMAP	[[4550, 4660]]	[contextual]	8080
G-1	SMAP	[[4770, 4890]]	[contextual]	8469
G-2	SMAP	[[4030, 4070]]	[point]	7361
D-5	SMAP	[[4800, 4850]]	[point]	7628
D-6	SMAP	[[4870, 4950]]	[point]	7884
D-7	SMAP	[[4940, 7641]]	[point]	7642
F-1	SMAP	[[5392, 5492]]	[point]	8584
P-4	SMAP	[[950, 1080], [2150, 2350], [4770, 4880]]	[point, point, point]	7783
G-3	SMAP	[[4200, 4250]]	[point]	7907
T-1	SMAP	[[2399, 3898], [6550, 6585]]	[point, contextual]	8612
T-2	SMAP	[[6840, 8624]]	[point]	8625
D-8	SMAP	[[4370, 4420]]	[point]	7874
D-9	SMAP	[[6250, 7405]]	[point]	7406
F-2	SMAP	[[5669, 8625]]	[point]	8626
G-4	SMAP	[[4690, 4720]]	[point]	7632
T-3	SMAP	[[2098, 2180], [5200, 5300]]	[point, point]	8579
D-11	SMAP	[[4270, 4330]]	[point]	7431
D-12	SMAP	[[5178, 7917]]	[point]	7918
B-1	SMAP	[[5060, 5130]]	[point]	8044
G-6	SMAP	[[5600, 5700]]	[point]	8640
G-7	SMAP	[[3650, 3750], [5050, 5100], [7560, 7675]]	[contextual, point, contextual]	8029
P-7	SMAP	[[4950, 6600]]	[contextual]	8071
R-1	SMAP	[[4510, 4590]]	[point]	7244
A-5	SMAP	[[2750, 2800]]	[point]	4693
A-6	SMAP	[[1890, 1930]]	[point]	4453
A-7	SMAP	[[6200, 8600]]	[contextual]	8631
D-13	SMAP	[[5070, 5230]]	[point]	7663
P-2	SMAP	[[5300, 6420]]	[point]	8209
A-8	SMAP	[[4569, 8374]]	[contextual]	8375
A-9	SMAP	[[4569, 8433]]	[contextual]	8434
F-3	SMAP	[[5600, 5640]]	[contextual]	8376
M-6	MSL	[[1850, 2030]]	[point]	2049
M-1	MSL	[[1110, 2250]]	[contextual]	2277
M-2	MSL	[[1110, 2250]]	[contextual]	2277
S-2	MSL	[[900, 910]]	[point]	1827
P-10	MSL	[[4590, 4720]]	[point]	6100
T-4	MSL	[[1172, 1240]]	[point]	2217
T-5	MSL	[[1200, 1225]]	[point]	2218
F-7	MSL	[[1250, 1450], [2670, 2790], [3325, 3425]]	[contextual, contextual, contextual]	5054
M-3	MSL	[[1250, 1500]]	[contextual]	2127
M-4	MSL	[[1250, 1500]]	[contextual]	2038
M-5	MSL	[[1250, 1550]]	[contextual]	2303
P-15	MSL	[[1390, 1410]]	[point]	2856
C-1	MSL	[[550, 750], [2100, 2210]]	[point, contextual]	2264
C-2	MSL	[[290, 390], [1540, 1575]]	[point, contextual]	2051
T-12	MSL	[[630, 750]]	[contextual]	2430
T-13	MSL	[[690, 790], [1900, 2050]]	[contextual, contextual]	2430
F-4	MSL	[[2700, 2770]]	[point]	3422
F-5	MSL	[[3550, 3700]]	[point]	3922
D-14	MSL	[[1630, 1650], [1800, 2000]]	[point, point]	2625
T-9	MSL	[[780, 810], [890, 970]]	[point, point]	1096
P-14	MSL	[[4575, 4755]]	[point]	6100
T-8	MSL	[[870, 930], [1330, 1370]]	[contextual, contextual]	1519
P-11	MSL	[[1778, 1898], [1238, 1344]]	[point, point]	3535
D-15	MSL	[[1500, 2140]]	[point]	2158
D-16	MSL	[[600, 1250]]	[contextual]	2191
M-7	MSL	[[940, 1040]]	[point]	2156
F-8	MSL	[[1950, 2486]]	[contextual]	2487
