# Supplementary material for: An anomaly detection model for multivariate time series with anomaly perception
Source: PeerJ Comput Sci. 2024 Jul 31;10:e2172. doi: 10.7717/peerj-cs.2172 (PMC13043214; doi:10.7717/peerj-cs.2172)
Supplement: Supplemental Information 2 — The three datasets used in the experiment are also available at figshare: Wei, Dong (2024). EDD datasets. figshare. Dataset. https://doi.org/10.6084/m9.figshare.25844203.v2. [file peerj-cs-10-2172-s002.zip › datasets/data/msl_train_md.csv]

chan_id	num_values
C-1	2158
C-2	764
D-14	3675
D-15	2074
D-16	1451
F-4	2244
F-5	2598
F-7	2511
F-8	3342
M-1	2209
M-2	2208
M-3	2037
M-4	2076
M-5	2032
M-6	1565
M-7	1587
P-10	4308
P-11	3969
P-14	2880
P-15	3682
S-2	926
T-12	1145
T-13	1145
T-4	2272
T-5	2272
T-8	748
T-9	439
