# Supplementary material for: An anomaly detection model for multivariate time series with anomaly perception
Source: PeerJ Comput Sci. 2024 Jul 31;10:e2172. doi: 10.7717/peerj-cs.2172 (PMC13043214; doi:10.7717/peerj-cs.2172)
Supplement: Supplemental Information 2 — The three datasets used in the experiment are also available at figshare: Wei, Dong (2024). EDD datasets. figshare. Dataset. https://doi.org/10.6084/m9.figshare.25844203.v2. [file peerj-cs-10-2172-s002.zip › datasets/data/smap_train_md.csv]

chan_id	num_values
A-1	2880
A-2	2648
A-3	2736
A-4	2690
A-5	705
A-6	682
A-7	2879
A-8	762
A-9	762
B-1	2435
D-1	2849
D-11	2611
D-12	312
D-13	1490
D-2	2880
D-3	2880
D-4	2833
D-5	2561
D-6	2594
D-7	2583
D-8	2602
D-9	2583
E-1	2880
E-10	2880
E-11	2880
E-12	2880
E-13	2880
E-2	2880
E-3	2880
E-4	2880
E-5	2880
E-6	2880
E-7	2769
E-8	2880
E-9	2880
F-1	2869
F-2	2861
F-3	2880
G-1	2820
G-2	2478
G-3	2624
G-4	2551
G-6	2881
G-7	2446
P-1	2872
P-3	2855
P-4	2609
P-7	2853
R-1	2874
S-1	2818
T-1	2875
T-2	2855
T-3	2876
