# Supplementary material for: An anomaly detection model for multivariate time series with anomaly perception
Source: PeerJ Comput Sci. 2024 Jul 31;10:e2172. doi: 10.7717/peerj-cs.2172 (PMC13043214; doi:10.7717/peerj-cs.2172)
Supplement: Supplemental Information 2 — The three datasets used in the experiment are also available at figshare: Wei, Dong (2024). EDD datasets. figshare. Dataset. https://doi.org/10.6084/m9.figshare.25844203.v2. [file peerj-cs-10-2172-s002.zip › datasets/ETL/test_data_with_label.csv]

time	system_cpu_usage	jvm_gc_pause_minute	node_disk_io_now	node_disk_writes_speed	pipeline_exceuting_now	jvm_threads_live_threads	jvm_gc_memory_allocated_speed	node_memory_Dirty_bytes	hikaricp_connections_acquire_seconds	transform_count	IOTransform_count	task_on_server_count	label
2023-08-04 17:00:00+08:00	0.003879364284820423	0.0	0.0	0.16363636363636364	0.0	85.0	0.0	12288.0	0.00017606419987714617	0.0	0.0	0.0	0
2023-08-04 17:00:05+08:00	0.006385376236384124	0.0	0.0	0.10909090909090909	0.0	85.0	0.0	40960.0	0.00018451410855478283	0.0	0.0	0.0	0
2023-08-04 17:00:10+08:00	0.004131196795192789	0.0	0.0	0.14545454545454545	0.0	85.0	0.0	40960.0	0.0002083288683886368	0.0	0.0	0.0	0
2023-08-04 17:00:15+08:00	0.004128612535968973	0.0	0.0	0.18181818181818182	0.0	85.0	0.0	40960.0	0.00023713277346510008	0.0	0.0	0.0	0
2023-08-04 17:00:20+08:00	0.00513591381686083	0.0	0.0	0.18181818181818182	0.0	85.0	0.0	40960.0	0.00019857874720851304	0.0	0.0	0.0	0
2023-08-04 17:00:25+08:00	0.006009765869537999	0.0	0.0	0.18181818181818182	0.0	85.0	0.0	40960.0	0.00039009776100131047	0.0	0.0	0.0	0
2023-08-04 17:00:30+08:00	0.0038774233896185116	0.0	0.0	0.18181818181818182	0.0	85.0	0.0	40960.0	0.0	0.0	0.0	0.0	0
2023-08-04 17:00:35+08:00	0.004256384576865298	0.0	0.0	0.12727272727272726	0.0	85.0	0.0	40960.0	0.0002110661998813157	0.0	0.0	0.0	0
2023-08-04 17:00:40+08:00	0.004384316672929977	0.0	0.0	0.41818181818181815	0.0	85.0	0.0	12288.0	0.000212958575191619	0.0	0.0	0.0	0
2023-08-04 17:00:45+08:00	0.004377736085053158	0.0	0.0	0.45454545454545453	0.0	85.0	0.0	12288.0	0.00018474055574779422	0.0	0.0	0.0	0
2023-08-04 17:00:50+08:00	0.004630208985108247	0.0	0.0	0.45454545454545453	0.0	85.0	0.0	12288.0	0.0003560549999747309	0.0	0.0	0.0	0
2023-08-04 17:00:55+08:00	0.0061365059486537255	0.0	0.0	0.45454545454545453	0.0	85.0	0.0	12288.0	0.0001301571999647422	0.0	0.0	0.0	0
2023-08-04 17:01:00+08:00	0.005134627426424546	0.0	0.0	0.45454545454545453	0.0	83.0	0.0	12288.0	0.0	0.0	0.0	0.0	0
2023-08-04 17:01:05+08:00	0.007013149655604258	0.0	0.0	0.39999999999999997	0.0	93.0	0.0	45056.0	0.00018949029424140598	0.0	0.0	0.0	0
2023-08-04 17:01:10+08:00	0.005884562413922625	0.0	0.0	0.41818181818181815	0.0	94.0	0.0	45056.0	0.00018890725565643215	0.0	0.0	0.0	0
2023-08-04 17:01:15+08:00	0.004631947921882824	0.01818115704883459	0.0	0.43636363636363634	0.0	85.0	91890046.18013892	36864.0	0.00036724764942133557	0.0	0.0	0.0	0
2023-08-04 17:01:20+08:00	0.0038779084313234928	0.018181487609316194	0.0	0.43636363636363634	0.0	86.0	91891716.87787496	40960.0	0.00018271765653699504	0.0	0.0	0.0	0
2023-08-04 17:01:25+08:00	0.004254786634964335	0.01818181818181818	0.0	0.43636363636363634	0.0	86.0	91893387.63636363	40960.0	0.00019214879994251534	0.0	0.0	0.0	0
2023-08-04 17:01:30+08:00	0.0045050682017269425	0.01818181818181818	0.0	0.43636363636363634	0.0	86.0	91893387.63636363	40960.0	0.0	0.0	0.0	0.0	0
2023-08-04 17:01:35+08:00	0.006266449429753102	0.01818115704883459	0.0	0.23636363636363636	0.0	86.0	91890046.18013892	12288.0	0.000160473494811139	0.0	0.0	0.0	0
2023-08-04 17:01:40+08:00	0.003879364284820423	0.01818181818181818	0.0	0.39999999999999997	0.0	86.0	91893387.63636363	12288.0	0.0004217348530119625	0.0	0.0	0.0	0
2023-08-04 17:01:45+08:00	0.004129645851583031	0.01818181818181818	0.0	0.43636363636363634	0.0	86.0	91893387.63636363	12288.0	0.0001853476000178489	0.0	0.0	0.0	0
2023-08-04 17:01:50+08:00	0.005261180007515971	0.01818181818181818	0.0	0.43636363636363634	0.0	86.0	91893387.63636363	12288.0	0.0001831681998737622	0.0	0.0	0.0	0
2023-08-04 17:01:55+08:00	0.003629082718057815	0.018182148766341208	0.0	0.43636363636363634	0.0	86.0	91895058.4556083	12288.0	0.0002038881776428906	0.0	0.0	0.0	0
2023-08-04 17:02:00+08:00	0.0048811013767209015	0.01818082650037271	0.0	0.43636363636363634	0.0	86.0	91888375.5431522	12288.0	0.0	0.0	0.0	0.0	0
2023-08-04 17:02:05+08:00	0.005510331872260488	0.018182148766341208	0.0	0.3818181818181818	0.0	85.0	91895058.4556083	12288.0	0.00016943528718337144	0.0	0.0	0.0	0
2023-08-04 17:02:10+08:00	0.004256384576865298	0.0	0.0	0.5272727272727272	0.0	85.0	0.0	12288.0	0.0003839048189888785	0.0	0.0	0.0	0
2023-08-04 17:02:15+08:00	0.005386446198171114	0.0	0.0	0.5636363636363636	0.0	85.0	0.0	8192.0	0.00019617559992184396	0.0	0.0	0.0	0
2023-08-04 17:02:20+08:00	0.003755163349605708	0.0	0.0	0.5636363636363636	0.0	85.0	0.0	12288.0	0.0002212233999671298	0.0	0.0	0.0	0
2023-08-04 17:02:25+08:00	0.004630788485607009	0.0	0.0	0.5636363636363636	0.0	85.0	0.0	12288.0	0.00019771514309446862	0.0	0.0	0.0	0
2023-08-04 17:02:30+08:00	0.005135270541082164	0.0	0.0	0.43636363636363634	0.0	85.0	0.0	12288.0	0.0	0.0	0.0	0.0	0
2023-08-04 17:02:35+08:00	0.0038774233896185116	0.0	0.0	0.23636363636363636	0.0	85.0	0.0	12288.0	0.00017773535886931652	0.0	0.0	0.0	0
2023-08-04 17:02:40+08:00	0.0038808212318477715	0.0	0.0	0.2545454545454545	0.0	85.0	0.0	12288.0	0.0003653128625483347	0.0	0.0	0.0	0
2023-08-04 17:02:45+08:00	0.0060142839243202606	0.0	0.0	0.2909090909090909	0.0	85.0	0.0	8192.0	0.00019771219995163848	0.0	0.0	0.0	0
2023-08-04 17:02:50+08:00	0.005008765339343852	0.0	0.0	0.2909090909090909	0.0	85.0	0.0	12288.0	0.0001953391322518163	0.0	0.0	0.0	0
2023-08-04 17:02:55+08:00	0.0043815723585378065	0.0	0.0	0.2909090909090909	0.0	85.0	0.0	12288.0	0.00011828299993794644	0.0	0.0	0.0	0
2023-08-04 17:03:00+08:00	0.006263309532757109	0.0	0.0	0.2909090909090909	0.0	84.0	0.0	12288.0	0.00017305500005022624	0.0	0.0	0.0	0
2023-08-04 17:03:05+08:00	0.003879364284820423	0.0	0.0	0.12727272727272726	0.0	84.0	0.0	12288.0	0.0001987021998502314	0.0	0.0	0.0	0
2023-08-04 17:03:10+08:00	0.0053857715430861725	0.0	0.0	0.14545454545454545	0.0	84.0	0.0	12288.0	0.00020832620011788095	0.0	0.0	0.0	0
2023-08-04 17:03:15+08:00	0.004131714035307375	0.0	0.0	0.18181818181818182	0.0	84.0	0.0	4096.0	0.00019724479989235988	0.0	0.0	0.0	0
2023-08-04 17:03:20+08:00	0.003379224030037547	0.0	0.0	0.18181818181818182	0.0	85.0	0.0	12288.0	0.0001829986000302597	0.0	0.0	0.0	0
2023-08-04 17:03:25+08:00	0.005136557253821098	0.0	0.0	0.18181818181818182	0.0	85.0	0.0	12288.0	0.00017643999999563675	0.0	0.0	0.0	0
2023-08-04 17:03:30+08:00	0.004506760140210316	0.0	0.0	0.18181818181818182	0.0	85.0	0.0	12288.0	0.0001704296577684186	0.0	0.0	0.0	0
2023-08-04 17:03:35+08:00	0.0043793793793793796	0.0	0.0	0.12727272727272726	0.0	85.0	0.0	12288.0	0.00021103238056297436	0.0	0.0	0.0	0
2023-08-04 17:03:40+08:00	0.0036309002128458744	0.0	0.0	0.14545454545454545	0.0	85.0	0.0	12288.0	0.00020764678814413936	0.0	0.0	0.0	0
2023-08-04 17:03:45+08:00	0.005513093597293572	0.0	0.0	0.18181818181818182	0.0	85.0	0.0	4096.0	0.0001821774935129161	0.0	0.0	0.0	0
2023-08-04 17:03:50+08:00	0.00400600901352028	0.0	0.0	0.18181818181818182	0.0	85.0	0.0	12288.0	0.00018870080002670876	0.0	0.0	0.0	0
2023-08-04 17:03:55+08:00	0.005263157894736842	0.0	0.0	0.18181818181818182	0.0	85.0	0.0	12288.0	0.0003422652000153903	0.0	0.0	0.0	0
2023-08-04 17:04:00+08:00	0.003753284123608157	0.0	0.0	0.18181818181818182	0.0	85.0	0.0	12288.0	0.0	0.0	0.0	0.0	0
2023-08-04 17:04:05+08:00	0.005386446198171114	0.0	0.0	0.12727272727272726	0.0	85.0	0.0	12288.0	0.00015701060001447332	0.0	0.0	0.0	0
2023-08-04 17:04:10+08:00	0.003879364284820423	0.0	0.0	0.14545454545454545	0.0	85.0	0.0	12288.0	0.00021115859999554232	0.0	0.0	0.0	0
2023-08-04 17:04:15+08:00	0.004880490551870854	0.0	0.0	0.18181818181818182	0.0	85.0	0.0	4096.0	0.00019280139986221911	0.0	0.0	0.0	0
2023-08-04 17:04:20+08:00	0.0045084533500313086	0.0	0.0	0.18181818181818182	0.0	85.0	0.0	12288.0	0.0003502602001390187	0.0	0.0	0.0	0
2023-08-04 17:04:25+08:00	0.005134627426424546	0.0	0.0	0.18181818181818182	0.0	85.0	0.0	12288.0	0.00019823139991785864	0.0	0.0	0.0	0
2023-08-04 17:04:30+08:00	0.003753284123608157	0.0	0.0	0.18181818181818182	0.0	85.0	0.0	12288.0	0.0	0.0	0.0	0.0	0
2023-08-04 17:04:35+08:00	0.006012777151446825	0.0	0.0	0.12727272727272726	0.0	85.0	0.0	12288.0	0.00016641080001136288	0.0	0.0	0.0	0
2023-08-04 17:04:40+08:00	0.005385097056981841	0.0	0.0	0.14545454545454545	0.0	85.0	0.0	12288.0	0.00020296340007917025	0.0	0.0	0.0	0
2023-08-04 17:04:45+08:00	0.003629536921151439	0.0	0.0	0.18181818181818182	0.0	85.0	0.0	4096.0	0.00020274479993531713	0.0	0.0	0.0	0
2023-08-04 17:04:50+08:00	0.003504380475594493	0.0	0.0	0.18181818181818182	0.0	85.0	0.0	12288.0	0.00041405619995202867	0.0	0.0	0.0	0
2023-08-04 17:04:55+08:00	0.0048811013767209015	0.0	0.0	0.18181818181818182	0.0	85.0	0.0	12288.0	0.0002024188513391319	0.0	0.0	0.0	0
2023-08-04 17:05:00+08:00	0.003879364284820423	0.0	0.0	0.18181818181818182	0.0	85.0	0.0	12288.0	0.0	0.0	0.0	0.0	0
2023-08-04 17:05:05+08:00	0.004632527857768874	0.0	0.0	0.12727272727272726	0.0	85.0	0.0	12288.0	0.00017634420000831597	0.0	0.0	0.0	0
2023-08-04 17:05:10+08:00	0.0038798498122653317	0.0	0.0	0.14545454545454545	0.0	85.0	0.0	12288.0	0.0001906843369662473	0.0	0.0	0.0	0
2023-08-04 17:05:15+08:00	0.004380475594493116	0.0	0.0	0.18181818181818182	0.0	85.0	0.0	12288.0	0.0001870632252362253	0.0	0.0	0.0	0
2023-08-04 17:05:20+08:00	0.004129129129129129	0.0	0.0	0.18181818181818182	0.0	85.0	0.0	12288.0	0.00020554798069684983	0.0	0.0	0.0	0
2023-08-04 17:05:25+08:00	0.005636978579481398	0.0	0.0	0.18181818181818182	0.0	85.0	0.0	12288.0	0.0001919461999932537	0.0	0.0	0.0	0
2023-08-04 17:05:30+08:00	0.003879364284820423	0.0	0.0	0.18181818181818182	0.0	85.0	0.0	12288.0	0.0	0.0	0.0	0.0	0
2023-08-04 17:05:35+08:00	0.005513784461152882	0.0	0.0	0.12727272727272726	0.0	85.0	0.0	12288.0	0.00017342348476413966	0.0	0.0	0.0	0
2023-08-04 17:05:40+08:00	0.004004004004004004	0.0	0.0	0.2909090909090909	0.0	85.0	0.0	12288.0	0.00039621375733381255	0.0	0.0	0.0	0
2023-08-04 17:05:45+08:00	0.0040030022516887665	0.0	0.0	0.32727272727272727	0.0	85.0	0.0	8192.0	0.00019634499985841103	0.0	0.0	0.0	0
2023-08-04 17:05:50+08:00	0.005764411027568922	0.0	0.0	0.32727272727272727	0.0	83.0	0.0	12288.0	0.00019198680001863977	0.0	0.0	0.0	0
2023-08-04 17:05:55+08:00	0.00488171235448742	0.0	0.0	0.32727272727272727	0.0	83.0	0.0	12288.0	0.00019918263653833949	0.0	0.0	0.0	0
2023-08-04 17:06:00+08:00	0.0042558517962198025	0.0	0.0	0.32727272727272727	0.0	85.0	0.0	12288.0	0.0	0.0	0.0	0.0	0
2023-08-04 17:06:05+08:00	0.004005006257822278	0.0	0.0	0.2727272727272727	0.0	85.0	0.0	12288.0	0.00017860160005511716	0.0	0.0	0.0	0
2023-08-04 17:06:10+08:00	0.004131196795192789	0.0	0.0	0.2909090909090909	0.0	85.0	0.0	12288.0	0.00039643966375661624	0.0	0.0	0.0	0
2023-08-04 17:06:15+08:00	0.0043821209465381246	0.0	0.0	0.32727272727272727	0.0	85.0	0.0	4096.0	0.00019253407965552955	0.0	0.0	0.0	0
2023-08-04 17:06:20+08:00	0.005511022044088177	0.0	0.0	0.32727272727272727	0.0	85.0	0.0	12288.0	0.00022211922381199363	0.0	0.0	0.0	0
2023-08-04 17:06:25+08:00	0.004755944931163955	0.0	0.0	0.32727272727272727	0.0	85.0	0.0	12288.0	0.0001676672665582049	0.0	0.0	0.0	0
2023-08-04 17:06:30+08:00	0.003629082718057815	0.0	0.0	0.32727272727272727	0.0	85.0	0.0	12288.0	0.0	0.0	0.0	0.0	0
2023-08-04 17:06:35+08:00	0.004005507572912755	0.0	0.0	0.12727272727272726	0.0	85.0	0.0	12288.0	0.000409720199968433	0.0	0.0	0.0	0
2023-08-04 17:06:40+08:00	0.0037537537537537537	0.0	0.0	0.14545454545454545	0.0	85.0	0.0	12288.0	0.00019562500001484294	0.0	0.0	0.0	0
2023-08-04 17:06:45+08:00	0.005135270541082164	0.0	0.0	0.18181818181818182	0.0	85.0	0.0	4096.0	0.00019691799989232094	0.0	0.0	0.0	0
2023-08-04 17:06:50+08:00	0.0033783783783783786	0.0	0.0	0.18181818181818182	0.0	85.0	0.0	12288.0	0.00020069360016350402	0.0	0.0	0.0	0
2023-08-04 17:06:55+08:00	0.004004004004004004	0.0	0.0	0.18181818181818182	0.0	85.0	0.0	12288.0	0.00018970419987454079	0.0	0.0	0.0	0
2023-08-04 17:07:00+08:00	0.0043821209465381246	0.0	0.0	0.18181818181818182	0.0	85.0	0.0	12288.0	0.00021925860000919782	0.0	0.0	0.0	0
2023-08-04 17:07:05+08:00	0.005132699048572859	0.0	0.0	0.12727272727272726	0.0	85.0	0.0	12288.0	0.00019263272659787338	0.0	0.0	0.0	0
2023-08-04 17:07:10+08:00	0.004754754754754755	0.0	0.0	0.14545454545454545	0.0	85.0	0.0	12288.0	0.00019806438702351794	0.0	0.0	0.0	0
2023-08-04 17:07:15+08:00	0.003755633450175263	0.0	0.0	0.16363636363636364	0.0	85.0	0.0	4096.0	0.0001886588001070777	0.0	0.0	0.0	0
2023-08-04 17:07:20+08:00	0.004633688165309956	0.0	0.0	0.16363636363636364	0.0	85.0	0.0	12288.0	0.00020701140227972952	0.0	0.0	0.0	0
2023-08-04 17:07:25+08:00	0.0040030022516887665	0.0	0.0	0.16363636363636364	0.0	85.0	0.0	12288.0	0.00020309600004111416	0.0	0.0	0.0	0
2023-08-04 17:07:30+08:00	0.004505632040050063	0.0	0.0	0.16363636363636364	0.0	85.0	0.0	12288.0	0.0	0.0	0.0	0.0	0
2023-08-04 17:07:35+08:00	0.0035035035035035035	0.0	0.0	0.10909090909090909	0.0	87.0	0.0	12288.0	0.0002727596000113408	0.0	0.0	0.0	0
2023-08-04 17:07:40+08:00	0.004634268537074149	0.0	0.0	0.12727272727272726	0.0	86.0	0.0	12288.0	0.00019460199982859194	0.0	0.0	0.0	0
2023-08-04 17:07:45+08:00	0.0038798498122653317	0.0	0.0	0.16363636363636364	0.0	84.0	0.0	4096.0	0.00019267193438867372	0.0	0.0	0.0	0
2023-08-04 17:07:50+08:00	0.004127579737335835	0.0	0.0	0.16363636363636364	0.0	85.0	0.0	12288.0	0.00019151509712606916	0.0	0.0	0.0	0
2023-08-04 17:07:55+08:00	0.004256384576865298	0.0	0.0	0.16363636363636364	0.0	85.0	0.0	12288.0	0.00016367739990528208	0.0	0.0	0.0	0
2023-08-04 17:08:00+08:00	0.004506196019526849	0.0	0.0	0.16363636363636364	0.0	85.0	0.0	12288.0	0.0	0.0	0.0	0.0	0
2023-08-04 17:08:05+08:00	0.004004004004004004	0.0	0.0	0.10909090909090909	0.0	85.0	0.0	12288.0	0.00034678095629601355	0.0	0.0	0.0	0
2023-08-04 17:08:10+08:00	0.004129129129129129	0.0	0.0	0.14545454545454545	0.0	85.0	0.0	12288.0	0.00020003619263301951	0.0	0.0	0.0	0
2023-08-04 17:08:15+08:00	0.004884157795867251	0.0	0.0	0.18181818181818182	0.0	85.0	0.0	12288.0	0.00018316420009796276	0.0	0.0	0.0	0
2023-08-04 17:08:20+08:00	0.005884562413922625	0.0	0.0	0.18181818181818182	0.0	85.0	0.0	12288.0	0.0003807269999015261	0.0	0.0	0.0	0
2023-08-04 17:08:25+08:00	0.004506760140210316	0.0	0.0	0.18181818181818182	0.0	85.0	0.0	12288.0	0.00020887992809170785	0.0	0.0	0.0	0
2023-08-04 17:08:30+08:00	0.005386446198171114	0.0	0.0	0.18181818181818182	0.0	86.0	0.0	12288.0	0.0	0.0	0.0	0.0	0
2023-08-04 17:08:35+08:00	0.0043815723585378065	0.0	0.0	0.12727272727272726	0.0	86.0	0.0	12288.0	0.00022947669518446836	0.0	0.0	0.0	0
2023-08-04 17:08:40+08:00	0.005760080140245429	0.0	0.0	0.14545454545454545	0.0	85.0	0.0	12288.0	0.0001935566886768658	0.0	0.0	0.0	0
2023-08-04 17:08:45+08:00	0.0043810239078733255	0.0	0.0	0.18181818181818182	0.0	85.0	0.0	16384.0	0.00020166960002825362	0.0	0.0	0.0	0
2023-08-04 17:08:50+08:00	0.005639804486777792	0.0	0.0	0.18181818181818182	0.0	85.0	0.0	12288.0	0.0001995206001083716	0.0	0.0	0.0	0
2023-08-04 17:08:55+08:00	0.005008138224614999	0.0	0.0	0.18181818181818182	0.0	85.0	0.0	12288.0	0.00015199879999272525	0.0	0.0	0.0	0
2023-08-04 17:09:00+08:00	0.004005507572912755	0.0	0.0	0.18181818181818182	0.0	85.0	0.0	12288.0	0.0	0.0	0.0	0.0	0
2023-08-04 17:09:05+08:00	0.005507572912755038	0.0	0.0	0.12727272727272726	0.0	85.0	0.0	12288.0	0.0001752283543077142	0.0	0.0	0.0	0
2023-08-04 17:09:10+08:00	0.004380475594493116	0.0	0.0	0.14545454545454545	0.0	83.0	0.0	12288.0	0.00039360219998343384	0.0	0.0	0.0	0
2023-08-04 17:09:15+08:00	0.004631368131180373	0.0	0.0	0.18181818181818182	0.0	83.0	0.0	0.0	0.00018244019993289838	0.0	0.0	0.0	0
2023-08-04 17:09:20+08:00	0.004506196019526849	0.0	0.0	0.18181818181818182	0.0	85.0	0.0	12288.0	0.00020625665139714644	0.0	0.0	0.0	0
2023-08-04 17:09:25+08:00	0.00425531914893617	0.0	0.0	0.18181818181818182	0.0	85.0	0.0	12288.0	0.00019250969805371465	0.0	0.0	0.0	0
2023-08-04 17:09:30+08:00	0.005761523046092185	0.0	0.0	0.18181818181818182	0.0	85.0	0.0	12288.0	0.0	0.0	0.0	0.0	0
2023-08-04 17:09:35+08:00	0.0038798498122653317	0.0	0.0	0.12727272727272726	0.0	85.0	0.0	12288.0	0.00019412359997659224	0.0	0.0	0.0	0
2023-08-04 17:09:40+08:00	0.005260521042084168	0.0	0.0	0.14545454545454545	0.0	85.0	0.0	12288.0	0.0003904081999280606	0.0	0.0	0.0	0
2023-08-04 17:09:45+08:00	0.003754693366708386	0.0	0.0	0.18181818181818182	0.0	85.0	0.0	12288.0	0.0002054402000794653	0.0	0.0	0.0	0
2023-08-04 17:09:50+08:00	0.0037537537537537537	0.0	0.0	0.18181818181818182	0.0	85.0	0.0	12288.0	0.00018978135627693732	0.0	0.0	0.0	0
2023-08-04 17:09:55+08:00	0.005511022044088177	0.0	0.0	0.18181818181818182	0.0	85.0	0.0	12288.0	0.00018133973205404413	0.0	0.0	0.0	0
2023-08-04 17:10:00+08:00	0.003879364284820423	0.0	0.0	0.18181818181818182	0.0	85.0	0.0	12288.0	0.0	0.0	0.0	0.0	0
2023-08-04 17:10:05+08:00	0.005256570713391739	0.0	0.0	0.12727272727272726	0.0	85.0	0.0	40960.0	0.0002041715999439475	0.0	0.0	0.0	0
2023-08-04 17:10:10+08:00	0.004381023907873326	0.0	0.0	0.14545454545454545	0.0	85.0	0.0	40960.0	0.00036056954181031453	0.0	0.0	0.0	0
2023-08-04 17:10:15+08:00	0.005886036318096431	0.0	0.0	0.18181818181818182	0.0	85.0	0.0	32768.0	0.00019577873263569698	0.0	0.0	0.0	0
2023-08-04 17:10:20+08:00	0.004131196795192789	0.0	0.0	0.18181818181818182	0.0	85.0	0.0	40960.0	0.00017915263058975692	0.0	0.0	0.0	0
2023-08-04 17:10:25+08:00	0.005261180007515971	0.0	0.0	0.18181818181818182	0.0	86.0	0.0	40960.0	0.00018281223762078955	0.0	0.0	0.0	0
2023-08-04 17:10:30+08:00	0.003754693366708386	0.0	0.0	0.18181818181818182	0.0	86.0	0.0	40960.0	0.0	0.0	0.0	0.0	0
2023-08-04 17:10:35+08:00	0.004254254254254254	0.0	0.0	0.23636363636363636	0.0	85.0	0.0	12288.0	0.00015466520079643234	0.0	0.0	0.0	0
2023-08-04 17:10:40+08:00	0.004759519038076152	0.0	0.0	0.2545454545454545	0.0	85.0	0.0	12288.0	0.0003754698000193457	0.0	0.0	0.0	0
2023-08-04 17:10:45+08:00	0.006138043342101967	0.0	0.0	0.2909090909090909	0.0	85.0	0.0	4096.0	0.00018989939999300987	0.0	0.0	0.0	0
2023-08-04 17:10:50+08:00	0.0038798498122653317	0.0	0.0	0.2909090909090909	0.0	85.0	0.0	12288.0	0.00017548020005051513	0.0	0.0	0.0	0
2023-08-04 17:10:55+08:00	0.0045050682017269425	0.0	0.0	0.2909090909090909	0.0	85.0	0.0	12288.0	0.00019221999991714256	0.0	0.0	0.0	0
2023-08-04 17:11:00+08:00	0.004004505068201727	0.0	0.0	0.2909090909090909	0.0	85.0	0.0	12288.0	0.0	0.0	0.0	0.0	0
2023-08-04 17:11:05+08:00	0.004131196795192789	0.0	0.0	0.23636363636363636	0.0	85.0	0.0	12288.0	0.00037213420000625774	0.0	0.0	0.0	0
2023-08-04 17:11:10+08:00	0.004505632040050063	0.0	0.0	0.41818181818181815	0.0	85.0	0.0	12288.0	0.00019116903378299234	0.0	0.0	0.0	0
2023-08-04 17:11:15+08:00	0.005765133475372854	0.0	0.0	0.45454545454545453	0.0	85.0	0.0	12288.0	0.0002086264748441039	0.0	0.0	0.0	0
2023-08-04 17:11:20+08:00	0.0040030022516887665	0.0	0.0	0.45454545454545453	0.0	85.0	0.0	8192.0	0.0001790593998521217	0.0	0.0	0.0	0
2023-08-04 17:11:25+08:00	0.005012531328320802	0.0	0.0	0.45454545454545453	0.0	85.0	0.0	12288.0	0.0001768894000633736	0.0	0.0	0.0	0
2023-08-04 17:11:30+08:00	0.003879364284820423	0.0	0.0	0.34545454545454546	0.0	85.0	0.0	12288.0	0.0001942161999977543	0.0	0.0	0.0	0
2023-08-04 17:11:35+08:00	0.0043826696719258705	0.0	0.0	0.2909090909090909	0.0	85.0	0.0	12288.0	0.00013996880006743594	0.0	0.0	0.0	0
2023-08-04 17:11:40+08:00	0.004506760140210316	0.0	0.0	0.3090909090909091	0.0	85.0	0.0	12288.0	0.00020104879986320156	0.0	0.0	0.0	0
2023-08-04 17:11:45+08:00	0.0035039419346765107	0.0	0.0	0.34545454545454546	0.0	85.0	0.0	4096.0	0.0001970474000700051	0.0	0.0	0.0	0
2023-08-04 17:11:50+08:00	0.004254786634964335	0.0	0.0	0.34545454545454546	0.0	85.0	0.0	12288.0	0.0001883376000478165	0.0	0.0	0.0	0
2023-08-04 17:11:55+08:00	0.005885299273729026	0.0	0.0	0.34545454545454546	0.0	85.0	0.0	12288.0	0.0003801327999099158	0.0	0.0	0.0	0
2023-08-04 17:12:00+08:00	0.003755163349605708	0.0	0.0	0.34545454545454546	0.0	85.0	0.0	12288.0	0.0	0.0	0.0	0.0	0
2023-08-04 17:12:05+08:00	0.005884562413922625	0.0	0.0	0.12727272727272726	0.0	85.0	0.0	12288.0	0.00016880880011740373	0.0	0.0	0.0	0
2023-08-04 17:12:10+08:00	0.004005006257822278	0.0	0.0	0.14545454545454545	0.0	85.0	0.0	12288.0	0.00019445287172503383	0.0	0.0	0.0	0
2023-08-04 17:12:15+08:00	0.004380475594493116	0.0	0.0	0.18181818181818182	0.0	85.0	0.0	12288.0	0.00017632040762415437	0.0	0.0	0.0	0
2023-08-04 17:12:20+08:00	0.0045050682017269425	0.0	0.0	0.18181818181818182	0.0	83.0	0.0	12288.0	0.0003689385878291893	0.0	0.0	0.0	0
2023-08-04 17:12:25+08:00	0.0037542235014391186	0.0	0.0	0.18181818181818182	0.0	83.0	0.0	12288.0	0.00020539652071186948	0.0	0.0	0.0	0
2023-08-04 17:12:30+08:00	0.005761523046092184	0.0	0.0	0.18181818181818182	0.0	85.0	0.0	16384.0	0.0	0.0	0.0	0.0	0
2023-08-04 17:12:35+08:00	0.0045050682017269425	0.0	0.0	0.12727272727272726	0.0	86.0	0.0	16384.0	0.0001739906018538273	0.0	0.0	0.0	0
2023-08-04 17:12:40+08:00	0.005261839138060637	0.0	0.0	0.14545454545454545	0.0	85.0	0.0	16384.0	0.00020008419996884186	0.0	0.0	0.0	0
2023-08-04 17:12:45+08:00	0.004505632040050063	0.0	0.0	0.18181818181818182	0.0	84.0	0.0	16384.0	0.00019381359998078552	0.0	0.0	0.0	0
2023-08-04 17:12:50+08:00	0.004381572358537807	0.0	0.0	0.18181818181818182	0.0	85.0	0.0	16384.0	0.00035890180006390435	0.0	0.0	0.0	0
2023-08-04 17:12:55+08:00	0.005508262393590386	0.0	0.0	0.18181818181818182	0.0	85.0	0.0	20480.0	0.00016893640004127518	0.0	0.0	0.0	0
2023-08-04 17:13:00+08:00	0.0052585451358457495	0.0	0.0	0.19999999999999998	0.0	85.0	0.0	20480.0	0.0	0.0	0.0	0.0	0
2023-08-04 17:13:05+08:00	0.004381572358537807	0.0	0.0	0.14545454545454545	0.0	85.0	0.0	16384.0	0.0001688801999989664	0.0	0.0	0.0	0
2023-08-04 17:13:10+08:00	0.00412912912912913	0.0	0.0	0.16363636363636364	0.0	85.0	0.0	16384.0	0.0003999335998742026	0.0	0.0	0.0	0
2023-08-04 17:13:15+08:00	0.005010647626205687	0.0	0.0	0.16363636363636364	0.0	85.0	0.0	16384.0	0.0001991634327187243	0.0	0.0	0.0	0
2023-08-04 17:13:20+08:00	0.0053857715430861725	0.0	0.0	0.18181818181818182	0.0	85.0	0.0	16384.0	0.0001987054589403474	0.0	0.0	0.0	0
2023-08-04 17:13:25+08:00	0.0041301627033792235	0.0	0.0	0.18181818181818182	0.0	85.0	0.0	12288.0	0.00018797939992509782	0.0	0.0	0.0	0
2023-08-04 17:13:30+08:00	0.0038803354612592313	0.0	0.0	0.18181818181818182	0.0	85.0	0.0	12288.0	0.0	0.0	0.0	0.0	0
2023-08-04 17:13:35+08:00	0.004883546205860255	0.0	0.0	0.12727272727272726	0.0	85.0	0.0	12288.0	0.00034187732640693363	0.0	0.0	0.0	0
2023-08-04 17:13:40+08:00	0.005636272545090181	0.0	0.0	0.16363636363636364	0.0	85.0	0.0	12288.0	0.00020673220005846816	0.0	0.0	0.0	0
2023-08-04 17:13:45+08:00	0.00412809607205404	0.0	0.0	0.16363636363636364	0.0	85.0	0.0	12288.0	0.00019045132915329515	0.0	0.0	0.0	0
2023-08-04 17:13:50+08:00	0.004131714035307375	0.0	0.0	0.19999999999999998	0.0	85.0	0.0	4096.0	0.000202479000108724	0.0	0.0	0.0	0
2023-08-04 17:13:55+08:00	0.005261839138060637	0.0	0.0	0.18181818181818182	0.0	85.0	0.0	12288.0	0.0001583381999807898	0.0	0.0	0.0	0
2023-08-04 17:14:00+08:00	0.003879364284820423	0.0	0.0	0.18181818181818182	0.0	85.0	0.0	12288.0	0.0	0.0	0.0	0.0	0
2023-08-04 17:14:05+08:00	0.0040030022516887665	0.0	0.0	0.12727272727272726	0.0	85.0	0.0	12288.0	0.0003718201998708537	0.0	0.0	0.0	0
2023-08-04 17:14:10+08:00	0.0043815723585378065	0.0	0.0	0.18181818181818182	0.0	86.0	0.0	12288.0	0.0002370228001382202	0.0	0.0	0.0	0
2023-08-04 17:14:15+08:00	0.004757731313384249	0.0	0.0	0.16363636363636364	0.0	86.0	0.0	12288.0	0.00018714819998422172	0.0	0.0	0.0	0
2023-08-04 17:14:20+08:00	0.004006510579691999	0.0	0.0	0.19999999999999998	0.0	85.0	0.0	0.0	0.00020005000993697877	0.0	0.0	0.0	0
2023-08-04 17:14:25+08:00	0.0038783935943950956	0.0	0.0	0.19999999999999998	0.0	85.0	0.0	12288.0	0.00019377400003577349	0.0	0.0	0.0	0
2023-08-04 17:14:30+08:00	0.006263309532757109	0.0	0.0	0.19999999999999998	0.0	85.0	0.0	12288.0	0.0	0.0	0.0	0.0	0
2023-08-04 17:14:35+08:00	0.005009392611145899	0.0	0.0	0.12727272727272726	0.0	85.0	0.0	12288.0	0.0001395645129022816	0.0	0.0	0.0	0
2023-08-04 17:14:40+08:00	0.005636272545090181	0.0	0.0	0.18181818181818182	0.0	85.0	0.0	12288.0	0.00019027540001843591	0.0	0.0	0.0	0
2023-08-04 17:14:45+08:00	0.004128612535968973	0.0	0.0	0.14545454545454545	0.0	85.0	0.0	12288.0	0.0001759859943002298	0.0	0.0	0.0	0
2023-08-04 17:14:50+08:00	0.003879364284820423	0.0	0.0	0.18181818181818182	0.0	85.0	0.0	8192.0	0.0001894538184655796	0.0	0.0	0.0	0
2023-08-04 17:14:55+08:00	0.00513591381686083	0.0	0.0	0.18181818181818182	0.0	85.0	0.0	8192.0	0.00016295080004056218	0.0	0.0	0.0	0
2023-08-04 17:15:00+08:00	0.005386446198171114	0.0	0.0	0.18181818181818182	0.0	85.0	0.0	12288.0	0.0	0.0	0.0	0.0	0
2023-08-04 17:15:05+08:00	0.0047541598899036655	0.0	0.0	0.12727272727272726	0.0	85.0	0.0	12288.0	0.00018255651139170395	0.0	0.0	0.0	0
2023-08-04 17:15:10+08:00	0.004130162703379224	0.0	0.0	0.18181818181818182	0.0	85.0	0.0	12288.0	0.0002040731853703197	0.0	0.0	0.0	0
2023-08-04 17:15:15+08:00	0.005886036318096431	0.0	0.0	0.14545454545454545	0.0	85.0	0.0	12288.0	0.0001998369998545968	0.0	0.0	0.0	0
2023-08-04 17:15:20+08:00	0.0036295369211514395	0.0	0.0	0.18181818181818182	0.0	85.0	0.0	12288.0	0.00036962700014555596	0.0	0.0	0.0	0
2023-08-04 17:15:25+08:00	0.003878878878878879	0.0	0.0	0.18181818181818182	0.0	85.0	0.0	12288.0	0.00018650599995453376	0.0	0.0	0.0	0
2023-08-04 17:15:30+08:00	0.0046290504191167274	0.0	0.0	0.18181818181818182	0.0	85.0	0.0	16384.0	0.0	0.0	0.0	0.0	0
2023-08-04 17:15:35+08:00	0.005260521042084168	0.0	0.0	0.12727272727272726	0.0	85.0	0.0	16384.0	0.00020059340004081606	0.0	0.0	0.0	0
2023-08-04 17:15:40+08:00	0.0038798498122653317	0.0	0.0	0.32727272727272727	0.0	85.0	0.0	16384.0	0.00020425619986781386	0.0	0.0	0.0	0
2023-08-04 17:15:45+08:00	0.006137274549098196	0.0	0.0	0.2909090909090909	0.0	85.0	0.0	16384.0	0.00037586477295705443	0.0	0.0	0.0	0
2023-08-04 17:15:50+08:00	0.0038783935943950956	0.0	0.0	0.3090909090909091	0.0	85.0	0.0	16384.0	0.00019827374539299082	0.0	0.0	0.0	0
2023-08-04 17:15:55+08:00	0.003629536921151439	0.0	0.0	0.3090909090909091	0.0	85.0	0.0	12288.0	0.00013424159988062456	0.0	0.0	0.0	0
2023-08-04 17:16:00+08:00	0.0037542235014391186	0.0	0.0	0.3090909090909091	0.0	85.0	0.0	12288.0	0.0	0.0	0.0	0.0	0
2023-08-04 17:16:05+08:00	0.005760801502817783	0.0	0.0	0.2545454545454545	0.0	87.0	0.0	16384.0	0.0001803328001187765	0.0	0.0	0.0	0
2023-08-04 17:16:10+08:00	0.004004004004004004	0.0	0.0	0.3090909090909091	0.0	85.0	0.0	16384.0	0.0004255781155891996	0.0	0.0	0.0	0
2023-08-04 17:16:15+08:00	0.004760115244895403	0.0	0.0	0.2727272727272727	0.0	85.0	0.0	16384.0	0.0009299014197633887	0.0	0.0	0.0	0
2023-08-04 17:16:20+08:00	0.005385097056981841	0.0	0.0	0.2909090909090909	0.0	83.0	0.0	16384.0	0.00020874679994449253	0.0	0.0	0.0	0
2023-08-04 17:16:25+08:00	0.004004004004004004	0.0	0.0	0.2909090909090909	0.0	85.0	0.0	12288.0	0.00018896159999712837	0.0	0.0	0.0	0
2023-08-04 17:16:30+08:00	0.004380475594493116	0.0	0.0	0.2909090909090909	0.0	85.0	0.0	12288.0	0.0	0.0	0.0	0.0	0
2023-08-04 17:16:35+08:00	0.0038783935943950956	0.0	0.0	0.09090909090909091	0.0	85.0	0.0	12288.0	0.00019911279996449595	0.0	0.0	0.0	0
2023-08-04 17:16:40+08:00	0.005885299273729026	0.0	0.0	0.14545454545454545	0.0	85.0	0.0	12288.0	0.00033414842966227607	0.0	0.0	0.0	0
2023-08-04 17:16:45+08:00	0.004883546205860256	0.0	0.0	0.12727272727272726	0.0	85.0	0.0	12288.0	0.00021103321322581494	0.0	0.0	0.0	0
2023-08-04 17:16:50+08:00	0.003754693366708386	0.0	0.0	0.14545454545454545	0.0	85.0	0.0	16384.0	0.00020265740558503476	0.0	0.0	0.0	0
2023-08-04 17:16:55+08:00	0.004256384576865298	0.0	0.0	0.14545454545454545	0.0	85.0	0.0	8192.0	0.00017872560001706007	0.0	0.0	0.0	0
2023-08-04 17:17:00+08:00	0.005516549648946841	0.0	0.0	0.14545454545454545	0.0	85.0	0.0	12288.0	0.0	0.0	0.0	0.0	0
2023-08-04 17:17:05+08:00	0.0047541598899036655	0.0	0.0	0.09090909090909091	0.0	85.0	0.0	12288.0	0.0003704853999806801	0.0	0.0	0.0	0
2023-08-04 17:17:10+08:00	0.004130162703379224	0.0	0.0	0.14545454545454545	0.0	85.0	0.0	12288.0	0.0002259208000396029	0.0	0.0	0.0	0
2023-08-04 17:17:15+08:00	0.005008765339343852	0.0	0.0	0.12727272727272726	0.0	85.0	0.0	12288.0	0.00019285960006527604	0.0	0.0	0.0	0
2023-08-04 17:17:20+08:00	0.005512402906539714	0.0	0.0	0.16363636363636364	0.0	85.0	0.0	12288.0	0.00019115739996777847	0.0	0.0	0.0	0
2023-08-04 17:17:25+08:00	0.003629082718057815	0.0	0.0	0.19999999999999998	0.0	85.0	0.0	8192.0	0.00019417343463813994	0.0	0.0	0.0	0
2023-08-04 17:17:30+08:00	0.005888986342563588	0.0	0.0	0.19999999999999998	0.0	85.0	0.0	8192.0	0.0	0.0	0.0	0.0	0
2023-08-04 17:17:35+08:00	0.005634861006761833	0.0	0.0	0.14545454545454545	0.0	86.0	0.0	12288.0	0.00018838280011550522	0.0	0.0	0.0	0
2023-08-04 17:17:40+08:00	0.004130679684566279	0.0	0.0	0.19999999999999998	0.0	86.0	0.0	12288.0	0.0001846839999416261	0.0	0.0	0.0	0
2023-08-04 17:17:45+08:00	0.004507888805409466	0.0	0.0	0.18181818181818182	0.0	85.0	0.0	12288.0	0.00019751220006583025	0.0	0.0	0.0	0
2023-08-04 17:17:50+08:00	0.004131714035307374	0.0	0.0	0.18181818181818182	0.0	85.0	0.0	12288.0	0.00019860619995597516	0.0	0.0	0.0	0
2023-08-04 17:17:55+08:00	0.005261180007515971	0.0	0.0	0.21818181818181817	0.0	85.0	0.0	12288.0	0.0002021242000409984	0.0	0.0	0.0	0
2023-08-04 17:18:00+08:00	0.004130162703379224	0.0	0.0	0.21818181818181817	0.0	85.0	0.0	12288.0	0.00020374384624740024	0.0	0.0	0.0	0
2023-08-04 17:18:05+08:00	0.005010647626205687	0.0	0.0	0.16363636363636364	0.0	85.0	0.0	12288.0	0.0001760779532067613	0.0	0.0	0.0	0
2023-08-04 17:18:10+08:00	0.004004505068201727	0.0	0.0	0.21818181818181817	0.0	85.0	0.0	12288.0	0.00021715759994549443	0.0	0.0	0.0	0
2023-08-04 17:18:15+08:00	0.006138043342101967	0.0	0.0	0.18181818181818182	0.0	85.0	0.0	12288.0	0.0001926701999764191	0.0	0.0	0.0	0
2023-08-04 17:18:20+08:00	0.004004505068201727	0.0	0.0	0.14545454545454545	0.0	84.0	0.0	12288.0	0.00021019691828174844	0.0	0.0	0.0	0
2023-08-04 17:18:25+08:00	0.005636272545090181	0.0	0.0	0.18181818181818182	0.0	83.0	0.0	12288.0	0.000342858284964133	0.0	0.0	0.0	0
2023-08-04 17:18:30+08:00	0.003878878878878879	0.0	0.0	0.18181818181818182	0.0	84.0	0.0	4096.0	0.0	0.0	0.0	0.0	0
2023-08-04 17:18:35+08:00	0.005512402906539714	0.0	0.0	0.12727272727272726	0.0	85.0	0.0	12288.0	0.00018422499997541308	0.0	0.0	0.0	0
2023-08-04 17:18:40+08:00	0.0038783935943950956	0.0	0.0	0.18181818181818182	0.0	85.0	0.0	12288.0	0.00018611420000524959	0.0	0.0	0.0	0
2023-08-04 17:18:45+08:00	0.003629536921151439	0.0	0.0	0.18181818181818182	0.0	85.0	0.0	12288.0	0.0002005202000873396	0.0	0.0	0.0	0
2023-08-04 17:18:50+08:00	0.005638391179050245	0.0	0.0	0.14545454545454545	0.0	85.0	0.0	12288.0	0.00018223819988634206	0.0	0.0	0.0	0
2023-08-04 17:18:55+08:00	0.0038798498122653317	0.0	0.0	0.18181818181818182	0.0	85.0	0.0	12288.0	0.0004098288974845761	0.0	0.0	0.0	0
2023-08-04 17:19:00+08:00	0.0041301627033792235	0.0	0.0	0.18181818181818182	0.0	85.0	0.0	8192.0	0.0	0.0	0.0	0.0	0
2023-08-04 17:19:05+08:00	0.004882934768999625	0.0	0.0	0.12727272727272726	0.0	85.0	0.0	12288.0	0.00013395959995250452	0.0	0.0	0.0	0
2023-08-04 17:19:10+08:00	0.0037542235014391186	0.0	0.0	0.18181818181818182	0.0	85.0	0.0	12288.0	0.0002050655999482842	0.0	0.0	0.0	0
2023-08-04 17:19:15+08:00	0.005260521042084168	0.0	0.0	0.18181818181818182	0.0	87.0	0.0	16384.0	0.00019743859993468505	0.0	0.0	0.0	0
2023-08-04 17:19:20+08:00	0.005885299273729026	0.0	0.0	0.14545454545454545	0.0	85.0	0.0	16384.0	0.0005978347008959407	0.0	0.0	0.0	0
2023-08-04 17:19:25+08:00	0.0036313548710242925	0.0	0.0	0.16363636363636364	0.0	85.0	0.0	16384.0	0.00018853679994208506	0.0	0.0	0.0	0
2023-08-04 17:19:30+08:00	0.004257983719474014	0.0	0.0	0.16363636363636364	0.0	85.0	0.0	12288.0	0.0	0.0	0.0	0.0	0
2023-08-04 17:19:35+08:00	0.006134969325153374	0.0	0.0	0.10909090909090909	0.0	85.0	0.0	12288.0	0.000187043773728446	0.0	0.0	0.0	0
2023-08-04 17:19:40+08:00	0.0041301627033792235	0.0	0.0	0.16363636363636364	0.0	85.0	0.0	12288.0	0.00019935561348488902	0.0	0.0	0.0	0
2023-08-04 17:19:45+08:00	0.0037528146109582186	0.0	0.0	0.16363636363636364	0.0	85.0	0.0	12288.0	0.0003823363980798181	0.0	0.0	0.0	0
2023-08-04 17:19:50+08:00	0.004633107938893063	0.0	0.0	0.12727272727272726	0.0	85.0	0.0	12288.0	0.00020674424651753097	0.0	0.0	0.0	0
2023-08-04 17:19:55+08:00	0.006011271133375079	0.0	0.0	0.16363636363636364	0.0	85.0	0.0	12288.0	0.00022797760011599165	0.0	0.0	0.0	0
2023-08-04 17:20:00+08:00	0.004004505068201727	0.0	0.0	0.16363636363636364	0.0	85.0	0.0	12288.0	0.0	0.0	0.0	0.0	0
2023-08-04 17:20:05+08:00	0.0073888541014402	0.0	0.0	0.10909090909090909	0.0	85.0	0.0	32768.0	0.00020571796923874692	0.0	0.0	0.0	0
2023-08-04 17:20:10+08:00	0.003752814610958219	0.0	0.0	0.16363636363636364	0.0	85.0	0.0	32768.0	0.00022454619993368398	0.0	0.0	0.0	0
2023-08-04 17:20:15+08:00	0.004634849054240261	0.0	0.0	0.16363636363636364	0.0	85.0	0.0	32768.0	0.000330753452144505	0.0	0.0	0.0	0
2023-08-04 17:20:20+08:00	0.005385097056981841	0.0	0.0	0.14545454545454545	0.0	85.0	0.0	32768.0	0.00018424825097408207	0.0	0.0	0.0	0
2023-08-04 17:20:25+08:00	0.0037542235014391186	0.0	0.0	0.18181818181818182	0.0	85.0	0.0	32768.0	0.00019656620006571756	0.0	0.0	0.0	0
2023-08-04 17:20:30+08:00	0.0045039409483297885	0.0	0.0	0.18181818181818182	0.0	85.0	0.0	32768.0	0.0	0.0	0.0	0.0	0
2023-08-04 17:20:35+08:00	0.005259862241703194	0.0	0.0	0.12727272727272726	0.0	85.0	0.0	32768.0	0.00037508419991354457	0.0	0.0	0.0	0
2023-08-04 17:20:40+08:00	0.005261180007515971	0.0	0.0	0.2727272727272727	0.0	85.0	0.0	12288.0	0.00017448479993618094	0.0	0.0	0.0	0
2023-08-04 17:20:45+08:00	0.004630788485607009	0.0	0.0	0.2727272727272727	0.0	85.0	0.0	12288.0	0.00017065820011339384	0.0	0.0	0.0	0
2023-08-04 17:20:50+08:00	0.005386446198171114	0.0	0.0	0.23636363636363636	0.0	85.0	0.0	12288.0	0.0001674092455207104	0.0	0.0	0.0	0
2023-08-04 17:20:55+08:00	0.0042526579111944966	0.0	0.0	0.23636363636363636	0.0	85.0	0.0	12288.0	0.000196401758866565	0.0	0.0	0.0	0
2023-08-04 17:21:00+08:00	0.005138488532397544	0.0	0.0	0.2727272727272727	0.0	85.0	0.0	12288.0	0.0	0.0	0.0	0.0	0
2023-08-04 17:21:05+08:00	0.003755163349605708	0.0	0.0	0.21818181818181817	0.0	85.0	0.0	12288.0	0.00036061547690951226	0.0	0.0	0.0	0
2023-08-04 17:21:10+08:00	0.004756540242833896	0.0	0.0	0.3818181818181818	0.0	85.0	0.0	12288.0	0.00021679620003851597	0.0	0.0	0.0	0
2023-08-04 17:21:15+08:00	0.004130162703379224	0.0	0.0	0.3818181818181818	0.0	85.0	0.0	12288.0	0.00021321599997463635	0.0	0.0	0.0	0
2023-08-04 17:21:20+08:00	0.005509641873278237	0.0	0.0	0.34545454545454546	0.0	85.0	0.0	12288.0	0.00019482660009089158	0.0	0.0	0.0	0
2023-08-04 17:21:25+08:00	0.005760801502817783	0.0	0.0	0.34545454545454546	0.0	85.0	0.0	12288.0	0.00018541319986979942	0.0	0.0	0.0	0
2023-08-04 17:21:30+08:00	0.003879364284820423	0.0	0.0	0.3818181818181818	0.0	87.0	0.0	16384.0	0.0	0.0	0.0	0.0	0
2023-08-04 17:21:35+08:00	0.003629536921151439	0.0	0.0	0.23636363636363636	0.0	85.0	0.0	16384.0	0.0008588859317035756	0.0	0.0	0.0	0
2023-08-04 17:21:40+08:00	0.0045045045045045045	0.0	0.0	0.2909090909090909	0.0	85.0	0.0	16384.0	0.00019552428535902534	0.0	0.0	0.0	0
2023-08-04 17:21:45+08:00	0.0045073244021535	0.0	0.0	0.2909090909090909	0.0	85.0	0.0	16384.0	0.0001924341999256285	0.0	0.0	0.0	0
2023-08-04 17:21:50+08:00	0.004128612535968973	0.0	0.0	0.2909090909090909	0.0	85.0	0.0	16384.0	0.00017739680006343406	0.0	0.0	0.0	0
2023-08-04 17:21:55+08:00	0.005385097056981841	0.0	0.0	0.2545454545454545	0.0	85.0	0.0	16384.0	0.00018015480000030948	0.0	0.0	0.0	0
2023-08-04 17:22:00+08:00	0.006264094211976948	0.0	0.0	0.2727272727272727	0.0	85.0	0.0	12288.0	0.00020105740004510152	0.0	0.0	0.0	0
2023-08-04 17:22:05+08:00	0.004256384576865298	0.0	0.0	0.10909090909090909	0.0	85.0	0.0	12288.0	0.0001603016000444768	0.0	0.0	0.0	0
2023-08-04 17:22:10+08:00	0.004379927418345639	0.0	0.0	0.16363636363636364	0.0	85.0	0.0	12288.0	0.00019799559995590244	0.0	0.0	0.0	0
2023-08-04 17:22:15+08:00	0.0037542235014391186	0.0	0.0	0.16363636363636364	0.0	85.0	0.0	12288.0	0.0001981842000532197	0.0	0.0	0.0	0
2023-08-04 17:22:20+08:00	0.004381572358537807	0.0	0.0	0.16363636363636364	0.0	85.0	0.0	12288.0	0.00021176619993639177	0.0	0.0	0.0	0
2023-08-04 17:22:25+08:00	0.005761523046092185	0.0	0.0	0.12727272727272726	0.0	87.0	0.0	16384.0	0.0009627307999835466	0.0	0.0	0.0	0
2023-08-04 17:22:30+08:00	0.004256384576865298	0.0	0.0	0.14545454545454545	0.0	85.0	0.0	8192.0	0.0	0.0	0.0	0.0	0
2023-08-04 17:22:35+08:00	0.003629536921151439	0.0	0.0	0.09090909090909091	0.0	85.0	0.0	12288.0	0.000179257851612823	0.0	0.0	0.0	0
2023-08-04 17:22:40+08:00	0.005761523046092184	0.0	0.0	0.14545454545454545	0.0	85.0	0.0	12288.0	0.00019964567077541636	0.0	0.0	0.0	0
2023-08-04 17:22:45+08:00	0.006012777151446824	0.0	0.0	0.14545454545454545	0.0	84.0	0.0	12288.0	0.000193331599079759	0.0	0.0	0.0	0
2023-08-04 17:22:50+08:00	0.004004004004004004	0.0	0.0	0.14545454545454545	0.0	84.0	0.0	12288.0	0.00018627303614129496	0.0	0.0	0.0	0
2023-08-04 17:22:55+08:00	0.006641604010025063	0.0	0.0	0.12727272727272726	0.0	86.0	0.0	16384.0	0.0006172190000143018	0.0	0.0	0.0	0
2023-08-04 17:23:00+08:00	0.00538442273979464	0.0	0.0	0.14545454545454545	0.0	84.0	0.0	12288.0	0.0	0.0	0.0	0.0	0
2023-08-04 17:23:05+08:00	0.005385097056981841	0.0	0.0	0.09090909090909091	0.0	85.0	0.0	12288.0	0.00017867386523132126	0.0	0.0	0.0	0
2023-08-04 17:23:10+08:00	0.0043810239078733255	0.0	0.0	0.14545454545454545	0.0	87.0	0.0	12288.0	0.0006738353999026003	0.0	0.0	0.0	0
2023-08-04 17:23:15+08:00	0.005511022044088177	0.0	0.0	0.14545454545454545	0.0	85.0	0.0	16384.0	0.00018507020013203146	0.0	0.0	0.0	0
2023-08-04 17:23:20+08:00	0.003755163349605708	0.0	0.0	0.14545454545454545	0.0	85.0	0.0	16384.0	0.00047498239982814996	0.0	0.0	0.0	0
2023-08-04 17:23:25+08:00	0.004505632040050063	0.0	0.0	0.12727272727272726	0.0	85.0	0.0	16384.0	0.000190260200179182	0.0	0.0	0.0	0
2023-08-04 17:23:30+08:00	0.0038803354612592317	0.0	0.0	0.14545454545454545	0.0	85.0	0.0	12288.0	0.0	0.0	0.0	0.0	0
2023-08-04 17:23:35+08:00	0.00438266967192587	0.0	0.0	0.09090909090909091	0.0	85.0	0.0	12288.0	0.00018548769746852051	0.0	0.0	0.0	0
2023-08-04 17:23:40+08:00	0.004004505068201727	0.0	0.0	0.14545454545454545	0.0	87.0	0.0	12288.0	0.0001680625874052482	0.0	0.0	0.0	0
2023-08-04 17:23:45+08:00	0.0063949843260188086	0.0	0.0	0.14545454545454545	0.0	85.0	0.0	16384.0	0.0007654454672911279	0.0	0.0	0.0	0
2023-08-04 17:23:50+08:00	0.0047553497684895505	0.0	0.0	0.14545454545454545	0.0	85.0	0.0	16384.0	0.0002040797680536457	0.0	0.0	0.0	0
2023-08-04 17:23:55+08:00	0.006016545500125345	0.0	0.0	0.12727272727272726	0.0	85.0	0.0	16384.0	0.00015105798847529566	0.0	0.0	0.0	0
2023-08-04 17:24:00+08:00	0.005260521042084168	0.0	0.0	0.14545454545454545	0.0	85.0	0.0	12288.0	0.0	0.0	0.0	0.0	0
2023-08-04 17:24:05+08:00	0.005760080140245429	0.0	0.0	0.09090909090909091	0.0	85.0	0.0	12288.0	0.00019977564486098868	0.0	0.0	0.0	0
2023-08-04 17:24:10+08:00	0.004381572358537807	0.0	0.0	0.14545454545454545	0.0	85.0	0.0	12288.0	0.0002403628001047764	0.0	0.0	0.0	0
2023-08-04 17:24:15+08:00	0.005260521042084168	0.0	0.0	0.14545454545454545	0.0	85.0	0.0	12288.0	0.0003814699999566074	0.0	0.0	0.0	0
2023-08-04 17:24:20+08:00	0.003879364284820423	0.0	0.0	0.14545454545454545	0.0	87.0	0.0	16384.0	0.000582023599963577	0.0	0.0	0.0	0
2023-08-04 17:24:25+08:00	0.005756476035539982	0.0	0.0	0.12727272727272726	0.0	87.0	0.0	16384.0	0.0006166659999507828	0.0	0.0	0.0	0
2023-08-04 17:24:30+08:00	0.005513784461152882	0.0	0.0	0.14545454545454545	0.0	85.0	0.0	12288.0	0.0	0.0	0.0	0.0	0
2023-08-04 17:24:35+08:00	0.005385097056981841	0.0	0.0	0.09090909090909091	0.0	85.0	0.0	12288.0	0.00018262539997522255	0.0	0.0	0.0	0
2023-08-04 17:24:40+08:00	0.004129645851583031	0.0	0.0	0.14545454545454545	0.0	85.0	0.0	12288.0	0.0004015738000816782	0.0	0.0	0.0	0
2023-08-04 17:24:45+08:00	0.005886773547094188	0.0	0.0	0.14545454545454545	0.0	85.0	0.0	12288.0	0.00019058515113452114	0.0	0.0	0.0	0
2023-08-04 17:24:50+08:00	0.004005006257822278	0.0	0.0	0.14545454545454545	0.0	85.0	0.0	12288.0	0.000198877599905245	0.0	0.0	0.0	0
2023-08-04 17:24:55+08:00	0.004629629629629629	0.0	0.0	0.12727272727272726	0.0	85.0	0.0	12288.0	0.00022979752154407551	0.0	0.0	0.0	0
2023-08-04 17:25:00+08:00	0.005261839138060637	0.0	0.0	0.16363636363636364	0.0	85.0	0.0	12288.0	0.0	0.0	0.0	0.0	0
2023-08-04 17:25:05+08:00	0.004254786634964335	0.0	0.0	0.10909090909090909	0.0	85.0	0.0	12288.0	0.0004052379999848199	0.0	0.0	0.0	0
2023-08-04 17:25:10+08:00	0.004633107938893063	0.0	0.0	0.16363636363636364	0.0	85.0	0.0	12288.0	0.00019411140001466265	0.0	0.0	0.0	0
2023-08-04 17:25:15+08:00	0.005636978579481398	0.0	0.0	0.16363636363636364	0.0	85.0	0.0	12288.0	0.00019725745148417852	0.0	0.0	0.0	0
2023-08-04 17:25:20+08:00	0.004257983719474013	0.0	0.0	0.16363636363636364	0.0	85.0	0.0	12288.0	0.00018457200003467732	0.0	0.0	0.0	0
2023-08-04 17:25:25+08:00	0.004127579737335835	0.0	0.0	0.14545454545454545	0.0	85.0	0.0	12288.0	0.00020656548692299674	0.0	0.0	0.0	0
2023-08-04 17:25:30+08:00	0.004006009013520281	0.0	0.0	0.18181818181818182	0.0	85.0	0.0	8192.0	0.0	0.0	0.0	0.0	0
2023-08-04 17:25:35+08:00	0.004756540242833896	0.0	0.0	0.12727272727272726	0.0	85.0	0.0	12288.0	0.0004013507298087932	0.0	0.0	0.0	0
2023-08-04 17:25:40+08:00	0.0052592036063110435	0.0	0.0	0.2545454545454545	0.0	85.0	0.0	12288.0	0.00019499280006129993	0.0	0.0	0.0	0
2023-08-04 17:25:45+08:00	0.0048811013767209015	0.0	0.0	0.2545454545454545	0.0	85.0	0.0	12288.0	0.00019816479998553406	0.0	0.0	0.0	0
2023-08-04 17:25:50+08:00	0.005134627426424546	0.0	0.0	0.2545454545454545	0.0	85.0	0.0	12288.0	0.00018264272854207972	0.0	0.0	0.0	0
2023-08-04 17:25:55+08:00	0.00400600901352028	0.0	0.0	0.21818181818181817	0.0	85.0	0.0	12288.0	0.00020843357329338867	0.0	0.0	0.0	0
2023-08-04 17:26:00+08:00	0.005009392611145899	0.0	0.0	0.2545454545454545	0.0	85.0	0.0	12288.0	0.0	0.0	0.0	0.0	0
2023-08-04 17:26:05+08:00	0.0053871210223001755	0.0	0.0	0.19999999999999998	0.0	85.0	0.0	12288.0	0.00036747920003108445	0.0	0.0	0.0	0
2023-08-04 17:26:10+08:00	0.004005006257822278	0.0	0.0	0.2545454545454545	0.0	85.0	0.0	12288.0	0.00018815509304438507	0.0	0.0	0.0	0
2023-08-04 17:26:15+08:00	0.004757731313384249	0.0	0.0	0.2545454545454545	0.0	85.0	0.0	12288.0	0.00019059784142361915	0.0	0.0	0.0	0
2023-08-04 17:26:20+08:00	0.0036304456685027544	0.0	0.0	0.2545454545454545	0.0	85.0	0.0	12288.0	0.000194220799858158	0.0	0.0	0.0	0
2023-08-04 17:26:25+08:00	0.005888248559258331	0.0	0.0	0.21818181818181817	0.0	85.0	0.0	12288.0	0.00018179855972090555	0.0	0.0	0.0	0
2023-08-04 17:26:30+08:00	0.00412912912912913	0.0	0.0	0.2545454545454545	0.0	85.0	0.0	12288.0	0.0002006818636723271	0.0	0.0	0.0	0
2023-08-04 17:26:35+08:00	0.004634268537074148	0.0	0.0	0.12727272727272726	0.0	85.0	0.0	12288.0	0.00017049969999837787	0.0	0.0	0.0	0
2023-08-04 17:26:40+08:00	0.0048823234852278415	0.0	0.0	0.18181818181818182	0.0	85.0	0.0	12288.0	0.00020613757248468236	0.0	0.0	0.0	0
2023-08-04 17:26:45+08:00	0.004130679684566279	0.0	0.0	0.18181818181818182	0.0	85.0	0.0	16384.0	0.00019947500004491303	0.0	0.0	0.0	0
2023-08-04 17:26:50+08:00	0.0048841577958672515	0.0	0.0	0.18181818181818182	0.0	85.0	0.0	16384.0	0.0001888047998363618	0.0	0.0	0.0	0
2023-08-04 17:26:55+08:00	0.0042537220067559115	0.0	0.0	0.14545454545454545	0.0	85.0	0.0	16384.0	0.00038654500003758584	0.0	0.0	0.0	0
2023-08-04 17:27:00+08:00	0.004755944931163955	0.0	0.0	0.16363636363636364	0.0	85.0	0.0	8192.0	0.0	0.0	0.0	0.0	0
2023-08-04 17:27:05+08:00	0.0038798498122653317	0.0	0.0	0.10909090909090909	0.0	84.0	0.0	12288.0	0.0001744682000207831	0.0	0.0	0.0	0
2023-08-04 17:27:10+08:00	0.003878878878878879	0.0	0.0	0.16363636363636364	0.0	84.0	0.0	12288.0	0.00019630280003184452	0.0	0.0	0.0	0
2023-08-04 17:27:15+08:00	0.0037565740045078884	0.0	0.0	0.16363636363636364	0.0	84.0	0.0	12288.0	0.00016911122215881752	0.0	0.0	0.0	0
2023-08-04 17:27:20+08:00	0.0037542235014391186	0.0	0.0	0.16363636363636364	0.0	84.0	0.0	12288.0	0.0003796356000748347	0.0	0.0	0.0	0
2023-08-04 17:27:25+08:00	0.004128096072054041	0.0	0.0	0.12727272727272726	0.0	85.0	0.0	12288.0	0.00020793461307677807	0.0	0.0	0.0	0
2023-08-04 17:27:30+08:00	0.004758327072376659	0.0	0.0	0.16363636363636364	0.0	85.0	0.0	4096.0	0.0	0.0	0.0	0.0	0
2023-08-04 17:27:35+08:00	0.005513093597293572	0.0	0.0	0.10909090909090909	0.0	87.0	0.0	12288.0	0.00018378900003881426	0.0	0.0	0.0	0
2023-08-04 17:27:40+08:00	0.004129129129129129	0.0	0.0	0.16363636363636364	0.0	87.0	0.0	12288.0	0.0002057741547243159	0.0	0.0	0.0	0
2023-08-04 17:27:45+08:00	0.005136557253821098	0.0	0.0	0.16363636363636364	0.0	85.0	0.0	12288.0	0.00037840780005353735	0.0	0.0	0.0	0
2023-08-04 17:27:50+08:00	0.0038783935943950956	0.0	0.0	0.16363636363636364	0.0	85.0	0.0	12288.0	0.00019618496305191539	0.0	0.0	0.0	0
2023-08-04 17:27:55+08:00	0.006639108104722536	0.0	0.0	0.14545454545454545	0.0	85.0	0.0	12288.0	0.0002123102000041399	0.0	0.0	0.0	0
2023-08-04 17:28:00+08:00	0.0038803354612592317	0.0	0.0	0.18181818181818182	0.0	85.0	0.0	8192.0	0.0	0.0	0.0	0.0	0
2023-08-04 17:28:05+08:00	0.006390977443609022	0.0	0.0	0.12727272727272726	0.0	85.0	0.0	12288.0	0.00017401879995304625	0.0	0.0	0.0	0
2023-08-04 17:28:10+08:00	0.005133984472827448	0.0	0.0	0.18181818181818182	0.0	85.0	0.0	12288.0	0.0004169375999481417	0.0	0.0	0.0	0
2023-08-04 17:28:15+08:00	0.0058838257386079115	0.0	0.0	0.18181818181818182	0.0	85.0	0.0	12288.0	0.00019835181108065095	0.0	0.0	0.0	0
2023-08-04 17:28:20+08:00	0.0038798498122653317	0.0	0.0	0.18181818181818182	0.0	85.0	0.0	12288.0	0.00019643953625512908	0.0	0.0	0.0	0
2023-08-04 17:28:25+08:00	0.004635429716862941	0.0	0.0	0.14545454545454545	0.0	86.0	0.0	12288.0	0.00019920200011256384	0.0	0.0	0.0	0
2023-08-04 17:28:30+08:00	0.005762966675018792	0.0	0.0	0.18181818181818182	0.0	86.0	0.0	12288.0	0.0	0.0	0.0	0.0	0
2023-08-04 17:28:35+08:00	0.004379927418345639	0.0	0.0	0.12727272727272726	0.0	85.0	0.0	12288.0	0.00017582039999979314	0.0	0.0	0.0	0
2023-08-04 17:28:40+08:00	0.005884562413922625	0.0	0.0	0.18181818181818182	0.0	85.0	0.0	12288.0	0.00018567099996289472	0.0	0.0	0.0	0
2023-08-04 17:28:45+08:00	0.004128612535968973	0.0	0.0	0.18181818181818182	0.0	85.0	0.0	12288.0	0.0001942607999808388	0.0	0.0	0.0	0
2023-08-04 17:28:50+08:00	0.004384865948383864	0.0	0.0	0.18181818181818182	0.0	85.0	0.0	12288.0	0.0002038570000877371	0.0	0.0	0.0	0
2023-08-04 17:28:55+08:00	0.0052592036063110435	0.0	0.0	0.14545454545454545	0.0	85.0	0.0	12288.0	0.00020514279985945906	0.0	0.0	0.0	0
2023-08-04 17:29:00+08:00	0.005257886830245368	0.0	0.0	0.18181818181818182	0.0	85.0	0.0	0.0	0.0001899221845906741	0.0	0.0	0.0	0
2023-08-04 17:29:05+08:00	0.005385097056981841	0.0	0.0	0.12727272727272726	0.0	85.0	0.0	12288.0	0.00016761067783787036	0.0	0.0	0.0	0
2023-08-04 17:29:10+08:00	0.003629082718057815	0.0	0.0	0.18181818181818182	0.0	85.0	0.0	12288.0	0.0001895135999802733	0.0	0.0	0.0	0
2023-08-04 17:29:15+08:00	0.006011271133375079	0.0	0.0	0.18181818181818182	0.0	85.0	0.0	12288.0	0.00017779575910108195	0.0	0.0	0.0	0
2023-08-04 17:29:20+08:00	0.004131714035307374	0.0	0.0	0.18181818181818182	0.0	85.0	0.0	12288.0	0.00018696698675774328	0.0	0.0	0.0	0
2023-08-04 17:29:25+08:00	0.004129129129129129	0.0	0.0	0.14545454545454545	0.0	85.0	0.0	12288.0	0.00036496262256302813	0.0	0.0	0.0	0
2023-08-04 17:29:30+08:00	0.004507888805409466	0.0	0.0	0.18181818181818182	0.0	85.0	0.0	12288.0	0.0	0.0	0.0	0.0	0
2023-08-04 17:29:35+08:00	0.005637684790779253	0.0	0.0	0.12727272727272726	0.0	85.0	0.0	12288.0	0.00018111819990735968	0.0	0.0	0.0	0
2023-08-04 17:29:40+08:00	0.004004505068201727	0.0	0.0	0.12727272727272726	0.0	85.0	0.0	12288.0	0.00019634159998531685	0.0	0.0	0.0	0
2023-08-04 17:29:45+08:00	0.004758922980588604	0.0	0.0	0.18181818181818182	0.0	85.0	0.0	12288.0	0.00020465053014732395	0.0	0.0	0.0	0
2023-08-04 17:29:50+08:00	0.003878878878878879	0.0	0.0	0.18181818181818182	0.0	85.0	0.0	12288.0	0.0003641749649234992	0.0	0.0	0.0	0
2023-08-04 17:29:55+08:00	0.006264879087833605	0.0	0.0	0.14545454545454545	0.0	85.0	0.0	12288.0	0.00020785760007129283	0.0	0.0	0.0	0
2023-08-04 17:30:00+08:00	0.004130162703379224	0.0	0.0	0.18181818181818182	0.0	85.0	0.0	8192.0	0.0	0.0	0.0	0.0	0
2023-08-04 17:30:05+08:00	0.006386175807663411	0.0	0.0	0.21818181818181817	0.0	85.0	0.0	36864.0	0.00018832320608187705	0.0	0.0	0.0	0
2023-08-04 17:30:10+08:00	0.0043810239078733255	0.0	0.0	0.21818181818181817	0.0	86.0	0.0	36864.0	0.00019571480006561615	0.0	0.0	0.0	0
2023-08-04 17:30:15+08:00	0.007016664578373638	0.0	0.0	0.45454545454545453	0.0	86.0	0.0	36864.0	0.00019551390265575935	0.0	0.0	0.0	0
2023-08-04 17:30:20+08:00	0.0038798498122653317	0.0	0.0	0.45454545454545453	0.0	85.0	0.0	36864.0	0.000363323200144805	0.0	0.0	0.0	0
2023-08-04 17:30:25+08:00	0.006386975579211021	0.0	0.0	0.41818181818181815	0.0	85.0	0.0	36864.0	0.00018468126360007578	0.0	0.0	0.0	0
2023-08-04 17:30:30+08:00	0.0036286286286286284	0.0	0.0	0.45454545454545453	0.0	85.0	0.0	28672.0	0.0	0.0	0.0	0.0	0
2023-08-04 17:30:35+08:00	0.005511712388826256	0.0	0.0	0.45454545454545453	0.0	85.0	0.0	36864.0	0.0001761602001352003	0.0	0.0	0.0	0
2023-08-04 17:30:40+08:00	0.0038803354612592317	0.0	0.0	0.509090909090909	0.0	85.0	0.0	12288.0	0.0003798897998422035	0.0	0.0	0.0	0
2023-08-04 17:30:45+08:00	0.004756540242833896	0.0	0.0	0.5636363636363636	0.0	85.0	0.0	12288.0	0.00020064280015503756	0.0	0.0	0.0	0
2023-08-04 17:30:50+08:00	0.004631368131180373	0.0	0.0	0.5636363636363636	0.0	85.0	0.0	12288.0	0.00020477999987633666	0.0	0.0	0.0	0
2023-08-04 17:30:55+08:00	0.005762966675018792	0.0	0.0	0.5272727272727272	0.0	85.0	0.0	12288.0	0.00014005440007167636	0.0	0.0	0.0	0
2023-08-04 17:31:00+08:00	0.004131714035307374	0.0	0.0	0.4727272727272727	0.0	83.0	0.0	4096.0	0.0	0.0	0.0	0.0	0
2023-08-04 17:31:05+08:00	0.004755944931163955	0.0	0.0	0.4727272727272727	0.0	83.0	0.0	12288.0	0.00038592341529100963	0.0	0.0	0.0	0
2023-08-04 17:31:10+08:00	0.004256384576865298	0.0	0.0	0.23636363636363636	0.0	85.0	0.0	12288.0	0.0002087774000756326	0.0	0.0	0.0	0
2023-08-04 17:31:15+08:00	0.005636978579481398	0.0	0.0	0.45454545454545453	0.0	85.0	0.0	12288.0	0.00020697899999504442	0.0	0.0	0.0	0
2023-08-04 17:31:20+08:00	0.005383074611917877	0.0	0.0	0.45454545454545453	0.0	86.0	0.0	12288.0	0.0001842653999119648	0.0	0.0	0.0	0
2023-08-04 17:31:25+08:00	0.003879364284820423	0.0	0.0	0.41818181818181815	0.0	86.0	0.0	12288.0	0.00019574020006984938	0.0	0.0	0.0	0
2023-08-04 17:31:30+08:00	0.005260521042084168	0.0	0.0	0.45454545454545453	0.0	85.0	0.0	12288.0	0.00018648609723319651	0.0	0.0	0.0	0
2023-08-04 17:31:35+08:00	0.0053857715430861725	0.0	0.0	0.34545454545454546	0.0	85.0	0.0	12288.0	0.0001630153999940376	0.0	0.0	0.0	0
2023-08-04 17:31:40+08:00	0.004004505068201727	0.0	0.0	0.2909090909090909	0.0	85.0	0.0	12288.0	0.00020151819990132935	0.0	0.0	0.0	0
2023-08-04 17:31:45+08:00	0.004128612535968973	0.0	0.0	0.34545454545454546	0.0	85.0	0.0	12288.0	0.0001976966607294808	0.0	0.0	0.0	0
2023-08-04 17:31:50+08:00	0.0038813071240766245	0.0	0.0	0.34545454545454546	0.0	85.0	0.0	12288.0	0.00020079019996046554	0.0	0.0	0.0	0
2023-08-04 17:31:55+08:00	0.005509641873278237	0.0	0.0	0.3090909090909091	0.0	85.0	0.0	12288.0	0.00038280339995253596	0.0	0.0	0.0	0
2023-08-04 17:32:00+08:00	0.005635566687539136	0.0	0.0	0.34545454545454546	0.0	85.0	0.0	12288.0	0.0	0.0	0.0	0.0	0
2023-08-04 17:32:05+08:00	0.004505632040050063	0.0	0.0	0.34545454545454546	0.0	85.0	0.0	12288.0	0.00016955160008365057	0.0	0.0	0.0	0
2023-08-04 17:32:10+08:00	0.005260521042084168	0.0	0.0	0.12727272727272726	0.0	85.0	0.0	12288.0	0.00015777715540333948	0.0	0.0	0.0	0
2023-08-04 17:32:15+08:00	0.0057644110275689225	0.0	0.0	0.18181818181818182	0.0	85.0	0.0	16384.0	0.00018429960000503342	0.0	0.0	0.0	0
2023-08-04 17:32:20+08:00	0.004004505068201727	0.0	0.0	0.18181818181818182	0.0	85.0	0.0	16384.0	0.00018303281311319824	0.0	0.0	0.0	0
2023-08-04 17:32:25+08:00	0.005887510960791683	0.0	0.0	0.14545454545454545	0.0	85.0	0.0	16384.0	0.00037273336001995524	0.0	0.0	0.0	0
2023-08-04 17:32:30+08:00	0.004004505068201727	0.0	0.0	0.16363636363636364	0.0	85.0	0.0	12288.0	0.0	0.0	0.0	0.0	0
2023-08-04 17:32:35+08:00	0.004003503065182034	0.0	0.0	0.16363636363636364	0.0	86.0	0.0	12288.0	0.00017488359990238677	0.0	0.0	0.0	0
2023-08-04 17:32:40+08:00	0.004132231404958678	0.0	0.0	0.10909090909090909	0.0	85.0	0.0	12288.0	0.00020087460015929536	0.0	0.0	0.0	0
2023-08-04 17:32:45+08:00	0.00576224477013654	0.0	0.0	0.16363636363636364	0.0	84.0	0.0	12288.0	0.0002023289998760447	0.0	0.0	0.0	0
2023-08-04 17:32:50+08:00	0.004004004004004004	0.0	0.0	0.16363636363636364	0.0	85.0	0.0	12288.0	0.00036645359996327896	0.0	0.0	0.0	0
2023-08-04 17:32:55+08:00	0.005008138224615	0.0	0.0	0.12727272727272726	0.0	85.0	0.0	12288.0	0.0001854696000009426	0.0	0.0	0.0	0
2023-08-04 17:33:00+08:00	0.004757731313384249	0.0	0.0	0.16363636363636364	0.0	85.0	0.0	12288.0	0.0	0.0	0.0	0.0	0
2023-08-04 17:33:05+08:00	0.004379927418345639	0.0	0.0	0.16363636363636364	0.0	85.0	0.0	12288.0	0.00017926434716461641	0.0	0.0	0.0	0
2023-08-04 17:33:10+08:00	0.004631368131180373	0.0	0.0	0.10909090909090909	0.0	85.0	0.0	12288.0	0.00018060680013149978	0.0	0.0	0.0	0
2023-08-04 17:33:15+08:00	0.004129645851583031	0.0	0.0	0.16363636363636364	0.0	85.0	0.0	12288.0	0.0001860067999587045	0.0	0.0	0.0	0
2023-08-04 17:33:20+08:00	0.00563627254509018	0.0	0.0	0.16363636363636364	0.0	85.0	0.0	12288.0	0.0002183008000429254	0.0	0.0	0.0	0
2023-08-04 17:33:25+08:00	0.0038798498122653317	0.0	0.0	0.14545454545454545	0.0	85.0	0.0	12288.0	0.0001963460692033836	0.0	0.0	0.0	0
2023-08-04 17:33:30+08:00	0.0053884711779448626	0.0	0.0	0.18181818181818182	0.0	85.0	0.0	12288.0	0.0	0.0	0.0	0.0	0
2023-08-04 17:33:35+08:00	0.00425531914893617	0.0	0.0	0.18181818181818182	0.0	85.0	0.0	12288.0	0.00017663219987298361	0.0	0.0	0.0	0
2023-08-04 17:33:40+08:00	0.003629991237952184	0.0	0.0	0.12727272727272726	0.0	85.0	0.0	12288.0	0.00018523020007705783	0.0	0.0	0.0	0
2023-08-04 17:33:45+08:00	0.004757135703555333	0.0	0.0	0.18181818181818182	0.0	85.0	0.0	12288.0	0.0003761446868103344	0.0	0.0	0.0	0
2023-08-04 17:33:50+08:00	0.004004004004004004	0.0	0.0	0.18181818181818182	0.0	83.0	0.0	12288.0	0.00019160135946635602	0.0	0.0	0.0	0
2023-08-04 17:33:55+08:00	0.0048841577958672515	0.0	0.0	0.14545454545454545	0.0	83.0	0.0	12288.0	0.0001699271707912558	0.0	0.0	0.0	0
2023-08-04 17:34:00+08:00	0.0036281746528212186	0.0	0.0	0.18181818181818182	0.0	85.0	0.0	8192.0	0.0	0.0	0.0	0.0	0
2023-08-04 17:34:05+08:00	0.005765133475372854	0.0	0.0	0.18181818181818182	0.0	85.0	0.0	12288.0	0.00019184050426617564	0.0	0.0	0.0	0
2023-08-04 17:34:10+08:00	0.004004004004004004	0.0	0.0	0.12727272727272726	0.0	85.0	0.0	12288.0	0.0003820243854058311	0.0	0.0	0.0	0
2023-08-04 17:34:15+08:00	0.00601353044349787	0.0	0.0	0.18181818181818182	0.0	85.0	0.0	12288.0	0.00018701200006034923	0.0	0.0	0.0	0
2023-08-04 17:34:20+08:00	0.004004505068201727	0.0	0.0	0.18181818181818182	0.0	85.0	0.0	12288.0	0.00020190020004520192	0.0	0.0	0.0	0
2023-08-04 17:34:25+08:00	0.00601353044349787	0.0	0.0	0.14545454545454545	0.0	85.0	0.0	12288.0	0.0001926045999425696	0.0	0.0	0.0	0
2023-08-04 17:34:30+08:00	0.004004004004004004	0.0	0.0	0.18181818181818182	0.0	85.0	0.0	12288.0	0.0	0.0	0.0	0.0	0
2023-08-04 17:34:35+08:00	0.0065122103944896675	0.0	0.0	0.18181818181818182	0.0	85.0	0.0	12288.0	0.00037386820004030595	0.0	0.0	0.0	0
2023-08-04 17:34:40+08:00	0.005762966675018792	0.0	0.0	0.12727272727272726	0.0	85.0	0.0	12288.0	0.00018937187425357763	0.0	0.0	0.0	0
2023-08-04 17:34:45+08:00	0.00501002004008016	0.0	0.0	0.18181818181818182	0.0	85.0	0.0	12288.0	0.00019552549500889853	0.0	0.0	0.0	0
2023-08-04 17:34:50+08:00	0.003755163349605708	0.0	0.0	0.18181818181818182	0.0	85.0	0.0	12288.0	0.0002047297458804946	0.0	0.0	0.0	0
2023-08-04 17:34:55+08:00	0.005634861006761833	0.0	0.0	0.14545454545454545	0.0	85.0	0.0	12288.0	0.0001560099979893787	0.0	0.0	0.0	0
2023-08-04 17:35:00+08:00	0.0043821209465381246	0.0	0.0	0.18181818181818182	0.0	85.0	0.0	12288.0	0.00020246220010449177	0.0	0.0	0.0	0
2023-08-04 17:35:05+08:00	0.0061365059486537255	0.0	0.0	0.18181818181818182	0.0	85.0	0.0	12288.0	0.0001631554309448727	0.0	0.0	0.0	0
2023-08-04 17:35:10+08:00	0.004256384576865298	0.0	0.0	0.12727272727272726	0.0	85.0	0.0	12288.0	0.00018658760000107578	0.0	0.0	0.0	0
2023-08-04 17:35:15+08:00	0.0045073244021535	0.0	0.0	0.18181818181818182	0.0	85.0	0.0	12288.0	0.000195865626931792	0.0	0.0	0.0	0
2023-08-04 17:35:20+08:00	0.004505632040050062	0.0	0.0	0.18181818181818182	0.0	87.0	0.0	12288.0	0.0002021094000156154	0.0	0.0	0.0	0
2023-08-04 17:35:25+08:00	0.0035056967572304996	0.0	0.0	0.14545454545454545	0.0	87.0	0.0	12288.0	0.00018909285579521177	0.0	0.0	0.0	0
2023-08-04 17:35:30+08:00	0.004131714035307374	0.0	0.0	0.18181818181818182	0.0	85.0	0.0	12288.0	0.0	0.0	0.0	0.0	0
2023-08-04 17:35:35+08:00	0.0065146579804560255	0.0	0.0	0.18181818181818182	0.0	85.0	0.0	12288.0	0.00015558864677971492	0.0	0.0	0.0	0
2023-08-04 17:35:40+08:00	0.0048823234852278415	0.0	0.0	0.12727272727272726	0.0	85.0	0.0	12288.0	0.0001951141999597894	0.0	0.0	0.0	0
2023-08-04 17:35:45+08:00	0.0061403508771929825	0.0	0.0	0.32727272727272727	0.0	85.0	0.0	12288.0	0.00019466880003164987	0.0	0.0	0.0	0
2023-08-04 17:35:50+08:00	0.005006884466140943	0.0	0.0	0.32727272727272727	0.0	85.0	0.0	12288.0	0.0001841647999754059	0.0	0.0	0.0	0
2023-08-04 17:35:55+08:00	0.005888248559258331	0.0	0.0	0.2909090909090909	0.0	85.0	0.0	12288.0	0.00017754279997461708	0.0	0.0	0.0	0
2023-08-04 17:36:00+08:00	0.004129129129129129	0.0	0.0	0.32727272727272727	0.0	85.0	0.0	12288.0	0.0	0.0	0.0	0.0	0
2023-08-04 17:36:05+08:00	0.00538442273979464	0.0	0.0	0.32727272727272727	0.0	85.0	0.0	12288.0	0.00018106561305957248	0.0	0.0	0.0	0
2023-08-04 17:36:10+08:00	0.005263157894736842	0.0	0.0	0.2727272727272727	0.0	85.0	0.0	12288.0	0.00019220688289449064	0.0	0.0	0.0	0
2023-08-04 17:36:15+08:00	0.005004378831477543	0.0	0.0	0.32727272727272727	0.0	85.0	0.0	12288.0	0.00018776454128069118	0.0	0.0	0.0	0
2023-08-04 17:36:20+08:00	0.006265664160401002	0.0	0.0	0.32727272727272727	0.0	85.0	0.0	12288.0	0.0003364717998920241	0.0	0.0	0.0	0
2023-08-04 17:36:25+08:00	0.005385097056981841	0.0	0.0	0.2909090909090909	0.0	86.0	0.0	12288.0	0.00020301140011724783	0.0	0.0	0.0	0
2023-08-04 17:36:30+08:00	0.00576224477013654	0.0	0.0	0.32727272727272727	0.0	86.0	0.0	8192.0	0.0	0.0	0.0	0.0	0
2023-08-04 17:36:35+08:00	0.004129645851583031	0.0	0.0	0.32727272727272727	0.0	85.0	0.0	12288.0	0.00020442425439507505	0.0	0.0	0.0	0
2023-08-04 17:36:40+08:00	0.004254254254254254	0.0	0.0	0.12727272727272726	0.0	85.0	0.0	12288.0	0.0001906311477201472	0.0	0.0	0.0	0
2023-08-04 17:36:45+08:00	0.006517107406943226	0.0	0.0	0.18181818181818182	0.0	85.0	0.0	12288.0	0.00034717996397242703	0.0	0.0	0.0	0
2023-08-04 17:36:50+08:00	0.0053871210223001755	0.0	0.0	0.18181818181818182	0.0	85.0	0.0	16384.0	0.0001979815999220591	0.0	0.0	0.0	0
2023-08-04 17:36:55+08:00	0.005511022044088177	0.0	0.0	0.14545454545454545	0.0	83.0	0.0	16384.0	0.00013149759997759246	0.0	0.0	0.0	0
2023-08-04 17:37:00+08:00	0.005511022044088177	0.0	0.0	0.18181818181818182	0.0	83.0	0.0	8192.0	0.0	0.0	0.0	0.0	0
2023-08-04 17:37:05+08:00	0.003878878878878879	0.0	0.0	0.18181818181818182	0.0	85.0	0.0	16384.0	0.00015858860006119359	0.0	0.0	0.0	0
2023-08-04 17:37:10+08:00	0.004758327072376659	0.0	0.0	0.12727272727272726	0.0	85.0	0.0	16384.0	0.00018576966171338893	0.0	0.0	0.0	0
2023-08-04 17:37:15+08:00	0.005508952047076499	0.0	0.0	0.18181818181818182	0.0	85.0	0.0	16384.0	0.0003631219269040604	0.0	0.0	0.0	0
2023-08-04 17:37:20+08:00	0.004380475594493116	0.0	0.0	0.18181818181818182	0.0	85.0	0.0	16384.0	0.00019550960005290107	0.0	0.0	0.0	0
2023-08-04 17:37:25+08:00	0.0047553497684895505	0.0	0.0	0.16363636363636364	0.0	86.0	0.0	16384.0	0.00019017559989151778	0.0	0.0	0.0	0
2023-08-04 17:37:30+08:00	0.0033792240300375472	0.0	0.0	0.19999999999999998	0.0	86.0	0.0	0.0	0.0	0.0	0.0	0.0	0
2023-08-04 17:37:35+08:00	0.004381572358537807	0.0	0.0	0.19999999999999998	0.0	86.0	0.0	12288.0	0.00019020364072541688	0.0	0.0	0.0	0
2023-08-04 17:37:40+08:00	0.005261839138060637	0.0	0.0	0.14545454545454545	0.0	85.0	0.0	12288.0	0.00019534053204800096	0.0	0.0	0.0	0
2023-08-04 17:37:45+08:00	0.00500751126690035	0.0	0.0	0.19999999999999998	0.0	84.0	0.0	12288.0	0.00036907439989590783	0.0	0.0	0.0	0
2023-08-04 17:37:50+08:00	0.004131714035307374	0.0	0.0	0.19999999999999998	0.0	85.0	0.0	12288.0	0.00018311479998374126	0.0	0.0	0.0	0
2023-08-04 17:37:55+08:00	0.005510331872260488	0.0	0.0	0.16363636363636364	0.0	85.0	0.0	12288.0	0.0001886034000563086	0.0	0.0	0.0	0
2023-08-04 17:38:00+08:00	0.004007514088916719	0.0	0.0	0.19999999999999998	0.0	85.0	0.0	8192.0	0.0	0.0	0.0	0.0	0
2023-08-04 17:38:05+08:00	0.005137844611528821	0.0	0.0	0.19999999999999998	0.0	85.0	0.0	12288.0	0.00016282859996863408	0.0	0.0	0.0	0
2023-08-04 17:38:10+08:00	0.00350306518203428	0.0	0.0	0.14545454545454545	0.0	85.0	0.0	12288.0	0.00033356439998897256	0.0	0.0	0.0	0
2023-08-04 17:38:15+08:00	0.004757731313384249	0.0	0.0	0.21818181818181817	0.0	85.0	0.0	12288.0	0.00020087212336984952	0.0	0.0	0.0	0
2023-08-04 17:38:20+08:00	0.004254254254254254	0.0	0.0	0.19999999999999998	0.0	85.0	0.0	12288.0	0.00020403238051140845	0.0	0.0	0.0	0
2023-08-04 17:38:25+08:00	0.0061365059486537255	0.0	0.0	0.16363636363636364	0.0	85.0	0.0	12288.0	0.00020381020003696905	0.0	0.0	0.0	0
2023-08-04 17:38:30+08:00	0.003879364284820423	0.0	0.0	0.19999999999999998	0.0	85.0	0.0	4096.0	0.0	0.0	0.0	0.0	0
2023-08-04 17:38:35+08:00	0.005512402906539714	0.0	0.0	0.19999999999999998	0.0	85.0	0.0	12288.0	0.00017462159994465764	0.0	0.0	0.0	0
2023-08-04 17:38:40+08:00	0.005885299273729026	0.0	0.0	0.14545454545454545	0.0	85.0	0.0	12288.0	0.0001891580316542406	0.0	0.0	0.0	0
2023-08-04 17:38:45+08:00	0.003754693366708386	0.0	0.0	0.19999999999999998	0.0	85.0	0.0	12288.0	0.00017147710458259352	0.0	0.0	0.0	0
2023-08-04 17:38:50+08:00	0.00488171235448742	0.0	0.0	0.19999999999999998	0.0	85.0	0.0	12288.0	0.0001757988793062107	0.0	0.0	0.0	0
2023-08-04 17:38:55+08:00	0.005261839138060637	0.0	0.0	0.16363636363636364	0.0	85.0	0.0	12288.0	0.0001793885668220659	0.0	0.0	0.0	0
2023-08-04 17:39:00+08:00	0.00563627254509018	0.0	0.0	0.19999999999999998	0.0	85.0	0.0	12288.0	0.0	0.0	0.0	0.0	0
2023-08-04 17:39:05+08:00	0.006010518407212622	0.0	0.0	0.19999999999999998	0.0	85.0	0.0	12288.0	0.00018200560007244348	0.0	0.0	0.0	0
2023-08-04 17:39:10+08:00	0.004129645851583031	0.0	0.0	0.12727272727272726	0.0	85.0	0.0	12288.0	0.00019352700001036284	0.0	0.0	0.0	0
2023-08-04 17:39:15+08:00	0.0043815723585378065	0.0	0.0	0.18181818181818182	0.0	85.0	0.0	12288.0	0.0001910346206132119	0.0	0.0	0.0	0
2023-08-04 17:39:20+08:00	0.004379927418345639	0.0	0.0	0.18181818181818182	0.0	85.0	0.0	12288.0	0.00018382510506462728	0.0	0.0	0.0	0
2023-08-04 17:39:25+08:00	0.005888248559258331	0.0	0.0	0.14545454545454545	0.0	85.0	0.0	12288.0	0.00019433540001045913	0.0	0.0	0.0	0
2023-08-04 17:39:30+08:00	0.004004505068201727	0.0	0.0	0.18181818181818182	0.0	85.0	0.0	16384.0	0.00017089897981631714	0.0	0.0	0.0	0
2023-08-04 17:39:35+08:00	0.004757731313384249	0.0	0.0	0.18181818181818182	0.0	85.0	0.0	12288.0	0.00017901759639629485	0.0	0.0	0.0	0
2023-08-04 17:39:40+08:00	0.004004004004004004	0.0	0.0	0.12727272727272726	0.0	85.0	0.0	12288.0	0.0001917674000651459	0.0	0.0	0.0	0
2023-08-04 17:39:45+08:00	0.004634268537074148	0.0	0.0	0.18181818181818182	0.0	85.0	0.0	12288.0	0.0001883344005527677	0.0	0.0	0.0	0
2023-08-04 17:39:50+08:00	0.0037537537537537537	0.0	0.0	0.18181818181818182	0.0	86.0	0.0	12288.0	0.00020557457023447648	0.0	0.0	0.0	0
2023-08-04 17:39:55+08:00	0.00425531914893617	0.0	0.0	0.14545454545454545	0.0	86.0	0.0	12288.0	0.0003757670464916459	0.0	0.0	0.0	0
2023-08-04 17:40:00+08:00	0.005511022044088177	0.0	0.0	0.18181818181818182	0.0	85.0	0.0	8192.0	0.0	0.0	0.0	0.0	0
2023-08-04 17:40:05+08:00	0.005382400801101515	0.0	0.0	0.18181818181818182	0.0	85.0	0.0	8192.0	0.00017456774072020732	0.0	0.0	0.0	0
2023-08-04 17:40:10+08:00	0.005888248559258331	0.0	0.0	0.12727272727272726	0.0	85.0	0.0	40960.0	0.0001680219867222387	0.0	0.0	0.0	0
2023-08-04 17:40:15+08:00	0.004759519038076152	0.0	0.0	0.18181818181818182	0.0	85.0	0.0	40960.0	0.0002040882000073907	0.0	0.0	0.0	0
2023-08-04 17:40:20+08:00	0.004129129129129129	0.0	0.0	0.18181818181818182	0.0	85.0	0.0	40960.0	0.0004203950790320333	0.0	0.0	0.0	0
2023-08-04 17:40:25+08:00	0.00538442273979464	0.0	0.0	0.14545454545454545	0.0	85.0	0.0	40960.0	0.00020440796322231943	0.0	0.0	0.0	0
2023-08-04 17:40:30+08:00	0.004629629629629629	0.0	0.0	0.18181818181818182	0.0	85.0	0.0	36864.0	0.0	0.0	0.0	0.0	0
2023-08-04 17:40:35+08:00	0.005888248559258331	0.0	0.0	0.18181818181818182	0.0	85.0	0.0	45056.0	0.00017156539997813524	0.0	0.0	0.0	0
2023-08-04 17:40:40+08:00	0.0048823234852278415	0.0	0.0	0.23636363636363636	0.0	85.0	0.0	16384.0	0.00019614782955966147	0.0	0.0	0.0	0
2023-08-04 17:40:45+08:00	0.005636978579481398	0.0	0.0	0.2909090909090909	0.0	85.0	0.0	16384.0	0.00037795600891939196	0.0	0.0	0.0	0
2023-08-04 17:40:50+08:00	0.004131196795192789	0.0	0.0	0.2909090909090909	0.0	85.0	0.0	16384.0	0.00021073804269418743	0.0	0.0	0.0	0
2023-08-04 17:40:55+08:00	0.004004004004004004	0.0	0.0	0.2545454545454545	0.0	85.0	0.0	16384.0	0.00021495420005521738	0.0	0.0	0.0	0
2023-08-04 17:41:00+08:00	0.0043815723585378065	0.0	0.0	0.2727272727272727	0.0	85.0	0.0	16384.0	0.0	0.0	0.0	0.0	0
2023-08-04 17:41:05+08:00	0.005761523046092184	0.0	0.0	0.2727272727272727	0.0	85.0	0.0	12288.0	0.00019011682337039595	0.0	0.0	0.0	0
2023-08-04 17:41:10+08:00	0.005637684790779253	0.0	0.0	0.21818181818181817	0.0	83.0	0.0	12288.0	0.00019299220163343012	0.0	0.0	0.0	0
2023-08-04 17:41:15+08:00	0.004253189892419315	0.0	0.0	0.43636363636363634	0.0	83.0	0.0	12288.0	0.0003505363998556277	0.0	0.0	0.0	0
2023-08-04 17:41:20+08:00	0.0043821209465381246	0.0	0.0	0.43636363636363634	0.0	85.0	0.0	12288.0	0.00018549869982551091	0.0	0.0	0.0	0
2023-08-04 17:41:25+08:00	0.006639939864695564	0.0	0.0	0.39999999999999997	0.0	85.0	0.0	12288.0	0.0001920083982501625	0.0	0.0	0.0	0
2023-08-04 17:41:30+08:00	0.004130679684566279	0.0	0.0	0.43636363636363634	0.0	85.0	0.0	4096.0	0.0	0.0	0.0	0.0	0
2023-08-04 17:41:35+08:00	0.004883546205860256	0.0	0.0	0.32727272727272727	0.0	85.0	0.0	12288.0	0.00018320615885351077	0.0	0.0	0.0	0
2023-08-04 17:41:40+08:00	0.006012024048096192	0.0	0.0	0.2727272727272727	0.0	85.0	0.0	12288.0	0.00019412820001889485	0.0	0.0	0.0	0
2023-08-04 17:41:45+08:00	0.0043771885942971486	0.0	0.0	0.32727272727272727	0.0	85.0	0.0	12288.0	0.00018878159989981213	0.0	0.0	0.0	0
2023-08-04 17:41:50+08:00	0.004131196795192789	0.0	0.0	0.32727272727272727	0.0	85.0	0.0	12288.0	0.00017965400002140086	0.0	0.0	0.0	0
2023-08-04 17:41:55+08:00	0.004758327072376659	0.0	0.0	0.3090909090909091	0.0	85.0	0.0	12288.0	0.00019941560003644554	0.0	0.0	0.0	0
2023-08-04 17:42:00+08:00	0.006516290726817042	0.0	0.0	0.34545454545454546	0.0	85.0	0.0	4096.0	0.0	0.0	0.0	0.0	0
2023-08-04 17:42:05+08:00	0.005383748591461124	0.0	0.0	0.34545454545454546	0.0	85.0	0.0	12288.0	0.00038065320806976726	0.0	0.0	0.0	0
2023-08-04 17:42:10+08:00	0.0053857715430861725	0.0	0.0	0.12727272727272726	0.0	85.0	0.0	12288.0	0.00021658019995811627	0.0	0.0	0.0	0
2023-08-04 17:42:15+08:00	0.0038798498122653317	0.0	0.0	0.18181818181818182	0.0	85.0	0.0	12288.0	0.00019773140011238865	0.0	0.0	0.0	0
2023-08-04 17:42:20+08:00	0.004005006257822278	0.0	0.0	0.18181818181818182	0.0	85.0	0.0	12288.0	0.00018484199990780325	0.0	0.0	0.0	0
2023-08-04 17:42:25+08:00	0.004004505068201727	0.0	0.0	0.14545454545454545	0.0	85.0	0.0	12288.0	0.00019459159993857612	0.0	0.0	0.0	0
2023-08-04 17:42:30+08:00	0.0043821209465381246	0.0	0.0	0.18181818181818182	0.0	85.0	0.0	20480.0	0.0001546537308195757	0.0	0.0	0.0	0
2023-08-04 17:42:35+08:00	0.00412809607205404	0.0	0.0	0.18181818181818182	0.0	87.0	0.0	12288.0	0.0001848720256126741	0.0	0.0	0.0	0
2023-08-04 17:42:40+08:00	0.00513591381686083	0.0	0.0	0.12727272727272726	0.0	86.0	0.0	12288.0	0.00021952940005576238	0.0	0.0	0.0	0
2023-08-04 17:42:45+08:00	0.004129645851583031	0.0	0.0	0.18181818181818182	0.0	84.0	0.0	12288.0	0.00019848339998134178	0.0	0.0	0.0	0
2023-08-04 17:42:50+08:00	0.0040030022516887665	0.0	0.0	0.18181818181818182	0.0	85.0	0.0	12288.0	0.00018543400001362896	0.0	0.0	0.0	0
2023-08-04 17:42:55+08:00	0.0048823234852278415	0.0	0.0	0.14545454545454545	0.0	85.0	0.0	12288.0	0.00039162119992397493	0.0	0.0	0.0	0
2023-08-04 17:43:00+08:00	0.003879364284820423	0.0	0.0	0.18181818181818182	0.0	85.0	0.0	8192.0	0.0	0.0	0.0	0.0	0
2023-08-04 17:43:05+08:00	0.0043815723585378065	0.0	0.0	0.18181818181818182	0.0	85.0	0.0	12288.0	0.0001713585283697355	0.0	0.0	0.0	0
2023-08-04 17:43:10+08:00	0.0042537220067559115	0.0	0.0	0.12727272727272726	0.0	85.0	0.0	12288.0	0.000198971600002551	0.0	0.0	0.0	0
2023-08-04 17:43:15+08:00	0.006390176669590277	0.0	0.0	0.18181818181818182	0.0	85.0	0.0	12288.0	0.00019056173706069281	0.0	0.0	0.0	0
2023-08-04 17:43:20+08:00	0.004254786634964335	0.0	0.0	0.18181818181818182	0.0	85.0	0.0	12288.0	0.00019181111317306	0.0	0.0	0.0	0
2023-08-04 17:43:25+08:00	0.0045101478326234025	0.0	0.0	0.14545454545454545	0.0	85.0	0.0	12288.0	0.00040377846714527833	0.0	0.0	0.0	0
2023-08-04 17:43:30+08:00	0.005509641873278237	0.0	0.0	0.18181818181818182	0.0	85.0	0.0	12288.0	0.0	0.0	0.0	0.0	0
2023-08-04 17:43:35+08:00	0.004630788485607009	0.0	0.0	0.18181818181818182	0.0	85.0	0.0	12288.0	0.0001923155999975279	0.0	0.0	0.0	0
2023-08-04 17:43:40+08:00	0.004254786634964335	0.0	0.0	0.12727272727272726	0.0	85.0	0.0	12288.0	0.0002064696000161348	0.0	0.0	0.0	0
2023-08-04 17:43:45+08:00	0.003879364284820423	0.0	0.0	0.18181818181818182	0.0	85.0	0.0	12288.0	0.00019337159992574015	0.0	0.0	0.0	0
2023-08-04 17:43:50+08:00	0.003878878878878879	0.0	0.0	0.18181818181818182	0.0	85.0	0.0	12288.0	0.00039458360006392466	0.0	0.0	0.0	0
2023-08-04 17:43:55+08:00	0.0043810239078733255	0.0	0.0	0.14545454545454545	0.0	85.0	0.0	12288.0	0.00020577560007950524	0.0	0.0	0.0	0
2023-08-04 17:44:00+08:00	0.00501002004008016	0.0	0.0	0.18181818181818182	0.0	84.0	0.0	12288.0	0.0	0.0	0.0	0.0	0
2023-08-04 17:44:05+08:00	0.003879364284820423	0.0	0.0	0.18181818181818182	0.0	84.0	0.0	12288.0	0.0001795948809267669	0.0	0.0	0.0	0
2023-08-04 17:44:10+08:00	0.0043821209465381246	0.0	0.0	0.12727272727272726	0.0	85.0	0.0	12288.0	0.00020618203644453558	0.0	0.0	0.0	0
2023-08-04 17:44:15+08:00	0.0043793793793793796	0.0	0.0	0.18181818181818182	0.0	85.0	0.0	12288.0	0.00038292581477691363	0.0	0.0	0.0	0
2023-08-04 17:44:20+08:00	0.005515858092014542	0.0	0.0	0.18181818181818182	0.0	85.0	0.0	12288.0	0.00020253512105444265	0.0	0.0	0.0	0
2023-08-04 17:44:25+08:00	0.004129645851583031	0.0	0.0	0.14545454545454545	0.0	84.0	0.0	12288.0	0.00018316230266561374	0.0	0.0	0.0	0
2023-08-04 17:44:30+08:00	0.005010647626205687	0.0	0.0	0.18181818181818182	0.0	84.0	0.0	4096.0	0.0	0.0	0.0	0.0	0
2023-08-04 17:44:35+08:00	0.00412912912912913	0.0	0.0	0.18181818181818182	0.0	85.0	0.0	12288.0	0.000186074799967173	0.0	0.0	0.0	0
2023-08-04 17:44:40+08:00	0.006388575723412251	0.0	0.0	0.12727272727272726	0.0	85.0	0.0	12288.0	0.00023463360012101475	0.0	0.0	0.0	0
2023-08-04 17:44:45+08:00	0.004004505068201727	0.0	0.0	0.18181818181818182	0.0	85.0	0.0	12288.0	0.00037842425455971584	0.0	0.0	0.0	0
2023-08-04 17:44:50+08:00	0.004003503065182034	0.0	0.0	0.18181818181818182	0.0	85.0	0.0	12288.0	0.00019455666589251805	0.0	0.0	0.0	0
2023-08-04 17:44:55+08:00	0.005637684790779253	0.0	0.0	0.14545454545454545	0.0	85.0	0.0	12288.0	0.0001786060000085854	0.0	0.0	0.0	0
2023-08-04 17:45:00+08:00	0.004131196795192789	0.0	0.0	0.18181818181818182	0.0	85.0	0.0	4096.0	0.0	0.0	0.0	0.0	0
2023-08-04 17:45:05+08:00	0.005383748591461125	0.0	0.0	0.18181818181818182	0.0	85.0	0.0	12288.0	0.00019340479993843474	0.0	0.0	0.0	0
2023-08-04 17:45:10+08:00	0.004129645851583031	0.0	0.0	0.12727272727272726	0.0	85.0	0.0	12288.0	0.00020195280012558214	0.0	0.0	0.0	0
2023-08-04 17:45:15+08:00	0.0051326990485728585	0.0	0.0	0.18181818181818182	0.0	85.0	0.0	12288.0	0.0003460075999100809	0.0	0.0	0.0	0
2023-08-04 17:45:20+08:00	0.004506196019526849	0.0	0.0	0.18181818181818182	0.0	85.0	0.0	12288.0	0.00020126095665294483	0.0	0.0	0.0	0
2023-08-04 17:45:25+08:00	0.004756540242833896	0.0	0.0	0.14545454545454545	0.0	85.0	0.0	12288.0	0.00017992564462198225	0.0	0.0	0.0	0
2023-08-04 17:45:30+08:00	0.003878878878878879	0.0	0.0	0.18181818181818182	0.0	85.0	0.0	4096.0	0.0	0.0	0.0	0.0	0
2023-08-04 17:45:35+08:00	0.005888248559258331	0.0	0.0	0.18181818181818182	0.0	85.0	0.0	12288.0	0.00017883620002976386	0.0	0.0	0.0	0
2023-08-04 17:45:40+08:00	0.00412912912912913	0.0	0.0	0.12727272727272726	0.0	85.0	0.0	12288.0	0.0001890819999971427	0.0	0.0	0.0	0
2023-08-04 17:45:45+08:00	0.007513148009015778	0.0	0.0	0.32727272727272727	0.0	87.0	0.0	16384.0	0.0012569615922777989	0.0	0.0	0.0	0
2023-08-04 17:45:50+08:00	0.004381023907873326	0.0	0.0	0.32727272727272727	0.0	85.0	0.0	16384.0	0.0004419320134934382	0.0	0.0	0.0	0
2023-08-04 17:45:55+08:00	0.005635566687539137	0.0	0.0	0.2909090909090909	0.0	85.0	0.0	16384.0	0.00018600680014060344	0.0	0.0	0.0	0
2023-08-04 17:46:00+08:00	0.004005507572912756	0.0	0.0	0.3090909090909091	0.0	85.0	0.0	20480.0	0.0	0.0	0.0	0.0	0
2023-08-04 17:46:05+08:00	0.0052585451358457495	0.0	0.0	0.3090909090909091	0.0	85.0	0.0	12288.0	0.00018261503099893707	0.0	0.0	0.0	0
2023-08-04 17:46:10+08:00	0.0037546933667083854	0.0	0.0	0.2545454545454545	0.0	85.0	0.0	16384.0	0.00022899759987922154	0.0	0.0	0.0	0
2023-08-04 17:46:15+08:00	0.006138043342101967	0.0	0.0	0.3090909090909091	0.0	85.0	0.0	16384.0	0.00018824220005626558	0.0	0.0	0.0	0
2023-08-04 17:46:20+08:00	0.004129645851583031	0.0	0.0	0.3090909090909091	0.0	85.0	0.0	16384.0	0.0001728541999909794	0.0	0.0	0.0	0
2023-08-04 17:46:25+08:00	0.005513784461152882	0.0	0.0	0.2727272727272727	0.0	85.0	0.0	16384.0	0.0001745867999488837	0.0	0.0	0.0	0
2023-08-04 17:46:30+08:00	0.004129645851583031	0.0	0.0	0.2909090909090909	0.0	85.0	0.0	20480.0	0.00017024884975215502	0.0	0.0	0.0	0
2023-08-04 17:46:35+08:00	0.004380475594493116	0.0	0.0	0.2909090909090909	0.0	85.0	0.0	12288.0	0.00016834393134377423	0.0	0.0	0.0	0
2023-08-04 17:46:40+08:00	0.0042537220067559115	0.0	0.0	0.09090909090909091	0.0	85.0	0.0	12288.0	0.00020022139997308842	0.0	0.0	0.0	0
2023-08-04 17:46:45+08:00	0.005007511266900351	0.0	0.0	0.14545454545454545	0.0	85.0	0.0	12288.0	0.0001865422000264516	0.0	0.0	0.0	0
2023-08-04 17:46:50+08:00	0.004130162703379224	0.0	0.0	0.14545454545454545	0.0	86.0	0.0	12288.0	0.00019435479989624583	0.0	0.0	0.0	0
2023-08-04 17:46:55+08:00	0.005133341680230375	0.0	0.0	0.12727272727272726	0.0	86.0	0.0	12288.0	0.0004116584001167212	0.0	0.0	0.0	0
2023-08-04 17:47:00+08:00	0.006515474251346949	0.0	0.0	0.16363636363636364	0.0	85.0	0.0	12288.0	0.0	0.0	0.0	0.0	0
2023-08-04 17:47:05+08:00	0.005758637956935403	0.0	0.0	0.16363636363636364	0.0	85.0	0.0	12288.0	0.00018316330196450954	0.0	0.0	0.0	0
2023-08-04 17:47:10+08:00	0.004006009013520281	0.0	0.0	0.10909090909090909	0.0	85.0	0.0	12288.0	0.00020478799997363238	0.0	0.0	0.0	0
2023-08-04 17:47:15+08:00	0.006011271133375079	0.0	0.0	0.16363636363636364	0.0	85.0	0.0	12288.0	0.0001979931986760066	0.0	0.0	0.0	0
2023-08-04 17:47:20+08:00	0.004506196019526849	0.0	0.0	0.16363636363636364	0.0	85.0	0.0	12288.0	0.0003552533493005535	0.0	0.0	0.0	0
2023-08-04 17:47:25+08:00	0.006012024048096192	0.0	0.0	0.14545454545454545	0.0	85.0	0.0	12288.0	0.0001971847999811871	0.0	0.0	0.0	0
2023-08-04 17:47:30+08:00	0.0038803354612592313	0.0	0.0	0.18181818181818182	0.0	85.0	0.0	12288.0	0.0	0.0	0.0	0.0	0
2023-08-04 17:47:35+08:00	0.0045045045045045045	0.0	0.0	0.18181818181818182	0.0	86.0	0.0	12288.0	0.00019739939998544286	0.0	0.0	0.0	0
2023-08-04 17:47:40+08:00	0.005514475498182729	0.0	0.0	0.12727272727272726	0.0	85.0	0.0	12288.0	0.00022001620000082766	0.0	0.0	0.0	0
2023-08-04 17:47:45+08:00	0.004004505068201727	0.0	0.0	0.18181818181818182	0.0	84.0	0.0	12288.0	0.00017496399996161927	0.0	0.0	0.0	0
2023-08-04 17:47:50+08:00	0.0043793793793793796	0.0	0.0	0.18181818181818182	0.0	85.0	0.0	12288.0	0.0003653162000773591	0.0	0.0	0.0	0
2023-08-04 17:47:55+08:00	0.004633688165309956	0.0	0.0	0.14545454545454545	0.0	84.0	0.0	12288.0	0.00021601480289747224	0.0	0.0	0.0	0
2023-08-04 17:48:00+08:00	0.0045050682017269425	0.0	0.0	0.18181818181818182	0.0	84.0	0.0	12288.0	0.0	0.0	0.0	0.0	0
2023-08-04 17:48:05+08:00	0.005010647626205687	0.0	0.0	0.18181818181818182	0.0	85.0	0.0	12288.0	0.00018354280000494328	0.0	0.0	0.0	0
2023-08-04 17:48:10+08:00	0.004632527857768874	0.0	0.0	0.12727272727272726	0.0	85.0	0.0	12288.0	0.00019056760011153527	0.0	0.0	0.0	0
2023-08-04 17:48:15+08:00	0.0042558517962198025	0.0	0.0	0.18181818181818182	0.0	86.0	0.0	12288.0	0.0001784479998605093	0.0	0.0	0.0	0
2023-08-04 17:48:20+08:00	0.004005006257822278	0.0	0.0	0.18181818181818182	0.0	86.0	0.0	12288.0	0.00018762740000966005	0.0	0.0	0.0	0
2023-08-04 17:48:25+08:00	0.005889724310776942	0.0	0.0	0.14545454545454545	0.0	85.0	0.0	12288.0	0.000187363999975787	0.0	0.0	0.0	0
2023-08-04 17:48:30+08:00	0.004380475594493116	0.0	0.0	0.18181818181818182	0.0	85.0	0.0	8192.0	0.0	0.0	0.0	0.0	0
2023-08-04 17:48:35+08:00	0.0038783935943950956	0.0	0.0	0.18181818181818182	0.0	87.0	0.0	8192.0	0.0007176457876383936	0.0	0.0	0.0	0
2023-08-04 17:48:40+08:00	0.004383218534752661	0.0	0.0	0.12727272727272726	0.0	85.0	0.0	16384.0	0.00018678672794742354	0.0	0.0	0.0	0
2023-08-04 17:48:45+08:00	0.005511022044088177	0.0	0.0	0.18181818181818182	0.0	85.0	0.0	16384.0	0.0005826736000017263	0.0	0.0	0.0	0
2023-08-04 17:48:50+08:00	0.0045073244021535	0.0	0.0	0.18181818181818182	0.0	85.0	0.0	16384.0	0.0001881958390210098	0.0	0.0	0.0	0
2023-08-04 17:48:55+08:00	0.005007511266900351	0.0	0.0	0.14545454545454545	0.0	84.0	0.0	16384.0	0.00019488382330932035	0.0	0.0	0.0	0
2023-08-04 17:49:00+08:00	0.003755163349605708	0.0	0.0	0.16363636363636364	0.0	84.0	0.0	4096.0	0.0	0.0	0.0	0.0	0
2023-08-04 17:49:05+08:00	0.0038798498122653317	0.0	0.0	0.16363636363636364	0.0	85.0	0.0	12288.0	0.00019688875544524866	0.0	0.0	0.0	0
2023-08-04 17:49:10+08:00	0.004506760140210316	0.0	0.0	0.10909090909090909	0.0	85.0	0.0	12288.0	0.00020077309078338264	0.0	0.0	0.0	0
2023-08-04 17:49:15+08:00	0.0053830746119178765	0.0	0.0	0.16363636363636364	0.0	85.0	0.0	12288.0	0.00037602759444553926	0.0	0.0	0.0	0
2023-08-04 17:49:20+08:00	0.0045073244021535	0.0	0.0	0.16363636363636364	0.0	85.0	0.0	12288.0	0.00017040628130193683	0.0	0.0	0.0	0
2023-08-04 17:49:25+08:00	0.0058830892477156095	0.0	0.0	0.12727272727272726	0.0	85.0	0.0	12288.0	0.0001842191562710688	0.0	0.0	0.0	0
2023-08-04 17:49:30+08:00	0.004256384576865298	0.0	0.0	0.16363636363636364	0.0	85.0	0.0	8192.0	0.0	0.0	0.0	0.0	0
2023-08-04 17:49:35+08:00	0.003879364284820423	0.0	0.0	0.16363636363636364	0.0	85.0	0.0	12288.0	0.00018326265242963628	0.0	0.0	0.0	0
2023-08-04 17:49:40+08:00	0.005513784461152882	0.0	0.0	0.10909090909090909	0.0	85.0	0.0	12288.0	0.0003950717857110802	0.0	0.0	0.0	0
2023-08-04 17:49:45+08:00	0.004129645851583031	0.0	0.0	0.16363636363636364	0.0	85.0	0.0	12288.0	0.00019978079999418696	0.0	0.0	0.0	0
2023-08-04 17:49:50+08:00	0.00438376753507014	0.0	0.0	0.16363636363636364	0.0	85.0	0.0	12288.0	0.00018453910777585026	0.0	0.0	0.0	0
2023-08-04 17:49:55+08:00	0.005261180007515971	0.0	0.0	0.14545454545454545	0.0	85.0	0.0	12288.0	0.00020487962401077414	0.0	0.0	0.0	0
2023-08-04 17:50:00+08:00	0.004004505068201727	0.0	0.0	0.18181818181818182	0.0	85.0	0.0	8192.0	0.0	0.0	0.0	0.0	0
2023-08-04 17:50:05+08:00	0.0073916311701327985	0.0	0.0	0.18181818181818182	0.0	85.0	0.0	32768.0	0.0001896760648307841	0.0	0.0	0.0	0
2023-08-04 17:50:10+08:00	0.004004505068201727	0.0	0.0	0.12727272727272726	0.0	85.0	0.0	32768.0	0.0003958688001148403	0.0	0.0	0.0	0
2023-08-04 17:50:15+08:00	0.004630208985108247	0.0	0.0	0.18181818181818182	0.0	85.0	0.0	32768.0	0.00018500800150812025	0.0	0.0	0.0	0
2023-08-04 17:50:20+08:00	0.00601353044349787	0.0	0.0	0.18181818181818182	0.0	85.0	0.0	32768.0	0.00018224109651953106	0.0	0.0	0.0	0
2023-08-04 17:50:25+08:00	0.006135737540696218	0.0	0.0	0.14545454545454545	0.0	84.0	0.0	32768.0	0.00048537657393159613	0.0	0.0	0.0	0
2023-08-04 17:50:30+08:00	0.004129645851583031	0.0	0.0	0.18181818181818182	0.0	84.0	0.0	28672.0	0.0	0.0	0.0	0.0	0
2023-08-04 17:50:35+08:00	0.006263309532757109	0.0	0.0	0.2727272727272727	0.0	85.0	0.0	32768.0	0.000183250200097973	0.0	0.0	0.0	0
2023-08-04 17:50:40+08:00	0.0033800701051577365	0.0	0.0	0.21818181818181817	0.0	85.0	0.0	12288.0	0.0003463203998762765	0.0	0.0	0.0	0
2023-08-04 17:50:45+08:00	0.005636978579481398	0.0	0.0	0.2727272727272727	0.0	85.0	0.0	12288.0	0.0001931922000949271	0.0	0.0	0.0	0
2023-08-04 17:50:50+08:00	0.004131196795192789	0.0	0.0	0.2727272727272727	0.0	85.0	0.0	12288.0	0.00018740340001386358	0.0	0.0	0.0	0
2023-08-04 17:50:55+08:00	0.003754693366708386	0.0	0.0	0.23636363636363636	0.0	85.0	0.0	12288.0	0.00021975340005155885	0.0	0.0	0.0	0
2023-08-04 17:51:00+08:00	0.0072636192861615535	0.0	0.0	0.2727272727272727	0.0	87.0	0.0	12288.0	0.0	0.0	0.0	0.0	0
2023-08-04 17:51:05+08:00	0.009386733416770963	0.0	0.0	0.2727272727272727	0.0	85.0	0.0	16384.0	0.0008135426913852151	0.0	0.0	0.0	0
2023-08-04 17:51:10+08:00	0.004383218534752662	0.0	0.0	0.21818181818181817	0.0	85.0	0.0	16384.0	0.0005800232000183314	0.0	0.0	0.0	0
2023-08-04 17:51:15+08:00	0.0062625250501002	0.0	0.0	0.3818181818181818	0.0	85.0	0.0	16384.0	0.00019873959990945878	0.0	0.0	0.0	0
2023-08-04 17:51:20+08:00	0.004130679684566279	0.0	0.0	0.3818181818181818	0.0	85.0	0.0	16384.0	0.00018295219052757826	0.0	0.0	0.0	0
2023-08-04 17:51:25+08:00	0.005513093597293572	0.0	0.0	0.34545454545454546	0.0	85.0	0.0	16384.0	0.00019818776240767872	0.0	0.0	0.0	0
2023-08-04 17:51:30+08:00	0.004379927418345639	0.0	0.0	0.2727272727272727	0.0	85.0	0.0	8192.0	0.0	0.0	0.0	0.0	0
2023-08-04 17:51:35+08:00	0.005509641873278237	0.0	0.0	0.2727272727272727	0.0	85.0	0.0	12288.0	0.0003778484000577009	0.0	0.0	0.0	0
2023-08-04 17:51:40+08:00	0.005881616818921286	0.0	0.0	0.21818181818181817	0.0	87.0	0.0	16384.0	0.00017553899997437838	0.0	0.0	0.0	0
2023-08-04 17:51:45+08:00	0.00588603631809643	0.0	0.0	0.2727272727272727	0.0	85.0	0.0	16384.0	0.0001886781999928644	0.0	0.0	0.0	0
2023-08-04 17:51:50+08:00	0.004131196795192789	0.0	0.0	0.2727272727272727	0.0	85.0	0.0	16384.0	0.00019539900004019727	0.0	0.0	0.0	0
2023-08-04 17:51:55+08:00	0.004256384576865298	0.0	0.0	0.23636363636363636	0.0	85.0	0.0	16384.0	0.0002110487999743782	0.0	0.0	0.0	0
2023-08-04 17:52:00+08:00	0.005261180007515971	0.0	0.0	0.2545454545454545	0.0	85.0	0.0	8192.0	0.0	0.0	0.0	0.0	0
2023-08-04 17:52:05+08:00	0.004380475594493116	0.0	0.0	0.2545454545454545	0.0	85.0	0.0	16384.0	0.0008510048028307241	0.0	0.0	0.0	0
2023-08-04 17:52:10+08:00	0.0037546933667083854	0.0	0.0	0.09090909090909091	0.0	85.0	0.0	16384.0	0.00018293643820964167	0.0	0.0	0.0	0
2023-08-04 17:52:15+08:00	0.004256917490922749	0.0	0.0	0.14545454545454545	0.0	85.0	0.0	16384.0	0.00019892420004907763	0.0	0.0	0.0	0
2023-08-04 17:52:20+08:00	0.004631368131180372	0.0	0.0	0.14545454545454545	0.0	87.0	0.0	16384.0	0.0001783818763119033	0.0	0.0	0.0	0
2023-08-04 17:52:25+08:00	0.006260956674179814	0.0	0.0	0.12727272727272726	0.0	87.0	0.0	16384.0	0.0004873991596626792	0.0	0.0	0.0	0
2023-08-04 17:52:30+08:00	0.004632527857768874	0.0	0.0	0.14545454545454545	0.0	85.0	0.0	8192.0	0.0	0.0	0.0	0.0	0
2023-08-04 17:52:35+08:00	0.004129129129129129	0.0	0.0	0.14545454545454545	0.0	85.0	0.0	16384.0	0.00017872819989861455	0.0	0.0	0.0	0
2023-08-04 17:52:40+08:00	0.005637684790779253	0.0	0.0	0.09090909090909091	0.0	85.0	0.0	16384.0	0.00019747540009120712	0.0	0.0	0.0	0
2023-08-04 17:52:45+08:00	0.00513591381686083	0.0	0.0	0.14545454545454545	0.0	85.0	0.0	16384.0	0.00020097499497639888	0.0	0.0	0.0	0
2023-08-04 17:52:50+08:00	0.003754693366708386	0.0	0.0	0.14545454545454545	0.0	84.0	0.0	16384.0	0.0001949438112229104	0.0	0.0	0.0	0
2023-08-04 17:52:55+08:00	0.004758922980588604	0.0	0.0	0.12727272727272726	0.0	84.0	0.0	16384.0	0.000171469281559738	0.0	0.0	0.0	0
2023-08-04 17:53:00+08:00	0.0045050682017269425	0.0	0.0	0.14545454545454545	0.0	85.0	0.0	20480.0	0.0002927022000221768	0.0	0.0	0.0	0
2023-08-04 17:53:05+08:00	0.004880490551870855	0.0	0.0	0.14545454545454545	0.0	85.0	0.0	12288.0	0.00017617769330771993	0.0	0.0	0.0	0
2023-08-04 17:53:10+08:00	0.005131414267834793	0.0	0.0	0.09090909090909091	0.0	85.0	0.0	12288.0	0.00018612047240289438	0.0	0.0	0.0	0
2023-08-04 17:53:15+08:00	0.006139581506076932	0.0	0.0	0.14545454545454545	0.0	85.0	0.0	12288.0	0.00019323350662037956	0.0	0.0	0.0	0
2023-08-04 17:53:20+08:00	0.004128612535968973	0.0	0.0	0.14545454545454545	0.0	85.0	0.0	12288.0	0.00017829134168945176	0.0	0.0	0.0	0
2023-08-04 17:53:25+08:00	0.004379927418345638	0.0	0.0	0.12727272727272726	0.0	87.0	0.0	16384.0	0.0008078725999439484	0.0	0.0	0.0	0
2023-08-04 17:53:30+08:00	0.004631947921882824	0.0	0.0	0.14545454545454545	0.0	85.0	0.0	12288.0	0.0	0.0	0.0	0.0	0
2023-08-04 17:53:35+08:00	0.004130162703379224	0.0	0.0	0.14545454545454545	0.0	85.0	0.0	12288.0	0.000187138799992681	0.0	0.0	0.0	0
2023-08-04 17:53:40+08:00	0.004507888805409466	0.0	0.0	0.09090909090909091	0.0	85.0	0.0	12288.0	0.00020198020010866457	0.0	0.0	0.0	0
2023-08-04 17:53:45+08:00	0.006012777151446825	0.0	0.0	0.14545454545454545	0.0	85.0	0.0	12288.0	0.00018957951576921485	0.0	0.0	0.0	0
2023-08-04 17:53:50+08:00	0.004129645851583031	0.0	0.0	0.14545454545454545	0.0	85.0	0.0	12288.0	0.0002022737452835039	0.0	0.0	0.0	0
2023-08-04 17:53:55+08:00	0.0036304456685027544	0.0	0.0	0.12727272727272726	0.0	85.0	0.0	12288.0	0.00031715420009277296	0.0	0.0	0.0	0
2023-08-04 17:54:00+08:00	0.005511712388826256	0.0	0.0	0.16363636363636364	0.0	85.0	0.0	4096.0	0.0	0.0	0.0	0.0	0
2023-08-04 17:54:05+08:00	0.004505632040050063	0.0	0.0	0.16363636363636364	0.0	85.0	0.0	12288.0	0.00019925479991798057	0.0	0.0	0.0	0
2023-08-04 17:54:10+08:00	0.003504819126298661	0.0	0.0	0.10909090909090909	0.0	84.0	0.0	12288.0	0.00018820444092329023	0.0	0.0	0.0	0
2023-08-04 17:54:15+08:00	0.005761523046092185	0.0	0.0	0.16363636363636364	0.0	84.0	0.0	12288.0	0.00018168466314824033	0.0	0.0	0.0	0
2023-08-04 17:54:20+08:00	0.004130162703379224	0.0	0.0	0.16363636363636364	0.0	87.0	0.0	16384.0	0.00017840939999587136	0.0	0.0	0.0	0
2023-08-04 17:54:25+08:00	0.006012024048096192	0.0	0.0	0.14545454545454545	0.0	87.0	0.0	16384.0	0.00018545739985711406	0.0	0.0	0.0	0
2023-08-04 17:54:30+08:00	0.0041301627033792235	0.0	0.0	0.16363636363636364	0.0	85.0	0.0	16384.0	0.0	0.0	0.0	0.0	0
2023-08-04 17:54:35+08:00	0.004506760140210316	0.0	0.0	0.16363636363636364	0.0	85.0	0.0	12288.0	0.00018272365527379527	0.0	0.0	0.0	0
2023-08-04 17:54:40+08:00	0.005260521042084168	0.0	0.0	0.10909090909090909	0.0	85.0	0.0	12288.0	0.0001815394000004744	0.0	0.0	0.0	0
2023-08-04 17:54:45+08:00	0.004128612535968973	0.0	0.0	0.16363636363636364	0.0	85.0	0.0	12288.0	0.0001791161999790347	0.0	0.0	0.0	0
2023-08-04 17:54:50+08:00	0.004507888805409466	0.0	0.0	0.16363636363636364	0.0	85.0	0.0	16384.0	0.0007587762658625414	0.0	0.0	0.0	0
2023-08-04 17:54:55+08:00	0.0043788314775428504	0.0	0.0	0.12727272727272726	0.0	85.0	0.0	16384.0	0.00019728982599678127	0.0	0.0	0.0	0
2023-08-04 17:55:00+08:00	0.005761523046092184	0.0	0.0	0.14545454545454545	0.0	85.0	0.0	4096.0	0.0	0.0	0.0	0.0	0
2023-08-04 17:55:05+08:00	0.004631947921882824	0.0	0.0	0.14545454545454545	0.0	85.0	0.0	12288.0	0.00018589337868095505	0.0	0.0	0.0	0
2023-08-04 17:55:10+08:00	0.043206011271133375	0.018182148766341208	0.0	0.09090909090909091	0.0	85.0	62839442.46259023	16384.0	0.00019412560013734037	0.0	0.0	0.0	0
2023-08-04 17:55:15+08:00	0.0038798498122653317	0.01818181818181818	0.0	0.14545454545454545	0.0	85.0	62838299.92727272	16384.0	0.0004095078983126112	0.0	0.0	0.0	0
2023-08-04 17:55:20+08:00	0.00425531914893617	0.01818181818181818	0.0	0.14545454545454545	0.0	85.0	62838299.92727272	16384.0	0.00019341860006534263	0.0	0.0	0.0	0
2023-08-04 17:55:25+08:00	0.006388575723412251	0.018182479362885924	0.0	0.12727272727272726	0.0	85.0	62840585.03945598	16384.0	0.0001861130677655215	0.0	0.0	0.0	0
2023-08-04 17:55:30+08:00	0.0036272670419011882	0.01818181818181818	0.0	0.14545454545454545	0.0	85.0	62838299.92727272	8192.0	0.0	0.0	0.0	0.0	0
2023-08-04 17:55:35+08:00	0.006387775551102204	0.01818181818181818	0.0	0.14545454545454545	0.0	85.0	62838299.92727272	12288.0	0.00019251499998063082	0.0	0.0	0.0	0
2023-08-04 17:55:40+08:00	0.004758922980588604	0.018182148766341208	0.0	0.09090909090909091	0.0	85.0	62839442.46259023	12288.0	0.00019879255864539046	0.0	0.0	0.0	0
2023-08-04 17:55:45+08:00	0.004130679684566279	0.01818082650037271	0.0	0.21818181818181817	0.0	85.0	62834872.57058707	12288.0	0.00019241251742637541	0.0	0.0	0.0	0
2023-08-04 17:55:50+08:00	0.003754693366708386	0.01818181818181818	0.0	0.21818181818181817	0.0	85.0	62838299.92727272	12288.0	0.00018330759994569234	0.0	0.0	0.0	0
2023-08-04 17:55:55+08:00	0.004629629629629629	0.01818181818181818	0.0	0.19999999999999998	0.0	85.0	62838299.92727272	12288.0	0.00021911140011070528	0.0	0.0	0.0	0
2023-08-04 17:56:00+08:00	0.005765856104286789	0.018182479362885924	0.0	0.23636363636363636	0.0	85.0	62840585.03945598	12288.0	0.0	0.0	0.0	0.0	0
2023-08-04 17:56:05+08:00	0.004129645851583031	0.0	0.0	0.23636363636363636	0.0	85.0	0.0	12288.0	0.00034322371049325167	0.0	0.0	0.0	0
2023-08-04 17:56:10+08:00	0.004130679684566279	0.0	0.0	0.18181818181818182	0.0	85.0	0.0	12288.0	0.00017686682656269594	0.0	0.0	0.0	0
2023-08-04 17:56:15+08:00	0.0037542235014391186	0.0	0.0	0.23636363636363636	0.0	85.0	0.0	12288.0	0.00020867880011792294	0.0	0.0	0.0	0
2023-08-04 17:56:20+08:00	0.004383218534752662	0.0	0.0	0.23636363636363636	0.0	85.0	0.0	12288.0	0.00018867053412506527	0.0	0.0	0.0	0
2023-08-04 17:56:25+08:00	0.004127579737335835	0.0	0.0	0.21818181818181817	0.0	85.0	0.0	12288.0	0.00018752799987851177	0.0	0.0	0.0	0
2023-08-04 17:56:30+08:00	0.0038803354612592317	0.0	0.0	0.2545454545454545	0.0	85.0	0.0	12288.0	0.0	0.0	0.0	0.0	0
2023-08-04 17:56:35+08:00	0.0038798498122653317	0.0	0.0	0.2545454545454545	0.0	85.0	0.0	12288.0	0.0003393099999811966	0.0	0.0	0.0	0
2023-08-04 17:56:40+08:00	0.0045084533500313086	0.0	0.0	0.12727272727272726	0.0	85.0	0.0	12288.0	0.0002071822000289103	0.0	0.0	0.0	0
2023-08-04 17:56:45+08:00	0.005888986342563588	0.0	0.0	0.18181818181818182	0.0	85.0	0.0	12288.0	0.0001826113223200545	0.0	0.0	0.0	0
2023-08-04 17:56:50+08:00	0.0042537220067559115	0.0	0.0	0.18181818181818182	0.0	85.0	0.0	12288.0	0.00020046680001541972	0.0	0.0	0.0	0
2023-08-04 17:56:55+08:00	0.00438376753507014	0.0	0.0	0.14545454545454545	0.0	85.0	0.0	12288.0	0.00018731673664114823	0.0	0.0	0.0	0
2023-08-04 17:57:00+08:00	0.0037542235014391186	0.0	0.0	0.18181818181818182	0.0	85.0	0.0	12288.0	0.0001952913999048178	0.0	0.0	0.0	0
2023-08-04 17:57:05+08:00	0.004004505068201727	0.0	0.0	0.18181818181818182	0.0	85.0	0.0	12288.0	0.00016297800011670914	0.0	0.0	0.0	0
2023-08-04 17:57:10+08:00	0.0060120240480961915	0.0	0.0	0.12727272727272726	0.0	83.0	0.0	12288.0	0.00018831620000128168	0.0	0.0	0.0	0
2023-08-04 17:57:15+08:00	0.004005507572912756	0.0	0.0	0.18181818181818182	0.0	83.0	0.0	16384.0	0.00018206781345323828	0.0	0.0	0.0	0
2023-08-04 17:57:20+08:00	0.004006009013520281	0.0	0.0	0.18181818181818182	0.0	85.0	0.0	16384.0	0.00018367686464472528	0.0	0.0	0.0	0
2023-08-04 17:57:25+08:00	0.0037537537537537537	0.0	0.0	0.14545454545454545	0.0	85.0	0.0	16384.0	0.00017976680010178825	0.0	0.0	0.0	0
2023-08-04 17:57:30+08:00	0.00513591381686083	0.0	0.0	0.16363636363636364	0.0	85.0	0.0	4096.0	0.0001666581315573259	0.0	0.0	0.0	0
2023-08-04 17:57:35+08:00	0.004255851796219802	0.0	0.0	0.16363636363636364	0.0	87.0	0.0	12288.0	0.00017704079193039103	0.0	0.0	0.0	0
2023-08-04 17:57:40+08:00	0.003754693366708386	0.0	0.0	0.10909090909090909	0.0	86.0	0.0	12288.0	0.00019867053407548384	0.0	0.0	0.0	0
2023-08-04 17:57:45+08:00	0.004380475594493116	0.0	0.0	0.16363636363636364	0.0	84.0	0.0	12288.0	0.00016900299928914182	0.0	0.0	0.0	0
2023-08-04 17:57:50+08:00	0.004631947921882824	0.0	0.0	0.16363636363636364	0.0	85.0	0.0	12288.0	0.00018525115072094735	0.0	0.0	0.0	0
2023-08-04 17:57:55+08:00	0.005761523046092184	0.0	0.0	0.12727272727272726	0.0	85.0	0.0	12288.0	0.00020040595645001719	0.0	0.0	0.0	0
2023-08-04 17:58:00+08:00	0.0043810239078733255	0.0	0.0	0.16363636363636364	0.0	85.0	0.0	4096.0	0.0	0.0	0.0	0.0	0
2023-08-04 17:58:05+08:00	0.004256384576865298	0.0	0.0	0.16363636363636364	0.0	85.0	0.0	12288.0	0.00017212019993166904	0.0	0.0	0.0	0
2023-08-04 17:58:10+08:00	0.005636978579481398	0.0	0.0	0.10909090909090909	0.0	85.0	0.0	12288.0	0.00018600620005599923	0.0	0.0	0.0	0
2023-08-04 17:58:15+08:00	0.004128612535968973	0.0	0.0	0.16363636363636364	0.0	85.0	0.0	12288.0	0.000351229400075681	0.0	0.0	0.0	0
2023-08-04 17:58:20+08:00	0.005137200852023556	0.0	0.0	0.16363636363636364	0.0	85.0	0.0	12288.0	0.00019548419986676891	0.0	0.0	0.0	0
2023-08-04 17:58:25+08:00	0.004131196795192789	0.0	0.0	0.14545454545454545	0.0	85.0	0.0	12288.0	0.00022231680013646838	0.0	0.0	0.0	0
2023-08-04 17:58:30+08:00	0.0036295369211514395	0.0	0.0	0.18181818181818182	0.0	85.0	0.0	16384.0	0.0	0.0	0.0	0.0	0
2023-08-04 17:58:35+08:00	0.004758922980588604	0.0	0.0	0.18181818181818182	0.0	85.0	0.0	12288.0	0.00018075495084671895	0.0	0.0	0.0	0
2023-08-04 17:58:40+08:00	0.005885299273729026	0.0	0.0	0.12727272727272726	0.0	85.0	0.0	12288.0	0.00017977204562075546	0.0	0.0	0.0	0
2023-08-04 17:58:45+08:00	0.005886773547094188	0.0	0.0	0.18181818181818182	0.0	85.0	0.0	12288.0	0.0003790468001170666	0.0	0.0	0.0	0
2023-08-04 17:58:50+08:00	0.004256384576865298	0.0	0.0	0.18181818181818182	0.0	85.0	0.0	12288.0	0.00018279535900050624	0.0	0.0	0.0	0
2023-08-04 17:58:55+08:00	0.005636272545090181	0.0	0.0	0.14545454545454545	0.0	85.0	0.0	12288.0	0.00020992561482590296	0.0	0.0	0.0	0
2023-08-04 17:59:00+08:00	0.0035039419346765107	0.0	0.0	0.18181818181818182	0.0	85.0	0.0	12288.0	0.0	0.0	0.0	0.0	0
2023-08-04 17:59:05+08:00	0.004630788485607009	0.0	0.0	0.18181818181818182	0.0	85.0	0.0	12288.0	0.0001917210000101477	0.0	0.0	0.0	0
2023-08-04 17:59:10+08:00	0.0042558517962198025	0.0	0.0	0.12727272727272726	0.0	85.0	0.0	12288.0	0.00020601180715535146	0.0	0.0	0.0	0
2023-08-04 17:59:15+08:00	0.0048823234852278415	0.0	0.0	0.18181818181818182	0.0	85.0	0.0	12288.0	0.00019321946835470843	0.0	0.0	0.0	0
2023-08-04 17:59:20+08:00	0.005886773547094188	0.0	0.0	0.18181818181818182	0.0	85.0	0.0	12288.0	0.00020324699999036967	0.0	0.0	0.0	0
2023-08-04 17:59:25+08:00	0.0038798498122653317	0.0	0.0	0.14545454545454545	0.0	85.0	0.0	12288.0	0.00017968359989026795	0.0	0.0	0.0	0
2023-08-04 17:59:30+08:00	0.0053884711779448626	0.0	0.0	0.18181818181818182	0.0	85.0	0.0	4096.0	0.0	0.0	0.0	0.0	0
2023-08-04 17:59:35+08:00	0.004380475594493116	0.0	0.0	0.18181818181818182	0.0	85.0	0.0	4096.0	0.0003381515091771015	0.0	0.0	0.0	0
2023-08-04 17:59:40+08:00	0.004004004004004004	0.0	0.0	0.12727272727272726	0.0	85.0	0.0	12288.0	0.00019511539994709892	0.0	0.0	0.0	0
2023-08-04 17:59:45+08:00	0.004004505068201727	0.0	0.0	0.18181818181818182	0.0	85.0	0.0	12288.0	0.0001776508001057664	0.0	0.0	0.0	0
2023-08-04 17:59:50+08:00	0.004379927418345639	0.0	0.0	0.18181818181818182	0.0	85.0	0.0	12288.0	0.00018694159989536275	0.0	0.0	0.0	0
2023-08-04 17:59:55+08:00	0.004505632040050063	0.0	0.0	0.14545454545454545	0.0	85.0	0.0	12288.0	0.00010795779999170919	0.0	0.0	0.0	0
2023-08-04 18:00:00+08:00	0.005137844611528822	0.0	0.0	0.18181818181818182	0.0	85.0	0.0	4096.0	0.0	0.0	0.0	0.0	0
2023-08-04 18:00:05+08:00	0.00563063063063063	0.0	0.0	0.18181818181818182	0.0	85.0	0.0	32768.0	0.00034404517300488854	0.0	0.0	0.0	0
2023-08-04 18:00:10+08:00	0.004757731313384249	0.0	0.0	0.12727272727272726	0.0	85.0	0.0	40960.0	0.000187655999980052	0.0	0.0	0.0	0
2023-08-04 18:00:15+08:00	0.005261180007515971	0.0	0.0	0.18181818181818182	0.0	85.0	0.0	40960.0	0.0001846481998654781	0.0	0.0	0.0	0
2023-08-04 18:00:20+08:00	0.004381572358537807	0.0	0.0	0.18181818181818182	0.0	85.0	0.0	40960.0	0.00020155020010861335	0.0	0.0	0.0	0
2023-08-04 18:00:25+08:00	0.004003503065182034	0.0	0.0	0.14545454545454545	0.0	83.0	0.0	40960.0	0.00020216419998178025	0.0	0.0	0.0	0
2023-08-04 18:00:30+08:00	0.005511022044088177	0.0	0.0	0.18181818181818182	0.0	83.0	0.0	40960.0	0.00020128079995629378	0.0	0.0	0.0	0
2023-08-04 18:00:35+08:00	0.0036299912379521844	0.0	0.0	0.2909090909090909	0.0	85.0	0.0	49152.0	0.00018445087055275115	0.0	0.0	0.0	0
2023-08-04 18:00:40+08:00	0.005008765339343852	0.0	0.0	0.23636363636363636	0.0	85.0	0.0	12288.0	0.00020335605755467985	0.0	0.0	0.0	0
2023-08-04 18:00:45+08:00	0.004506760140210316	0.0	0.0	0.2909090909090909	0.0	85.0	0.0	12288.0	0.00019102999400280894	0.0	0.0	0.0	0
2023-08-04 18:00:50+08:00	0.003878878878878879	0.0	0.0	0.2909090909090909	0.0	85.0	0.0	12288.0	0.00019424220008659176	0.0	0.0	0.0	0
2023-08-04 18:00:55+08:00	0.0050062578222778474	0.0	0.0	0.2545454545454545	0.0	85.0	0.0	12288.0	0.00036832240002695473	0.0	0.0	0.0	0
2023-08-04 18:01:00+08:00	0.0053857715430861725	0.0	0.0	0.2545454545454545	0.0	85.0	0.0	12288.0	0.0	0.0	0.0	0.0	0
2023-08-04 18:01:05+08:00	0.005756476035539982	0.0	0.0	0.2909090909090909	0.0	85.0	0.0	24576.0	0.00019312479998916386	0.0	0.0	0.0	0
2023-08-04 18:01:10+08:00	0.004256384576865298	0.0	0.0	0.23636363636363636	0.0	85.0	0.0	32768.0	0.00019714139998541213	0.0	0.0	0.0	0
2023-08-04 18:01:15+08:00	0.005012531328320802	0.0	0.0	0.23636363636363636	0.0	85.0	0.0	32768.0	0.00018529877915841864	0.0	0.0	0.0	0
2023-08-04 18:01:20+08:00	0.004630788485607009	0.0	0.0	0.41818181818181815	0.0	85.0	0.0	32768.0	0.0003998942634684329	0.0	0.0	0.0	0
2023-08-04 18:01:25+08:00	0.005259862241703194	0.0	0.0	0.3818181818181818	0.0	85.0	0.0	32768.0	0.00020057540004927432	0.0	0.0	0.0	0
2023-08-04 18:01:30+08:00	0.004128096072054041	0.0	0.0	0.2727272727272727	0.0	85.0	0.0	32768.0	0.0	0.0	0.0	0.0	0
2023-08-04 18:01:35+08:00	0.004631368131180372	0.0	0.0	0.39999999999999997	0.0	85.0	0.0	32768.0	0.00017622473486612964	0.0	0.0	0.0	0
2023-08-04 18:01:40+08:00	0.003629082718057815	0.0	0.0	0.34545454545454546	0.0	85.0	0.0	12288.0	0.000170609156247847	0.0	0.0	0.0	0
2023-08-04 18:01:45+08:00	0.004758922980588604	0.0	0.0	0.34545454545454546	0.0	85.0	0.0	12288.0	0.00019333079999341862	0.0	0.0	0.0	0
2023-08-04 18:01:50+08:00	0.003754693366708386	0.0	0.0	0.4727272727272727	0.0	85.0	0.0	12288.0	0.0003830814001048566	0.0	0.0	0.0	0
2023-08-04 18:01:55+08:00	0.0045045045045045045	0.0	0.0	0.4727272727272727	0.0	85.0	0.0	12288.0	0.0001981039792319872	0.0	0.0	0.0	0
2023-08-04 18:02:00+08:00	0.003879364284820423	0.0	0.0	0.43636363636363634	0.0	85.0	0.0	12288.0	0.0	0.0	0.0	0.0	0
2023-08-04 18:02:05+08:00	0.0053857715430861725	0.0	0.0	0.4727272727272727	0.0	85.0	0.0	12288.0	0.0001880719999462599	0.0	0.0	0.0	0
2023-08-04 18:02:10+08:00	0.0043826696719258705	0.0	0.0	0.4727272727272727	0.0	85.0	0.0	12288.0	0.0001890992197861048	0.0	0.0	0.0	0
2023-08-04 18:02:15+08:00	0.003878878878878879	0.0	0.0	0.2909090909090909	0.0	85.0	0.0	12288.0	0.0001914153169551852	0.0	0.0	0.0	0
2023-08-04 18:02:20+08:00	0.004131714035307374	0.0	0.0	0.45454545454545453	0.0	85.0	0.0	12288.0	0.00019973814767870559	0.0	0.0	0.0	0
2023-08-04 18:02:25+08:00	0.004505632040050063	0.0	0.0	0.45454545454545453	0.0	86.0	0.0	12288.0	0.00018804699050585814	0.0	0.0	0.0	0
2023-08-04 18:02:30+08:00	0.004004505068201727	0.0	0.0	0.32727272727272727	0.0	86.0	0.0	12288.0	0.0	0.0	0.0	0.0	0
2023-08-04 18:02:35+08:00	0.004130679684566279	0.0	0.0	0.36363636363636365	0.0	86.0	0.0	12288.0	0.00018345870830980795	0.0	0.0	0.0	0
2023-08-04 18:02:40+08:00	0.003880821231847772	0.0	0.0	0.36363636363636365	0.0	85.0	0.0	12288.0	0.00036934759991709144	0.0	0.0	0.0	0
2023-08-04 18:02:45+08:00	0.00400600901352028	0.0	0.0	0.23636363636363636	0.0	84.0	0.0	12288.0	0.00019205360003979877	0.0	0.0	0.0	0
2023-08-04 18:02:50+08:00	0.004256384576865298	0.0	0.0	0.2909090909090909	0.0	85.0	0.0	12288.0	0.00018255659997521435	0.0	0.0	0.0	0
2023-08-04 18:02:55+08:00	0.005887510960791683	0.0	0.0	0.2909090909090909	0.0	85.0	0.0	12288.0	0.00018602540003485047	0.0	0.0	0.0	0
2023-08-04 18:03:00+08:00	0.0043810239078733255	0.0	0.0	0.2545454545454545	0.0	85.0	0.0	12288.0	0.0	0.0	0.0	0.0	0
2023-08-04 18:03:05+08:00	0.00538442273979464	0.0	0.0	0.2909090909090909	0.0	85.0	0.0	12288.0	0.00035883103375562833	0.0	0.0	0.0	0
2023-08-04 18:03:10+08:00	0.003879364284820423	0.0	0.0	0.2909090909090909	0.0	85.0	0.0	12288.0	0.00020247908748082408	0.0	0.0	0.0	0
2023-08-04 18:03:15+08:00	0.004887218045112782	0.0	0.0	0.12727272727272726	0.0	85.0	0.0	12288.0	0.0001989648000744637	0.0	0.0	0.0	0
2023-08-04 18:03:20+08:00	0.004256384576865298	0.0	0.0	0.18181818181818182	0.0	85.0	0.0	12288.0	0.0001878119128112462	0.0	0.0	0.0	0
2023-08-04 18:03:25+08:00	0.0053857715430861725	0.0	0.0	0.18181818181818182	0.0	85.0	0.0	12288.0	0.000187071999971522	0.0	0.0	0.0	0
2023-08-04 18:03:30+08:00	0.004506196019526849	0.0	0.0	0.14545454545454545	0.0	85.0	0.0	12288.0	0.00017880460000014865	0.0	0.0	0.0	0
2023-08-04 18:03:35+08:00	0.0043821209465381246	0.0	0.0	0.18181818181818182	0.0	85.0	0.0	0.0	0.00017355211049353107	0.0	0.0	0.0	0
2023-08-04 18:03:40+08:00	0.005513093597293572	0.0	0.0	0.18181818181818182	0.0	85.0	0.0	12288.0	0.0001892713999041007	0.0	0.0	0.0	0
2023-08-04 18:03:45+08:00	0.0043810239078733255	0.0	0.0	0.12727272727272726	0.0	85.0	0.0	12288.0	0.00018998540305624045	0.0	0.0	0.0	0
2023-08-04 18:03:50+08:00	0.005510331872260488	0.0	0.0	0.18181818181818182	0.0	85.0	0.0	12288.0	0.00018280959993717262	0.0	0.0	0.0	0
2023-08-04 18:03:55+08:00	0.004756540242833897	0.0	0.0	0.18181818181818182	0.0	86.0	0.0	12288.0	0.00019471420000627404	0.0	0.0	0.0	0
2023-08-04 18:04:00+08:00	0.005137200852023556	0.0	0.0	0.14545454545454545	0.0	86.0	0.0	12288.0	0.00019129565913345874	0.0	0.0	0.0	0
2023-08-04 18:04:05+08:00	0.0036304456685027544	0.0	0.0	0.18181818181818182	0.0	85.0	0.0	12288.0	0.00018197899153791036	0.0	0.0	0.0	0
2023-08-04 18:04:10+08:00	0.00375234521575985	0.0	0.0	0.18181818181818182	0.0	85.0	0.0	8192.0	0.000199320007959759	0.0	0.0	0.0	0
2023-08-04 18:04:15+08:00	0.0042558517962198025	0.0	0.0	0.12727272727272726	0.0	85.0	0.0	12288.0	0.00018701340013649315	0.0	0.0	0.0	0
2023-08-04 18:04:20+08:00	0.004634849054240261	0.0	0.0	0.18181818181818182	0.0	85.0	0.0	12288.0	0.00019460015999648924	0.0	0.0	0.0	0
2023-08-04 18:04:25+08:00	0.004003503065182034	0.0	0.0	0.18181818181818182	0.0	85.0	0.0	12288.0	0.00019431900854612047	0.0	0.0	0.0	0
2023-08-04 18:04:30+08:00	0.0038783935943950956	0.0	0.0	0.14545454545454545	0.0	85.0	0.0	12288.0	0.0001796580001609982	0.0	0.0	0.0	0
2023-08-04 18:04:35+08:00	0.005888248559258331	0.0	0.0	0.18181818181818182	0.0	85.0	0.0	12288.0	0.00017534339986013947	0.0	0.0	0.0	0
2023-08-04 18:04:40+08:00	0.0033783783783783786	0.0	0.0	0.18181818181818182	0.0	84.0	0.0	12288.0	0.00019813842782337836	0.0	0.0	0.0	0
2023-08-04 18:04:45+08:00	0.004002501563477173	0.0	0.0	0.12727272727272726	0.0	83.0	0.0	12288.0	0.0002467954408608587	0.0	0.0	0.0	0
2023-08-04 18:04:50+08:00	0.005389822010528954	0.0	0.0	0.18181818181818182	0.0	84.0	0.0	12288.0	0.0001665419998971629	0.0	0.0	0.0	0
2023-08-04 18:04:55+08:00	0.0043815723585378065	0.0	0.0	0.18181818181818182	0.0	85.0	0.0	12288.0	0.0004187512000498828	0.0	0.0	0.0	0
2023-08-04 18:05:00+08:00	0.005760080140245429	0.0	0.0	0.14545454545454545	0.0	85.0	0.0	12288.0	0.0	0.0	0.0	0.0	0
2023-08-04 18:05:05+08:00	0.004254786634964335	0.0	0.0	0.18181818181818182	0.0	85.0	0.0	12288.0	0.00018714937015672724	0.0	0.0	0.0	0
2023-08-04 18:05:10+08:00	0.003755163349605708	0.0	0.0	0.18181818181818182	0.0	85.0	0.0	12288.0	0.0002061147999484092	0.0	0.0	0.0	0
2023-08-04 18:05:15+08:00	0.00488171235448742	0.0	0.0	0.12727272727272726	0.0	85.0	0.0	12288.0	0.00017810879999160533	0.0	0.0	0.0	0
2023-08-04 18:05:20+08:00	0.005510331872260488	0.0	0.0	0.18181818181818182	0.0	85.0	0.0	12288.0	0.0003852433999782079	0.0	0.0	0.0	0
2023-08-04 18:05:25+08:00	0.0037561036684612492	0.0	0.0	0.18181818181818182	0.0	85.0	0.0	12288.0	0.00018626860000949818	0.0	0.0	0.0	0
2023-08-04 18:05:30+08:00	0.005259203606311044	0.0	0.0	0.14545454545454545	0.0	85.0	0.0	12288.0	0.0	0.0	0.0	0.0	0
2023-08-04 18:05:35+08:00	0.004633107938893063	0.0	0.0	0.18181818181818182	0.0	85.0	0.0	0.0	0.00018473220006853808	0.0	0.0	0.0	0
2023-08-04 18:05:40+08:00	0.004130679684566279	0.0	0.0	0.18181818181818182	0.0	85.0	0.0	12288.0	0.00017879539991554337	0.0	0.0	0.0	0
2023-08-04 18:05:45+08:00	0.004380475594493116	0.0	0.0	0.12727272727272726	0.0	85.0	0.0	12288.0	0.00019744140008697285	0.0	0.0	0.0	0
2023-08-04 18:05:50+08:00	0.006015791452562978	0.0	0.0	0.39999999999999997	0.0	85.0	0.0	12288.0	0.0003506498000206193	0.0	0.0	0.0	0
2023-08-04 18:05:55+08:00	0.003879364284820423	0.0	0.0	0.39999999999999997	0.0	85.0	0.0	12288.0	0.00020709420005005086	0.0	0.0	0.0	0
2023-08-04 18:06:00+08:00	0.004004004004004004	0.0	0.0	0.36363636363636365	0.0	85.0	0.0	12288.0	0.0	0.0	0.0	0.0	0
2023-08-04 18:06:05+08:00	0.006015037593984963	0.0	0.0	0.39999999999999997	0.0	85.0	0.0	12288.0	0.00017062419992726064	0.0	0.0	0.0	0
2023-08-04 18:06:10+08:00	0.004004505068201727	0.0	0.0	0.39999999999999997	0.0	85.0	0.0	12288.0	0.00018926445290466171	0.0	0.0	0.0	0
2023-08-04 18:06:15+08:00	0.005636272545090181	0.0	0.0	0.34545454545454546	0.0	85.0	0.0	12288.0	0.00038291820001177255	0.0	0.0	0.0	0
2023-08-04 18:06:20+08:00	0.004128612535968973	0.0	0.0	0.39999999999999997	0.0	85.0	0.0	12288.0	0.00018370420002611354	0.0	0.0	0.0	0
2023-08-04 18:06:25+08:00	0.0037542235014391186	0.0	0.0	0.39999999999999997	0.0	85.0	0.0	12288.0	0.00019136594640557932	0.0	0.0	0.0	0
2023-08-04 18:06:30+08:00	0.006141890198044623	0.0	0.0	0.36363636363636365	0.0	85.0	0.0	12288.0	0.0	0.0	0.0	0.0	0
2023-08-04 18:06:35+08:00	0.0038783935943950956	0.0	0.0	0.36363636363636365	0.0	85.0	0.0	12288.0	0.00019435018987117082	0.0	0.0	0.0	0
2023-08-04 18:06:40+08:00	0.004380475594493116	0.0	0.0	0.39999999999999997	0.0	85.0	0.0	12288.0	0.00019215939992136554	0.0	0.0	0.0	0
2023-08-04 18:06:45+08:00	0.0041327489041953665	0.0	0.0	0.12727272727272726	0.0	85.0	0.0	12288.0	0.00036095079994993287	0.0	0.0	0.0	0
2023-08-04 18:06:50+08:00	0.00576224477013654	0.0	0.0	0.18181818181818182	0.0	85.0	0.0	12288.0	0.00019084560008195695	0.0	0.0	0.0	0
2023-08-04 18:06:55+08:00	0.0040035030651820345	0.0	0.0	0.18181818181818182	0.0	85.0	0.0	12288.0	0.00019950799996877323	0.0	0.0	0.0	0
2023-08-04 18:07:00+08:00	0.0043821209465381246	0.0	0.0	0.14545454545454545	0.0	85.0	0.0	12288.0	0.0	0.0	0.0	0.0	0
2023-08-04 18:07:05+08:00	0.004379927418345639	0.0	0.0	0.14545454545454545	0.0	85.0	0.0	12288.0	0.00018431960822319423	0.0	0.0	0.0	0
2023-08-04 18:07:10+08:00	0.005639097744360902	0.0	0.0	0.18181818181818182	0.0	85.0	0.0	12288.0	0.00018773680003505432	0.0	0.0	0.0	0
2023-08-04 18:07:15+08:00	0.004630788485607009	0.0	0.0	0.12727272727272726	0.0	85.0	0.0	12288.0	0.0001858085999629111	0.0	0.0	0.0	0
2023-08-04 18:07:20+08:00	0.003879364284820423	0.0	0.0	0.18181818181818182	0.0	85.0	0.0	12288.0	0.0001981066213436328	0.0	0.0	0.0	0
2023-08-04 18:07:25+08:00	0.005637684790779253	0.0	0.0	0.18181818181818182	0.0	85.0	0.0	12288.0	0.000177625474993848	0.0	0.0	0.0	0
2023-08-04 18:07:30+08:00	0.003504380475594493	0.0	0.0	0.18181818181818182	0.0	85.0	0.0	12288.0	0.0	0.0	0.0	0.0	0
2023-08-04 18:07:35+08:00	0.004506196019526849	0.0	0.0	0.14545454545454545	0.0	86.0	0.0	12288.0	0.0003835091998553253	0.0	0.0	0.0	0
2023-08-04 18:07:40+08:00	0.005888248559258331	0.0	0.0	0.18181818181818182	0.0	85.0	0.0	8192.0	0.00020669140012614663	0.0	0.0	0.0	0
2023-08-04 18:07:45+08:00	0.004379927418345639	0.0	0.0	0.12727272727272726	0.0	84.0	0.0	12288.0	0.00019336879995535128	0.0	0.0	0.0	0
2023-08-04 18:07:50+08:00	0.004007012271475081	0.0	0.0	0.18181818181818182	0.0	85.0	0.0	12288.0	0.00018620664129544338	0.0	0.0	0.0	0
2023-08-04 18:07:55+08:00	0.0045039409483297885	0.0	0.0	0.18181818181818182	0.0	85.0	0.0	12288.0	0.00014665806843339855	0.0	0.0	0.0	0
2023-08-04 18:08:00+08:00	0.003754693366708386	0.0	0.0	0.18181818181818182	0.0	85.0	0.0	12288.0	0.0	0.0	0.0	0.0	0
2023-08-04 18:08:05+08:00	0.007016664578373638	0.0	0.0	0.14545454545454545	0.0	85.0	0.0	12288.0	0.00019923355328346982	0.0	0.0	0.0	0
2023-08-04 18:08:10+08:00	0.0035052578868302454	0.0	0.0	0.18181818181818182	0.0	85.0	0.0	12288.0	0.00018569253845366276	0.0	0.0	0.0	0
2023-08-04 18:08:15+08:00	0.003753284123608157	0.0	0.0	0.12727272727272726	0.0	85.0	0.0	12288.0	0.0001854015197519812	0.0	0.0	0.0	0
2023-08-04 18:08:20+08:00	0.004883546205860255	0.0	0.0	0.18181818181818182	0.0	85.0	0.0	12288.0	0.0001904553999338532	0.0	0.0	0.0	0
2023-08-04 18:08:25+08:00	0.004505632040050063	0.0	0.0	0.18181818181818182	0.0	85.0	0.0	12288.0	0.00018845249045708277	0.0	0.0	0.0	0
2023-08-04 18:08:30+08:00	0.00513591381686083	0.0	0.0	0.18181818181818182	0.0	85.0	0.0	12288.0	0.0001866648671799409	0.0	0.0	0.0	0
2023-08-04 18:08:35+08:00	0.005257228689447991	0.0	0.0	0.14545454545454545	0.0	85.0	0.0	12288.0	0.00019906804079741525	0.0	0.0	0.0	0
2023-08-04 18:08:40+08:00	0.0037542235014391186	0.0	0.0	0.18181818181818182	0.0	85.0	0.0	12288.0	0.0001962538477232188	0.0	0.0	0.0	0
2023-08-04 18:08:45+08:00	0.004630788485607009	0.0	0.0	0.12727272727272726	0.0	85.0	0.0	12288.0	0.00018705999991652789	0.0	0.0	0.0	0
2023-08-04 18:08:50+08:00	0.003504380475594493	0.0	0.0	0.18181818181818182	0.0	85.0	0.0	12288.0	0.00019697139996424084	0.0	0.0	0.0	0
2023-08-04 18:08:55+08:00	0.0048811013767209015	0.0	0.0	0.18181818181818182	0.0	85.0	0.0	12288.0	0.0003273528706427274	0.0	0.0	0.0	0
2023-08-04 18:09:00+08:00	0.0060105184072126215	0.0	0.0	0.18181818181818182	0.0	85.0	0.0	12288.0	0.0	0.0	0.0	0.0	0
2023-08-04 18:09:05+08:00	0.0051339844728274485	0.0	0.0	0.14545454545454545	0.0	83.0	0.0	12288.0	0.00017824019996623975	0.0	0.0	0.0	0
2023-08-04 18:09:10+08:00	0.00425531914893617	0.0	0.0	0.18181818181818182	0.0	83.0	0.0	12288.0	0.00018162452493507872	0.0	0.0	0.0	0
2023-08-04 18:09:15+08:00	0.0043793793793793796	0.0	0.0	0.12727272727272726	0.0	85.0	0.0	12288.0	0.00018948619999719084	0.0	0.0	0.0	0
2023-08-04 18:09:20+08:00	0.004505632040050063	0.0	0.0	0.18181818181818182	0.0	85.0	0.0	12288.0	0.00035511337732031415	0.0	0.0	0.0	0
2023-08-04 18:09:25+08:00	0.00412809607205404	0.0	0.0	0.18181818181818182	0.0	85.0	0.0	12288.0	0.00017745160002959892	0.0	0.0	0.0	0
2023-08-04 18:09:30+08:00	0.0045050682017269425	0.0	0.0	0.18181818181818182	0.0	85.0	0.0	12288.0	0.0	0.0	0.0	0.0	0
2023-08-04 18:09:35+08:00	0.005259203606311044	0.0	0.0	0.14545454545454545	0.0	85.0	0.0	12288.0	0.0002040525684578659	0.0	0.0	0.0	0
2023-08-04 18:09:40+08:00	0.005259862241703194	0.0	0.0	0.18181818181818182	0.0	85.0	0.0	12288.0	0.00019439679999777582	0.0	0.0	0.0	0
2023-08-04 18:09:45+08:00	0.004256384576865298	0.0	0.0	0.12727272727272726	0.0	85.0	0.0	12288.0	0.00018408019986964063	0.0	0.0	0.0	0
2023-08-04 18:09:50+08:00	0.00563627254509018	0.0	0.0	0.18181818181818182	0.0	85.0	0.0	12288.0	0.0003771334000703064	0.0	0.0	0.0	0
2023-08-04 18:09:55+08:00	0.0043793793793793796	0.0	0.0	0.18181818181818182	0.0	85.0	0.0	12288.0	0.0001518897999631008	0.0	0.0	0.0	0
2023-08-04 18:10:00+08:00	0.00488171235448742	0.0	0.0	0.18181818181818182	0.0	85.0	0.0	12288.0	0.0	0.0	0.0	0.0	0
2023-08-04 18:10:05+08:00	0.0057593589583072495	0.0	0.0	0.14545454545454545	0.0	85.0	0.0	32768.0	0.00018322200012335088	0.0	0.0	0.0	0
2023-08-04 18:10:10+08:00	0.0061403508771929825	0.0	0.0	0.18181818181818182	0.0	85.0	0.0	32768.0	0.00020273043818128887	0.0	0.0	0.0	0
2023-08-04 18:10:15+08:00	0.004004004004004004	0.0	0.0	0.12727272727272726	0.0	85.0	0.0	32768.0	0.00018066440137225035	0.0	0.0	0.0	0
2023-08-04 18:10:20+08:00	0.004756540242833897	0.0	0.0	0.18181818181818182	0.0	85.0	0.0	32768.0	0.0003415716000745306	0.0	0.0	0.0	0
2023-08-04 18:10:25+08:00	0.004631947921882824	0.0	0.0	0.18181818181818182	0.0	85.0	0.0	32768.0	0.00018468093618808186	0.0	0.0	0.0	0
2023-08-04 18:10:30+08:00	0.005509641873278237	0.0	0.0	0.18181818181818182	0.0	85.0	0.0	32768.0	0.0	0.0	0.0	0.0	0
2023-08-04 18:10:35+08:00	0.005259203606311044	0.0	0.0	0.14545454545454545	0.0	85.0	0.0	32768.0	0.0002007499999308493	0.0	0.0	0.0	0
2023-08-04 18:10:40+08:00	0.003879364284820423	0.0	0.0	0.2727272727272727	0.0	85.0	0.0	12288.0	0.00017074139996111625	0.0	0.0	0.0	0
2023-08-04 18:10:45+08:00	0.0036299912379521844	0.0	0.0	0.21818181818181817	0.0	85.0	0.0	12288.0	0.00037280836170405123	0.0	0.0	0.0	0
2023-08-04 18:10:50+08:00	0.004004505068201727	0.0	0.0	0.2727272727272727	0.0	85.0	0.0	12288.0	0.0001596134772854884	0.0	0.0	0.0	0
2023-08-04 18:10:55+08:00	0.004006009013520281	0.0	0.0	0.2727272727272727	0.0	85.0	0.0	12288.0	0.0001904958976162412	0.0	0.0	0.0	0
2023-08-04 18:11:00+08:00	0.0040030022516887665	0.0	0.0	0.2727272727272727	0.0	85.0	0.0	12288.0	0.0	0.0	0.0	0.0	0
2023-08-04 18:11:05+08:00	0.004380475594493116	0.0	0.0	0.23636363636363636	0.0	85.0	0.0	12288.0	0.00016342599992640315	0.0	0.0	0.0	0
2023-08-04 18:11:10+08:00	0.003629536921151439	0.0	0.0	0.2727272727272727	0.0	85.0	0.0	12288.0	0.00035187640005460705	0.0	0.0	0.0	0
2023-08-04 18:11:15+08:00	0.0048823234852278415	0.0	0.0	0.21818181818181817	0.0	85.0	0.0	12288.0	0.00018117279996658907	0.0	0.0	0.0	0
2023-08-04 18:11:20+08:00	0.0050062578222778474	0.0	0.0	0.3818181818181818	0.0	83.0	0.0	12288.0	0.0002006188000450493	0.0	0.0	0.0	0
2023-08-04 18:11:25+08:00	0.004758327072376659	0.0	0.0	0.3818181818181818	0.0	83.0	0.0	12288.0	0.0001842949999627308	0.0	0.0	0.0	0
2023-08-04 18:11:30+08:00	0.003629082718057815	0.0	0.0	0.3818181818181818	0.0	85.0	0.0	12288.0	0.0	0.0	0.0	0.0	0
2023-08-04 18:11:35+08:00	0.004005006257822278	0.0	0.0	0.2545454545454545	0.0	85.0	0.0	12288.0	0.00019739879990083865	0.0	0.0	0.0	0
2023-08-04 18:11:40+08:00	0.004256384576865298	0.0	0.0	0.2909090909090909	0.0	85.0	0.0	8192.0	0.00039806640015740415	0.0	0.0	0.0	0
2023-08-04 18:11:45+08:00	0.004630788485607009	0.0	0.0	0.23636363636363636	0.0	85.0	0.0	12288.0	0.00019055079992540412	0.0	0.0	0.0	0
2023-08-04 18:11:50+08:00	0.003879364284820423	0.0	0.0	0.2909090909090909	0.0	85.0	0.0	12288.0	0.00018520480007282457	0.0	0.0	0.0	0
2023-08-04 18:11:55+08:00	0.005132699048572859	0.0	0.0	0.2909090909090909	0.0	85.0	0.0	12288.0	0.00018571759992482839	0.0	0.0	0.0	0
2023-08-04 18:12:00+08:00	0.0043821209465381246	0.0	0.0	0.2909090909090909	0.0	85.0	0.0	12288.0	0.0	0.0	0.0	0.0	0
2023-08-04 18:12:05+08:00	0.005636978579481398	0.0	0.0	0.2545454545454545	0.0	85.0	0.0	12288.0	0.0007297771999219549	0.0	0.0	0.0	0
2023-08-04 18:12:10+08:00	0.004131196795192789	0.0	0.0	0.2909090909090909	0.0	85.0	0.0	4096.0	0.00018911280003521824	0.0	0.0	0.0	0
2023-08-04 18:12:15+08:00	0.0038813071240766245	0.0	0.0	0.12727272727272726	0.0	85.0	0.0	12288.0	0.00017651590967680591	0.0	0.0	0.0	0
2023-08-04 18:12:20+08:00	0.0037542235014391186	0.0	0.0	0.18181818181818182	0.0	85.0	0.0	12288.0	0.00016977488995849354	0.0	0.0	0.0	0
2023-08-04 18:12:25+08:00	0.006890503633174643	0.0	0.0	0.18181818181818182	0.0	85.0	0.0	12288.0	0.00019402859421544037	0.0	0.0	0.0	0
2023-08-04 18:12:30+08:00	0.00425531914893617	0.0	0.0	0.18181818181818182	0.0	85.0	0.0	20480.0	0.0001844616001108079	0.0	0.0	0.0	0
2023-08-04 18:12:35+08:00	0.004380475594493116	0.0	0.0	0.14545454545454545	0.0	86.0	0.0	20480.0	0.00017590480001672404	0.0	0.0	0.0	0
2023-08-04 18:12:40+08:00	0.005132056577794467	0.0	0.0	0.18181818181818182	0.0	85.0	0.0	20480.0	0.00016926245244296424	0.0	0.0	0.0	0
2023-08-04 18:12:45+08:00	0.004004004004004004	0.0	0.0	0.12727272727272726	0.0	84.0	0.0	20480.0	0.00019889539998985128	0.0	0.0	0.0	0
2023-08-04 18:12:50+08:00	0.004006009013520281	0.0	0.0	0.18181818181818182	0.0	85.0	0.0	20480.0	0.00017818836237413693	0.0	0.0	0.0	0
2023-08-04 18:12:55+08:00	0.004129645851583031	0.0	0.0	0.18181818181818182	0.0	85.0	0.0	20480.0	0.0003846903999146889	0.0	0.0	0.0	0
2023-08-04 18:13:00+08:00	0.00576224477013654	0.0	0.0	0.21818181818181817	0.0	85.0	0.0	12288.0	0.0	0.0	0.0	0.0	0
2023-08-04 18:13:05+08:00	0.004005507572912756	0.0	0.0	0.18181818181818182	0.0	85.0	0.0	12288.0	0.00019433560009929352	0.0	0.0	0.0	0
2023-08-04 18:13:10+08:00	0.005888248559258331	0.0	0.0	0.21818181818181817	0.0	86.0	0.0	12288.0	0.00018831178695076213	0.0	0.0	0.0	0
2023-08-04 18:13:15+08:00	0.004381572358537807	0.0	0.0	0.16363636363636364	0.0	86.0	0.0	12288.0	0.00019048271044719859	0.0	0.0	0.0	0
2023-08-04 18:13:20+08:00	0.004004505068201727	0.0	0.0	0.21818181818181817	0.0	85.0	0.0	12288.0	0.000331100620129618	0.0	0.0	0.0	0
2023-08-04 18:13:25+08:00	0.005635566687539136	0.0	0.0	0.21818181818181817	0.0	85.0	0.0	12288.0	0.00019385722857315256	0.0	0.0	0.0	0
2023-08-04 18:13:30+08:00	0.004003503065182034	0.0	0.0	0.21818181818181817	0.0	85.0	0.0	12288.0	0.0	0.0	0.0	0.0	0
2023-08-04 18:13:35+08:00	0.005260521042084168	0.0	0.0	0.18181818181818182	0.0	85.0	0.0	12288.0	0.00018357771547612475	0.0	0.0	0.0	0
2023-08-04 18:13:40+08:00	0.005132056577794468	0.0	0.0	0.21818181818181817	0.0	85.0	0.0	12288.0	0.0002194541999415378	0.0	0.0	0.0	0
2023-08-04 18:13:45+08:00	0.003753284123608157	0.0	0.0	0.16363636363636364	0.0	85.0	0.0	12288.0	0.00017353689275634066	0.0	0.0	0.0	0
2023-08-04 18:13:50+08:00	0.0043782837127845885	0.0	0.0	0.2909090909090909	0.0	85.0	0.0	16384.0	0.0001894885999718099	0.0	0.0	0.0	0
2023-08-04 18:13:55+08:00	0.0057644110275689225	0.0	0.0	0.2545454545454545	0.0	85.0	0.0	16384.0	0.0002551382000092417	0.0	0.0	0.0	0
2023-08-04 18:14:00+08:00	0.005759358958307249	0.0	0.0	0.2545454545454545	0.0	85.0	0.0	16384.0	0.0	0.0	0.0	0.0	0
2023-08-04 18:14:05+08:00	0.005637684790779253	0.0	0.0	0.21818181818181817	0.0	85.0	0.0	16384.0	0.00017976019989873748	0.0	0.0	0.0	0
2023-08-04 18:14:10+08:00	0.005884562413922625	0.0	0.0	0.23636363636363636	0.0	85.0	0.0	12288.0	0.0003627591518862721	0.0	0.0	0.0	0
2023-08-04 18:14:15+08:00	0.0037537537537537537	0.0	0.0	0.18181818181818182	0.0	85.0	0.0	12288.0	0.000206683463353106	0.0	0.0	0.0	0
2023-08-04 18:14:20+08:00	0.0045073244021535	0.0	0.0	0.23636363636363636	0.0	85.0	0.0	12288.0	0.00018661472296258792	0.0	0.0	0.0	0
2023-08-04 18:14:25+08:00	0.0043815723585378065	0.0	0.0	0.23636363636363636	0.0	85.0	0.0	12288.0	0.00017649810038826083	0.0	0.0	0.0	0
2023-08-04 18:14:30+08:00	0.0052585451358457495	0.0	0.0	0.23636363636363636	0.0	85.0	0.0	12288.0	0.0	0.0	0.0	0.0	0
2023-08-04 18:14:35+08:00	0.005008138224614999	0.0	0.0	0.19999999999999998	0.0	85.0	0.0	12288.0	0.00017510446253762106	0.0	0.0	0.0	0
2023-08-04 18:14:40+08:00	0.004254786634964335	0.0	0.0	0.23636363636363636	0.0	85.0	0.0	12288.0	0.0004476717313904045	0.0	0.0	0.0	0
2023-08-04 18:14:45+08:00	0.004379927418345639	0.0	0.0	0.10909090909090909	0.0	85.0	0.0	12288.0	0.00018901299736382454	0.0	0.0	0.0	0
2023-08-04 18:14:50+08:00	0.0048823234852278415	0.0	0.0	0.16363636363636364	0.0	85.0	0.0	12288.0	0.0001921893999679014	0.0	0.0	0.0	0
2023-08-04 18:14:55+08:00	0.005760080140245429	0.0	0.0	0.16363636363636364	0.0	85.0	0.0	12288.0	0.00020546000014292075	0.0	0.0	0.0	0
2023-08-04 18:15:00+08:00	0.00400600901352028	0.0	0.0	0.16363636363636364	0.0	83.0	0.0	12288.0	0.0	0.0	0.0	0.0	0
2023-08-04 18:15:05+08:00	0.0038783935943950956	0.0	0.0	0.14545454545454545	0.0	83.0	0.0	12288.0	0.00017936179992830147	0.0	0.0	0.0	0
2023-08-04 18:15:10+08:00	0.004756540242833897	0.0	0.0	0.18181818181818182	0.0	85.0	0.0	12288.0	0.00020345480006653816	0.0	0.0	0.0	0
2023-08-04 18:15:15+08:00	0.004004505068201727	0.0	0.0	0.12727272727272726	0.0	87.0	0.0	16384.0	0.0007206717998997191	0.0	0.0	0.0	0
2023-08-04 18:15:20+08:00	0.005259203606311044	0.0	0.0	0.18181818181818182	0.0	87.0	0.0	16384.0	0.0004322208442033969	0.0	0.0	0.0	0
2023-08-04 18:15:25+08:00	0.0040030022516887665	0.0	0.0	0.18181818181818182	0.0	85.0	0.0	16384.0	0.00018220835841770925	0.0	0.0	0.0	0
2023-08-04 18:15:30+08:00	0.004129645851583031	0.0	0.0	0.18181818181818182	0.0	85.0	0.0	16384.0	0.00047188639982778116	0.0	0.0	0.0	0
2023-08-04 18:15:35+08:00	0.004004505068201727	0.0	0.0	0.14545454545454545	0.0	85.0	0.0	16384.0	0.00019170234062632345	0.0	0.0	0.0	0
2023-08-04 18:15:40+08:00	0.0043810239078733255	0.0	0.0	0.16363636363636364	0.0	85.0	0.0	8192.0	0.00019527230876485905	0.0	0.0	0.0	0
2023-08-04 18:15:45+08:00	0.0037542235014391186	0.0	0.0	0.10909090909090909	0.0	85.0	0.0	8192.0	0.00020895342801462952	0.0	0.0	0.0	0
2023-08-04 18:15:50+08:00	0.004506760140210316	0.0	0.0	0.3090909090909091	0.0	85.0	0.0	8192.0	0.0001996215244047994	0.0	0.0	0.0	0
2023-08-04 18:15:55+08:00	0.005134627426424546	0.0	0.0	0.3090909090909091	0.0	85.0	0.0	8192.0	0.0003907784442265781	0.0	0.0	0.0	0
2023-08-04 18:16:00+08:00	0.004128612535968973	0.0	0.0	0.3090909090909091	0.0	85.0	0.0	8192.0	0.0	0.0	0.0	0.0	0
2023-08-04 18:16:05+08:00	0.003753284123608157	0.0	0.0	0.2727272727272727	0.0	85.0	0.0	12288.0	0.00019206318744038826	0.0	0.0	0.0	0
2023-08-04 18:16:10+08:00	0.006641604010025063	0.0	0.0	0.3090909090909091	0.0	85.0	0.0	4096.0	0.00018861512299206957	0.0	0.0	0.0	0
2023-08-04 18:16:15+08:00	0.00563627254509018	0.0	0.0	0.2545454545454545	0.0	85.0	0.0	12288.0	0.00017728534288909196	0.0	0.0	0.0	0
2023-08-04 18:16:20+08:00	0.005385097056981841	0.0	0.0	0.3090909090909091	0.0	85.0	0.0	12288.0	0.00020024344867128094	0.0	0.0	0.0	0
2023-08-04 18:16:25+08:00	0.005008138224614999	0.0	0.0	0.3090909090909091	0.0	85.0	0.0	12288.0	0.00037132933413511345	0.0	0.0	0.0	0
2023-08-04 18:16:30+08:00	0.005011903270266883	0.0	0.0	0.3090909090909091	0.0	85.0	0.0	12288.0	0.0	0.0	0.0	0.0	0
2023-08-04 18:16:35+08:00	0.005009392611145898	0.0	0.0	0.2909090909090909	0.0	85.0	0.0	12288.0	0.00017060860009223688	0.0	0.0	0.0	0
2023-08-04 18:16:40+08:00	0.004506760140210316	0.0	0.0	0.32727272727272727	0.0	85.0	0.0	12288.0	0.00019410442074651902	0.0	0.0	0.0	0
2023-08-04 18:16:45+08:00	0.006262525050100201	0.0	0.0	0.12727272727272726	0.0	85.0	0.0	12288.0	0.0001976368001123774	0.0	0.0	0.0	0
2023-08-04 18:16:50+08:00	0.004131196795192789	0.0	0.0	0.18181818181818182	0.0	85.0	0.0	12288.0	0.0004084375750109557	0.0	0.0	0.0	0
2023-08-04 18:16:55+08:00	0.005760080140245429	0.0	0.0	0.18181818181818182	0.0	85.0	0.0	12288.0	0.00015598001200292972	0.0	0.0	0.0	0
2023-08-04 18:17:00+08:00	0.00400600901352028	0.0	0.0	0.18181818181818182	0.0	85.0	0.0	12288.0	0.0	0.0	0.0	0.0	0
2023-08-04 18:17:05+08:00	0.005386446198171114	0.0	0.0	0.14545454545454545	0.0	85.0	0.0	12288.0	0.00016780663857383297	0.0	0.0	0.0	0
2023-08-04 18:17:10+08:00	0.0043821209465381246	0.0	0.0	0.18181818181818182	0.0	85.0	0.0	12288.0	0.00019351610320984786	0.0	0.0	0.0	0
2023-08-04 18:17:15+08:00	0.004128612535968973	0.0	0.0	0.12727272727272726	0.0	85.0	0.0	12288.0	0.0003717232553678347	0.0	0.0	0.0	0
2023-08-04 18:17:20+08:00	0.004131714035307375	0.0	0.0	0.18181818181818182	0.0	85.0	0.0	12288.0	0.0001851488001193502	0.0	0.0	0.0	0
2023-08-04 18:17:25+08:00	0.005259862241703194	0.0	0.0	0.18181818181818182	0.0	85.0	0.0	12288.0	0.00017837559989857253	0.0	0.0	0.0	0
2023-08-04 18:17:30+08:00	0.0037546933667083854	0.0	0.0	0.18181818181818182	0.0	85.0	0.0	12288.0	0.0	0.0	0.0	0.0	0
2023-08-04 18:17:35+08:00	0.006138043342101967	0.0	0.0	0.14545454545454545	0.0	86.0	0.0	12288.0	0.00018183800002589124	0.0	0.0	0.0	0
2023-08-04 18:17:40+08:00	0.0038798498122653317	0.0	0.0	0.18181818181818182	0.0	85.0	0.0	8192.0	0.00016784479994385036	0.0	0.0	0.0	0
2023-08-04 18:17:45+08:00	0.004757731313384249	0.0	0.0	0.12727272727272726	0.0	84.0	0.0	12288.0	0.0003824650000751717	0.0	0.0	0.0	0
2023-08-04 18:17:50+08:00	0.0053857715430861725	0.0	0.0	0.18181818181818182	0.0	87.0	0.0	12288.0	0.00019435081047558138	0.0	0.0	0.0	0
2023-08-04 18:17:55+08:00	0.0033783783783783786	0.0	0.0	0.18181818181818182	0.0	85.0	0.0	16384.0	0.0005623795722137187	0.0	0.0	0.0	0
2023-08-04 18:18:00+08:00	0.006391778418348164	0.0	0.0	0.18181818181818182	0.0	85.0	0.0	16384.0	0.0	0.0	0.0	0.0	0
2023-08-04 18:18:05+08:00	0.0037561036684612497	0.0	0.0	0.14545454545454545	0.0	85.0	0.0	16384.0	0.00018285734305205912	0.0	0.0	0.0	0
2023-08-04 18:18:10+08:00	0.005006884466140943	0.0	0.0	0.16363636363636364	0.0	85.0	0.0	16384.0	0.0005099920047690923	0.0	0.0	0.0	0
2023-08-04 18:18:15+08:00	0.00412912912912913	0.0	0.0	0.10909090909090909	0.0	85.0	0.0	16384.0	0.00018643799994606526	0.0	0.0	0.0	0
2023-08-04 18:18:20+08:00	0.0038813071240766245	0.0	0.0	0.16363636363636364	0.0	85.0	0.0	16384.0	0.00017614400003367335	0.0	0.0	0.0	0
2023-08-04 18:18:25+08:00	0.006260172780768749	0.0	0.0	0.16363636363636364	0.0	85.0	0.0	16384.0	0.0001908361999085173	0.0	0.0	0.0	0
2023-08-04 18:18:30+08:00	0.003755163349605708	0.0	0.0	0.16363636363636364	0.0	85.0	0.0	16384.0	0.0	0.0	0.0	0.0	0
2023-08-04 18:18:35+08:00	0.003753753753753754	0.0	0.0	0.12727272727272726	0.0	85.0	0.0	16384.0	0.00020283300000301097	0.0	0.0	0.0	0
2023-08-04 18:18:40+08:00	0.004256384576865298	0.0	0.0	0.14545454545454545	0.0	85.0	0.0	8192.0	0.00018788220004353206	0.0	0.0	0.0	0
2023-08-04 18:18:45+08:00	0.004380475594493116	0.0	0.0	0.09090909090909091	0.0	85.0	0.0	12288.0	0.00019019743945978177	0.0	0.0	0.0	0
2023-08-04 18:18:50+08:00	0.004003503065182034	0.0	0.0	0.14545454545454545	0.0	85.0	0.0	12288.0	0.00018344811045052956	0.0	0.0	0.0	0
2023-08-04 18:18:55+08:00	0.005757917136062086	0.0	0.0	0.14545454545454545	0.0	85.0	0.0	12288.0	0.0001480487999288016	0.0	0.0	0.0	0
2023-08-04 18:19:00+08:00	0.004005006257822278	0.0	0.0	0.14545454545454545	0.0	85.0	0.0	12288.0	0.00020488820009632037	0.0	0.0	0.0	0
2023-08-04 18:19:05+08:00	0.004005006257822278	0.0	0.0	0.12727272727272726	0.0	85.0	0.0	12288.0	0.0001679975994764505	0.0	0.0	0.0	0
2023-08-04 18:19:10+08:00	0.0053857715430861725	0.0	0.0	0.16363636363636364	0.0	85.0	0.0	8192.0	0.00023517480003647505	0.0	0.0	0.0	0
2023-08-04 18:19:15+08:00	0.005261180007515971	0.0	0.0	0.10909090909090909	0.0	85.0	0.0	12288.0	0.00018447650471680615	0.0	0.0	0.0	0
2023-08-04 18:19:20+08:00	0.004254786634964335	0.0	0.0	0.16363636363636364	0.0	85.0	0.0	12288.0	0.00019346689334248727	0.0	0.0	0.0	0
2023-08-04 18:19:25+08:00	0.004003503065182034	0.0	0.0	0.16363636363636364	0.0	84.0	0.0	12288.0	0.00038094621071864046	0.0	0.0	0.0	0
2023-08-04 18:19:30+08:00	0.005511022044088177	0.0	0.0	0.16363636363636364	0.0	83.0	0.0	12288.0	0.0	0.0	0.0	0.0	0
2023-08-04 18:19:35+08:00	0.004630208985108247	0.0	0.0	0.14545454545454545	0.0	84.0	0.0	12288.0	0.00016890080005396157	0.0	0.0	0.0	0
2023-08-04 18:19:40+08:00	0.004006510579691999	0.0	0.0	0.18181818181818182	0.0	85.0	0.0	4096.0	0.00018843786271891406	0.0	0.0	0.0	0
2023-08-04 18:19:45+08:00	0.005760801502817783	0.0	0.0	0.12727272727272726	0.0	85.0	0.0	12288.0	0.0001959766139957389	0.0	0.0	0.0	0
2023-08-04 18:19:50+08:00	0.0037561036684612497	0.0	0.0	0.18181818181818182	0.0	85.0	0.0	12288.0	0.00017861176695876317	0.0	0.0	0.0	0
2023-08-04 18:19:55+08:00	0.005511022044088177	0.0	0.0	0.18181818181818182	0.0	85.0	0.0	12288.0	0.0001731409155855017	0.0	0.0	0.0	0
2023-08-04 18:20:00+08:00	0.00400600901352028	0.0	0.0	0.18181818181818182	0.0	85.0	0.0	12288.0	0.0	0.0	0.0	0.0	0
2023-08-04 18:20:05+08:00	0.0052559129020147664	0.0	0.0	0.21818181818181817	0.0	85.0	0.0	32768.0	0.000181148710664057	0.0	0.0	0.0	0
2023-08-04 18:20:10+08:00	0.004004004004004004	0.0	0.0	0.2545454545454545	0.0	85.0	0.0	28672.0	0.00018545340008131462	0.0	0.0	0.0	0
2023-08-04 18:20:15+08:00	0.0053871210223001755	0.0	0.0	0.19999999999999998	0.0	85.0	0.0	32768.0	0.0001979815999220591	0.0	0.0	0.0	0
2023-08-04 18:20:20+08:00	0.004004505068201727	0.0	0.0	0.2727272727272727	0.0	85.0	0.0	32768.0	0.00038998279997031203	0.0	0.0	0.0	0
2023-08-04 18:20:25+08:00	0.0055089520470765	0.0	0.0	0.2727272727272727	0.0	85.0	0.0	32768.0	0.00017834800894504538	0.0	0.0	0.0	0
2023-08-04 18:20:30+08:00	0.004883546205860256	0.0	0.0	0.2727272727272727	0.0	85.0	0.0	32768.0	0.0	0.0	0.0	0.0	0
2023-08-04 18:20:35+08:00	0.004129645851583031	0.0	0.0	0.23636363636363636	0.0	87.0	0.0	36864.0	0.00017922849140098118	0.0	0.0	0.0	0
2023-08-04 18:20:40+08:00	0.003628628628628629	0.0	0.0	0.34545454545454546	0.0	85.0	0.0	12288.0	0.0006696881870364645	0.0	0.0	0.0	0
2023-08-04 18:20:45+08:00	0.005888248559258331	0.0	0.0	0.2909090909090909	0.0	85.0	0.0	12288.0	0.00036722873715910827	0.0	0.0	0.0	0
2023-08-04 18:20:50+08:00	0.004630788485607009	0.0	0.0	0.34545454545454546	0.0	85.0	0.0	12288.0	0.0001928710517080565	0.0	0.0	0.0	0
2023-08-04 18:20:55+08:00	0.005762966675018792	0.0	0.0	0.34545454545454546	0.0	85.0	0.0	12288.0	0.0002005740851857095	0.0	0.0	0.0	0
2023-08-04 18:21:00+08:00	0.0045073244021535	0.0	0.0	0.2727272727272727	0.0	85.0	0.0	12288.0	0.0	0.0	0.0	0.0	0
2023-08-04 18:21:05+08:00	0.003879364284820423	0.0	0.0	0.23636363636363636	0.0	85.0	0.0	12288.0	0.000183637272436256	0.0	0.0	0.0	0
2023-08-04 18:21:10+08:00	0.005761523046092185	0.0	0.0	0.2727272727272727	0.0	85.0	0.0	4096.0	0.0003793312000198057	0.0	0.0	0.0	0
2023-08-04 18:21:15+08:00	0.004257450538442274	0.0	0.0	0.19999999999999998	0.0	85.0	0.0	12288.0	0.00019637420009530616	0.0	0.0	0.0	0
2023-08-04 18:21:20+08:00	0.005261180007515971	0.0	0.0	0.36363636363636365	0.0	85.0	0.0	12288.0	0.00017237399988516698	0.0	0.0	0.0	0
2023-08-04 18:21:25+08:00	0.004255851796219802	0.0	0.0	0.36363636363636365	0.0	87.0	0.0	16384.0	0.0009402534000400919	0.0	0.0	0.0	0
2023-08-04 18:21:30+08:00	0.004129129129129129	0.0	0.0	0.36363636363636365	0.0	85.0	0.0	16384.0	0.0	0.0	0.0	0.0	0
2023-08-04 18:21:35+08:00	0.0045050682017269425	0.0	0.0	0.2545454545454545	0.0	85.0	0.0	16384.0	0.00035062192435048506	0.0	0.0	0.0	0
2023-08-04 18:21:40+08:00	0.005136557253821098	0.0	0.0	0.2727272727272727	0.0	85.0	0.0	12288.0	0.00018764140004350337	0.0	0.0	0.0	0
2023-08-04 18:21:45+08:00	0.004506196019526849	0.0	0.0	0.21818181818181817	0.0	85.0	0.0	12288.0	0.00020542911412127794	0.0	0.0	0.0	0
2023-08-04 18:21:50+08:00	0.0041301627033792235	0.0	0.0	0.2727272727272727	0.0	85.0	0.0	12288.0	0.00020090819998586085	0.0	0.0	0.0	0
2023-08-04 18:21:55+08:00	0.004885381435550545	0.0	0.0	0.2727272727272727	0.0	85.0	0.0	12288.0	0.00022026940005162032	0.0	0.0	0.0	0
2023-08-04 18:22:00+08:00	0.00425531914893617	0.0	0.0	0.2727272727272727	0.0	87.0	0.0	12288.0	0.00019312362468025353	0.0	0.0	0.0	0
2023-08-04 18:22:05+08:00	0.0038813071240766245	0.0	0.0	0.23636363636363636	0.0	85.0	0.0	16384.0	0.0006058064000171726	0.0	0.0	0.0	0
2023-08-04 18:22:10+08:00	0.0038779084313234928	0.0	0.0	0.2545454545454545	0.0	85.0	0.0	12288.0	0.00019213560008211062	0.0	0.0	0.0	0
2023-08-04 18:22:15+08:00	0.0038798498122653317	0.0	0.0	0.09090909090909091	0.0	85.0	0.0	12288.0	0.00018673485298819804	0.0	0.0	0.0	0
2023-08-04 18:22:20+08:00	0.004384316672929977	0.0	0.0	0.14545454545454545	0.0	85.0	0.0	12288.0	0.00018880879997595912	0.0	0.0	0.0	0
2023-08-04 18:22:25+08:00	0.0037542235014391186	0.0	0.0	0.14545454545454545	0.0	87.0	0.0	16384.0	0.0006195226000272669	0.0	0.0	0.0	0
2023-08-04 18:22:30+08:00	0.0048823234852278415	0.0	0.0	0.14545454545454545	0.0	85.0	0.0	16384.0	0.00020190400009596489	0.0	0.0	0.0	0
2023-08-04 18:22:35+08:00	0.005134627426424546	0.0	0.0	0.12727272727272726	0.0	87.0	0.0	16384.0	0.0001817719999962719	0.0	0.0	0.0	0
2023-08-04 18:22:40+08:00	0.004130162703379224	0.0	0.0	0.14545454545454545	0.0	86.0	0.0	8192.0	0.00021577366405068	0.0	0.0	0.0	0
2023-08-04 18:22:45+08:00	0.005888248559258331	0.0	0.0	0.09090909090909091	0.0	84.0	0.0	12288.0	0.00018802800004777965	0.0	0.0	0.0	0
2023-08-04 18:22:50+08:00	0.003628628628628629	0.0	0.0	0.14545454545454545	0.0	85.0	0.0	12288.0	0.00019593324002434678	0.0	0.0	0.0	0
2023-08-04 18:22:55+08:00	0.004504504504504505	0.0	0.0	0.14545454545454545	0.0	85.0	0.0	12288.0	0.00021382880004239269	0.0	0.0	0.0	0
2023-08-04 18:23:00+08:00	0.0043810239078733255	0.0	0.0	0.14545454545454545	0.0	85.0	0.0	12288.0	0.0	0.0	0.0	0.0	0
2023-08-04 18:23:05+08:00	0.004756540242833896	0.0	0.0	0.12727272727272726	0.0	85.0	0.0	12288.0	0.00020788157639079911	0.0	0.0	0.0	0
2023-08-04 18:23:10+08:00	0.0061403508771929825	0.0	0.0	0.16363636363636364	0.0	85.0	0.0	8192.0	0.00019525114968757076	0.0	0.0	0.0	0
2023-08-04 18:23:15+08:00	0.00538442273979464	0.0	0.0	0.10909090909090909	0.0	85.0	0.0	12288.0	0.0001582508000865346	0.0	0.0	0.0	0
2023-08-04 18:23:20+08:00	0.00400600901352028	0.0	0.0	0.16363636363636364	0.0	87.0	0.0	12288.0	0.0006507159998363932	0.0	0.0	0.0	0
2023-08-04 18:23:25+08:00	0.0038798498122653317	0.0	0.0	0.16363636363636364	0.0	85.0	0.0	16384.0	0.0003549332001057337	0.0	0.0	0.0	0
2023-08-04 18:23:30+08:00	0.0036286286286286284	0.0	0.0	0.16363636363636364	0.0	85.0	0.0	16384.0	0.0	0.0	0.0	0.0	0
2023-08-04 18:23:35+08:00	0.004004004004004004	0.0	0.0	0.14545454545454545	0.0	85.0	0.0	16384.0	0.0004864476895620061	0.0	0.0	0.0	0
2023-08-04 18:23:40+08:00	0.014035087719298246	0.0	0.0	0.16363636363636364	0.0	87.0	0.0	16384.0	0.00020510024009084719	0.0	0.0	0.0	0
2023-08-04 18:23:45+08:00	0.0037546933667083854	0.0	0.0	0.10909090909090909	0.0	84.0	0.0	16384.0	0.0009758488907015205	0.0	0.0	0.0	0
2023-08-04 18:23:50+08:00	0.007271815446339017	0.0	0.0	0.16363636363636364	0.0	86.0	0.0	16384.0	0.00019909241844817842	0.0	0.0	0.0	0
2023-08-04 18:23:55+08:00	0.0042526579111944966	0.0	0.0	0.16363636363636364	0.0	85.0	0.0	16384.0	0.0006842809438504574	0.0	0.0	0.0	0
2023-08-04 18:24:00+08:00	0.0036295369211514395	0.0	0.0	0.16363636363636364	0.0	84.0	0.0	16384.0	0.0	0.0	0.0	0.0	0
2023-08-04 18:24:05+08:00	0.0040035030651820345	0.0	0.0	0.12727272727272726	0.0	84.0	0.0	16384.0	0.00018332873422423563	0.0	0.0	0.0	0
2023-08-04 18:24:10+08:00	0.0037537537537537537	0.0	0.0	0.14545454545454545	0.0	85.0	0.0	8192.0	0.0003845649998766021	0.0	0.0	0.0	0
2023-08-04 18:24:15+08:00	0.005511022044088177	0.0	0.0	0.09090909090909091	0.0	85.0	0.0	12288.0	0.00020381280010042246	0.0	0.0	0.0	0
2023-08-04 18:24:20+08:00	0.0042537220067559115	0.0	0.0	0.14545454545454545	0.0	85.0	0.0	12288.0	0.0001854668000305537	0.0	0.0	0.0	0
2023-08-04 18:24:25+08:00	0.004630208985108247	0.0	0.0	0.14545454545454545	0.0	85.0	0.0	12288.0	0.00018331219998799498	0.0	0.0	0.0	0
2023-08-04 18:24:30+08:00	0.005259862241703194	0.0	0.0	0.14545454545454545	0.0	85.0	0.0	12288.0	0.0	0.0	0.0	0.0	0
2023-08-04 18:24:35+08:00	0.003754693366708386	0.0	0.0	0.12727272727272726	0.0	85.0	0.0	12288.0	0.00016646080002828966	0.0	0.0	0.0	0
2023-08-04 18:24:40+08:00	0.004005006257822278	0.0	0.0	0.16363636363636364	0.0	85.0	0.0	8192.0	0.00018952950575028428	0.0	0.0	0.0	0
2023-08-04 18:24:45+08:00	0.00600901352028042	0.0	0.0	0.10909090909090909	0.0	85.0	0.0	12288.0	0.00020057788447661428	0.0	0.0	0.0	0
2023-08-04 18:24:50+08:00	0.004254254254254254	0.0	0.0	0.16363636363636364	0.0	85.0	0.0	12288.0	0.00019374954988652038	0.0	0.0	0.0	0
2023-08-04 18:24:55+08:00	0.005511022044088177	0.0	0.0	0.16363636363636364	0.0	85.0	0.0	12288.0	0.00019874309722448324	0.0	0.0	0.0	0
2023-08-04 18:25:00+08:00	0.004381023907873326	0.0	0.0	0.16363636363636364	0.0	85.0	0.0	12288.0	0.0	0.0	0.0	0.0	0
2023-08-04 18:25:05+08:00	0.004131196795192789	0.0	0.0	0.14545454545454545	0.0	85.0	0.0	12288.0	0.00036741780004376776	0.0	0.0	0.0	0
2023-08-04 18:25:10+08:00	0.005886773547094188	0.0	0.0	0.18181818181818182	0.0	85.0	0.0	16384.0	0.00019963360009569441	0.0	0.0	0.0	0
2023-08-04 18:25:15+08:00	0.004758327072376659	0.0	0.0	0.12727272727272726	0.0	85.0	0.0	12288.0	0.00018974679987877608	0.0	0.0	0.0	0
2023-08-04 18:25:20+08:00	0.0037542235014391186	0.0	0.0	0.18181818181818182	0.0	85.0	0.0	12288.0	0.00019448200000624639	0.0	0.0	0.0	0
2023-08-04 18:25:25+08:00	0.0043810239078733255	0.0	0.0	0.18181818181818182	0.0	85.0	0.0	12288.0	0.00018773400006466545	0.0	0.0	0.0	0
2023-08-04 18:25:30+08:00	0.004132231404958678	0.0	0.0	0.18181818181818182	0.0	85.0	0.0	12288.0	0.0	0.0	0.0	0.0	0
2023-08-04 18:25:35+08:00	0.00576224477013654	0.0	0.0	0.14545454545454545	0.0	85.0	0.0	12288.0	0.00037413917209594254	0.0	0.0	0.0	0
2023-08-04 18:25:40+08:00	0.004004004004004004	0.0	0.0	0.18181818181818182	0.0	85.0	0.0	8192.0	0.00020526160005829297	0.0	0.0	0.0	0
2023-08-04 18:25:45+08:00	0.004254786634964335	0.0	0.0	0.12727272727272726	0.0	85.0	0.0	12288.0	0.0001921896000567358	0.0	0.0	0.0	0
2023-08-04 18:25:50+08:00	0.004756540242833897	0.0	0.0	0.2545454545454545	0.0	85.0	0.0	12288.0	0.0001907621523432028	0.0	0.0	0.0	0
2023-08-04 18:25:55+08:00	0.0062625250501002	0.0	0.0	0.2545454545454545	0.0	85.0	0.0	12288.0	0.0002183691261246492	0.0	0.0	0.0	0
2023-08-04 18:26:00+08:00	0.005012531328320802	0.0	0.0	0.2545454545454545	0.0	85.0	0.0	12288.0	0.00019888152904262764	0.0	0.0	0.0	0
2023-08-04 18:26:05+08:00	0.004126031507876969	0.0	0.0	0.21818181818181817	0.0	85.0	0.0	12288.0	0.00017300399834936368	0.0	0.0	0.0	0
2023-08-04 18:26:10+08:00	0.004129129129129129	0.0	0.0	0.2545454545454545	0.0	85.0	0.0	8192.0	0.00019530513904622316	0.0	0.0	0.0	0
2023-08-04 18:26:15+08:00	0.005133341680230374	0.0	0.0	0.19999999999999998	0.0	85.0	0.0	12288.0	0.00019045959998038598	0.0	0.0	0.0	0
2023-08-04 18:26:20+08:00	0.004005507572912755	0.0	0.0	0.2545454545454545	0.0	85.0	0.0	12288.0	0.00018468339985702186	0.0	0.0	0.0	0
2023-08-04 18:26:25+08:00	0.0038808212318477715	0.0	0.0	0.2545454545454545	0.0	85.0	0.0	12288.0	0.0001958028818327842	0.0	0.0	0.0	0
2023-08-04 18:26:30+08:00	0.005008765339343852	0.0	0.0	0.2545454545454545	0.0	85.0	0.0	12288.0	0.0001908311012731477	0.0	0.0	0.0	0
2023-08-04 18:26:35+08:00	0.005760801502817783	0.0	0.0	0.21818181818181817	0.0	85.0	0.0	12288.0	0.00018580720006866613	0.0	0.0	0.0	0
2023-08-04 18:26:40+08:00	0.004381572358537807	0.0	0.0	0.2545454545454545	0.0	85.0	0.0	12288.0	0.00018302619992027758	0.0	0.0	0.0	0
2023-08-04 18:26:45+08:00	0.003754693366708386	0.0	0.0	0.12727272727272726	0.0	85.0	0.0	12288.0	0.00017215820007550066	0.0	0.0	0.0	0
2023-08-04 18:26:50+08:00	0.005638391179050245	0.0	0.0	0.18181818181818182	0.0	85.0	0.0	12288.0	0.00020223554128962726	0.0	0.0	0.0	0
2023-08-04 18:26:55+08:00	0.004127579737335835	0.0	0.0	0.18181818181818182	0.0	85.0	0.0	12288.0	0.00034490025981753623	0.0	0.0	0.0	0
2023-08-04 18:27:00+08:00	0.004256384576865298	0.0	0.0	0.18181818181818182	0.0	85.0	0.0	12288.0	0.0	0.0	0.0	0.0	0
2023-08-04 18:27:05+08:00	0.005886773547094188	0.0	0.0	0.14545454545454545	0.0	85.0	0.0	12288.0	0.00018080540012306302	0.0	0.0	0.0	0
2023-08-04 18:27:10+08:00	0.004379927418345639	0.0	0.0	0.18181818181818182	0.0	85.0	0.0	12288.0	0.00018586419992061565	0.0	0.0	0.0	0
2023-08-04 18:27:15+08:00	0.004506196019526849	0.0	0.0	0.12727272727272726	0.0	85.0	0.0	12288.0	0.00019205560001864797	0.0	0.0	0.0	0
2023-08-04 18:27:20+08:00	0.004128612535968973	0.0	0.0	0.18181818181818182	0.0	85.0	0.0	12288.0	0.00038021279997337845	0.0	0.0	0.0	0
2023-08-04 18:27:25+08:00	0.004629629629629629	0.0	0.0	0.18181818181818182	0.0	85.0	0.0	12288.0	0.0001683868000327493	0.0	0.0	0.0	0
2023-08-04 18:27:30+08:00	0.003505257886830245	0.0	0.0	0.18181818181818182	0.0	85.0	0.0	12288.0	0.0	0.0	0.0	0.0	0
2023-08-04 18:27:35+08:00	0.0060142839243202606	0.0	0.0	0.14545454545454545	0.0	86.0	0.0	12288.0	0.0001926182763719056	0.0	0.0	0.0	0
2023-08-04 18:27:40+08:00	0.004886605688510212	0.0	0.0	0.18181818181818182	0.0	85.0	0.0	8192.0	0.00019549680000636728	0.0	0.0	0.0	0
2023-08-04 18:27:45+08:00	0.0035039419346765107	0.0	0.0	0.12727272727272726	0.0	84.0	0.0	12288.0	0.0002013175999309169	0.0	0.0	0.0	0
2023-08-04 18:27:50+08:00	0.003879364284820423	0.0	0.0	0.18181818181818182	0.0	85.0	0.0	12288.0	0.00042877619998762386	0.0	0.0	0.0	0
2023-08-04 18:27:55+08:00	0.003878878878878879	0.0	0.0	0.18181818181818182	0.0	83.0	0.0	12288.0	0.00018580960004328518	0.0	0.0	0.0	0
2023-08-04 18:28:00+08:00	0.005639804486777792	0.0	0.0	0.18181818181818182	0.0	83.0	0.0	12288.0	0.0	0.0	0.0	0.0	0
2023-08-04 18:28:05+08:00	0.0045050682017269425	0.0	0.0	0.14545454545454545	0.0	85.0	0.0	12288.0	0.0001829587999964133	0.0	0.0	0.0	0
2023-08-04 18:28:10+08:00	0.004254254254254255	0.0	0.0	0.18181818181818182	0.0	85.0	0.0	4096.0	0.00017114399997808505	0.0	0.0	0.0	0
2023-08-04 18:28:15+08:00	0.0057644110275689225	0.0	0.0	0.12727272727272726	0.0	85.0	0.0	12288.0	0.00039984880004340084	0.0	0.0	0.0	0
2023-08-04 18:28:20+08:00	0.004756540242833896	0.0	0.0	0.18181818181818182	0.0	85.0	0.0	12288.0	0.00020678939999925207	0.0	0.0	0.0	0
2023-08-04 18:28:25+08:00	0.004004505068201727	0.0	0.0	0.18181818181818182	0.0	85.0	0.0	12288.0	0.0001999336000153562	0.0	0.0	0.0	0
2023-08-04 18:28:30+08:00	0.00601353044349787	0.0	0.0	0.18181818181818182	0.0	85.0	0.0	12288.0	0.0	0.0	0.0	0.0	0
2023-08-04 18:28:35+08:00	0.0038803354612592313	0.0	0.0	0.14545454545454545	0.0	85.0	0.0	12288.0	0.0001801962392820082	0.0	0.0	0.0	0
2023-08-04 18:28:40+08:00	0.00400600901352028	0.0	0.0	0.18181818181818182	0.0	85.0	0.0	8192.0	0.0001916861998324748	0.0	0.0	0.0	0
2023-08-04 18:28:45+08:00	0.0062625250501002	0.0	0.0	0.12727272727272726	0.0	85.0	0.0	12288.0	0.0003339668000990059	0.0	0.0	0.0	0
2023-08-04 18:28:50+08:00	0.0042537220067559115	0.0	0.0	0.18181818181818182	0.0	85.0	0.0	12288.0	0.00018964887019356456	0.0	0.0	0.0	0
2023-08-04 18:28:55+08:00	0.006012777151446824	0.0	0.0	0.18181818181818182	0.0	85.0	0.0	12288.0	0.0002076982189137729	0.0	0.0	0.0	0
2023-08-04 18:29:00+08:00	0.004631368131180372	0.0	0.0	0.18181818181818182	0.0	85.0	0.0	12288.0	0.0	0.0	0.0	0.0	0
2023-08-04 18:29:05+08:00	0.0035039419346765107	0.0	0.0	0.14545454545454545	0.0	85.0	0.0	12288.0	0.00018093818773947138	0.0	0.0	0.0	0
2023-08-04 18:29:10+08:00	0.005006884466140944	0.0	0.0	0.18181818181818182	0.0	85.0	0.0	4096.0	0.0003921230492240796	0.0	0.0	0.0	0
2023-08-04 18:29:15+08:00	0.0040035030651820345	0.0	0.0	0.12727272727272726	0.0	85.0	0.0	4096.0	0.00019563282027193222	0.0	0.0	0.0	0
2023-08-04 18:29:20+08:00	0.0043810239078733255	0.0	0.0	0.18181818181818182	0.0	85.0	0.0	12288.0	0.00020920972575883698	0.0	0.0	0.0	0
2023-08-04 18:29:25+08:00	0.005633450175262894	0.0	0.0	0.18181818181818182	0.0	85.0	0.0	12288.0	0.00019715850499664589	0.0	0.0	0.0	0
2023-08-04 18:29:30+08:00	0.004131714035307375	0.0	0.0	0.18181818181818182	0.0	85.0	0.0	12288.0	0.0	0.0	0.0	0.0	0
2023-08-04 18:29:35+08:00	0.0048811013767209015	0.0	0.0	0.14545454545454545	0.0	85.0	0.0	12288.0	0.00035233959988545394	0.0	0.0	0.0	0
2023-08-04 18:29:40+08:00	0.00425531914893617	0.0	0.0	0.18181818181818182	0.0	85.0	0.0	4096.0	0.000207939436316463	0.0	0.0	0.0	0
2023-08-04 18:29:45+08:00	0.004129645851583031	0.0	0.0	0.12727272727272726	0.0	85.0	0.0	12288.0	0.0001844234000600409	0.0	0.0	0.0	0
2023-08-04 18:29:50+08:00	0.005888986342563588	0.0	0.0	0.18181818181818182	0.0	85.0	0.0	12288.0	0.00019043100000999403	0.0	0.0	0.0	0
2023-08-04 18:29:55+08:00	0.0038779084313234928	0.0	0.0	0.18181818181818182	0.0	85.0	0.0	12288.0	0.0001642802000787924	0.0	0.0	0.0	0
2023-08-04 18:30:00+08:00	0.003754693366708386	0.0	0.0	0.18181818181818182	0.0	85.0	0.0	12288.0	0.00018904259995906615	0.0	0.0	0.0	0
2023-08-04 18:30:05+08:00	0.006264094211976948	0.0	0.0	0.14545454545454545	0.0	85.0	0.0	40960.0	0.0001635741999052698	0.0	0.0	0.0	0
2023-08-04 18:30:10+08:00	0.00551447549818273	0.0	0.0	0.18181818181818182	0.0	85.0	0.0	40960.0	0.00019367293473691985	0.0	0.0	0.0	0
2023-08-04 18:30:15+08:00	0.0042537220067559115	0.0	0.0	0.12727272727272726	0.0	85.0	0.0	40960.0	0.0002039594079650393	0.0	0.0	0.0	0
2023-08-04 18:30:20+08:00	0.006143430290872618	0.0	0.0	0.18181818181818182	0.0	85.0	0.0	40960.0	0.00018226820011477685	0.0	0.0	0.0	0
2023-08-04 18:30:25+08:00	0.005134627426424546	0.0	0.0	0.18181818181818182	0.0	85.0	0.0	40960.0	0.00038898839993635194	0.0	0.0	0.0	0
2023-08-04 18:30:30+08:00	0.0048823234852278415	0.0	0.0	0.18181818181818182	0.0	85.0	0.0	40960.0	0.0	0.0	0.0	0.0	0
2023-08-04 18:30:35+08:00	0.004005507572912756	0.0	0.0	0.14545454545454545	0.0	85.0	0.0	40960.0	0.00017961592326103698	0.0	0.0	0.0	0
2023-08-04 18:30:40+08:00	0.00601353044349787	0.0	0.0	0.2909090909090909	0.0	85.0	0.0	12288.0	0.00019072945410652218	0.0	0.0	0.0	0
2023-08-04 18:30:45+08:00	0.004004004004004004	0.0	0.0	0.23636363636363636	0.0	85.0	0.0	12288.0	0.00019721759999811184	0.0	0.0	0.0	0
2023-08-04 18:30:50+08:00	0.0038808212318477715	0.0	0.0	0.2909090909090909	0.0	85.0	0.0	12288.0	0.00034871560001192847	0.0	0.0	0.0	0
2023-08-04 18:30:55+08:00	0.006764374295377677	0.0	0.0	0.2909090909090909	0.0	85.0	0.0	12288.0	0.0001864167999883648	0.0	0.0	0.0	0
2023-08-04 18:31:00+08:00	0.004005006257822278	0.0	0.0	0.2909090909090909	0.0	85.0	0.0	12288.0	0.0	0.0	0.0	0.0	0
2023-08-04 18:31:05+08:00	0.004131196795192789	0.0	0.0	0.2545454545454545	0.0	85.0	0.0	12288.0	0.00018056197514262621	0.0	0.0	0.0	0
2023-08-04 18:31:10+08:00	0.004757135703555333	0.0	0.0	0.2909090909090909	0.0	85.0	0.0	4096.0	0.00017994480003835633	0.0	0.0	0.0	0
2023-08-04 18:31:15+08:00	0.0036281746528212186	0.0	0.0	0.23636363636363636	0.0	83.0	0.0	12288.0	0.0003659012196939018	0.0	0.0	0.0	0
2023-08-04 18:31:20+08:00	0.005383748591461124	0.0	0.0	0.45454545454545453	0.0	94.0	0.0	32768.0	0.00018881256248422172	0.0	0.0	0.0	0
2023-08-04 18:31:25+08:00	0.004506196019526849	0.0	0.0	0.45454545454545453	0.0	96.0	0.0	32768.0	0.00019157508503965921	0.0	0.0	0.0	0
2023-08-04 18:31:30+08:00	0.0038798498122653317	0.0	0.0	0.45454545454545453	0.0	85.0	0.0	32768.0	0.0	0.0	0.0	0.0	0
2023-08-04 18:31:35+08:00	0.005133984472827448	0.0	0.0	0.3090909090909091	0.0	85.0	0.0	32768.0	0.00035441083570372355	0.0	0.0	0.0	0
2023-08-04 18:31:40+08:00	0.005634155502691874	0.0	0.0	0.32727272727272727	0.0	87.0	0.0	20480.0	0.0001792122000551899	0.0	0.0	0.0	0
2023-08-04 18:31:45+08:00	0.00488171235448742	0.0	0.0	0.2727272727272727	0.0	88.0	0.0	28672.0	0.00018890781842075167	0.0	0.0	0.0	0
2023-08-04 18:31:50+08:00	0.003879364284820423	0.0	0.0	0.3818181818181818	0.0	88.0	0.0	20480.0	0.00019564559988793917	0.0	0.0	0.0	0
2023-08-04 18:31:55+08:00	0.003878878878878879	0.0	0.0	0.41818181818181815	0.0	87.0	0.0	12288.0	0.00019698280011652968	0.0	0.0	0.0	0
2023-08-04 18:32:00+08:00	0.005636272545090181	0.0	0.0	0.41818181818181815	0.0	87.0	0.0	12288.0	0.0	0.0	0.0	0.0	0
2023-08-04 18:32:05+08:00	0.004129129129129129	0.0	0.0	0.3818181818181818	0.0	87.0	0.0	12288.0	0.00017261507686559648	0.0	0.0	0.0	0
2023-08-04 18:32:10+08:00	0.00438376753507014	0.0	0.0	0.41818181818181815	0.0	87.0	0.0	4096.0	0.00019980680008302443	0.0	0.0	0.0	0
2023-08-04 18:32:15+08:00	0.004630208985108247	0.0	0.0	0.19999999999999998	0.0	87.0	0.0	12288.0	0.00018948679989989615	0.0	0.0	0.0	0
2023-08-04 18:32:20+08:00	0.004884769539078156	0.0	0.0	0.19999999999999998	0.0	85.0	0.0	12288.0	0.00018583169900768644	0.0	0.0	0.0	0
2023-08-04 18:32:25+08:00	0.004381572358537807	0.0	0.0	0.32727272727272727	0.0	85.0	0.0	12288.0	0.00019501998808961439	0.0	0.0	0.0	0
2023-08-04 18:32:30+08:00	0.006138043342101967	0.0	0.0	0.32727272727272727	0.0	85.0	0.0	12288.0	0.0002062173303889421	0.0	0.0	0.0	0
2023-08-04 18:32:35+08:00	0.003504380475594493	0.0	0.0	0.3090909090909091	0.0	85.0	0.0	12288.0	0.00020262854852436362	0.0	0.0	0.0	0
2023-08-04 18:32:40+08:00	0.0048823234852278415	0.0	0.0	0.34545454545454546	0.0	86.0	0.0	16384.0	0.00020921575684817642	0.0	0.0	0.0	0
2023-08-04 18:32:45+08:00	0.004129129129129129	0.0	0.0	0.23636363636363636	0.0	85.0	0.0	12288.0	0.0001933708001160994	0.0	0.0	0.0	0
2023-08-04 18:32:50+08:00	0.006514657980456026	0.0	0.0	0.19999999999999998	0.0	84.0	0.0	12288.0	0.00019083219995081891	0.0	0.0	0.0	0
2023-08-04 18:32:55+08:00	0.004129645851583031	0.0	0.0	0.2727272727272727	0.0	85.0	0.0	12288.0	0.00041173699992214097	0.0	0.0	0.0	0
2023-08-04 18:33:00+08:00	0.0041301627033792235	0.0	0.0	0.2727272727272727	0.0	85.0	0.0	12288.0	0.0	0.0	0.0	0.0	0
2023-08-04 18:33:05+08:00	0.005636978579481398	0.0	0.0	0.23636363636363636	0.0	85.0	0.0	12288.0	0.0001867619999757153	0.0	0.0	0.0	0
2023-08-04 18:33:10+08:00	0.0038803354612592313	0.0	0.0	0.2727272727272727	0.0	85.0	0.0	8192.0	0.0002040228046909923	0.0	0.0	0.0	0
2023-08-04 18:33:15+08:00	0.004128612535968973	0.0	0.0	0.2727272727272727	0.0	85.0	0.0	12288.0	0.00020158048390185598	0.0	0.0	0.0	0
2023-08-04 18:33:20+08:00	0.00501378791677112	0.0	0.0	0.14545454545454545	0.0	85.0	0.0	12288.0	0.0003826115221850275	0.0	0.0	0.0	0
2023-08-04 18:33:25+08:00	0.0045045045045045045	0.0	0.0	0.19999999999999998	0.0	85.0	0.0	12288.0	0.0002134955010140688	0.0	0.0	0.0	0
2023-08-04 18:33:30+08:00	0.004380475594493116	0.0	0.0	0.19999999999999998	0.0	85.0	0.0	12288.0	0.0	0.0	0.0	0.0	0
2023-08-04 18:33:35+08:00	0.005761523046092185	0.0	0.0	0.16363636363636364	0.0	85.0	0.0	12288.0	0.00019713877220559414	0.0	0.0	0.0	0
2023-08-04 18:33:40+08:00	0.004253189892419315	0.0	0.0	0.19999999999999998	0.0	85.0	0.0	4096.0	0.0001826542000344489	0.0	0.0	0.0	0
2023-08-04 18:33:45+08:00	0.005513784461152882	0.0	0.0	0.19999999999999998	0.0	85.0	0.0	12288.0	0.0003668150000521564	0.0	0.0	0.0	0
2023-08-04 18:33:50+08:00	0.004505632040050063	0.0	0.0	0.12727272727272726	0.0	85.0	0.0	12288.0	0.0001975522000066121	0.0	0.0	0.0	0
2023-08-04 18:33:55+08:00	0.004256384576865298	0.0	0.0	0.18181818181818182	0.0	85.0	0.0	12288.0	0.0002035783469689645	0.0	0.0	0.0	0
2023-08-04 18:34:00+08:00	0.0037528146109582186	0.0	0.0	0.18181818181818182	0.0	85.0	0.0	12288.0	0.0	0.0	0.0	0.0	0
2023-08-04 18:34:05+08:00	0.0045084533500313086	0.0	0.0	0.14545454545454545	0.0	85.0	0.0	12288.0	0.00018428991585291884	0.0	0.0	0.0	0
2023-08-04 18:34:10+08:00	0.0061380433421019676	0.0	0.0	0.18181818181818182	0.0	85.0	0.0	4096.0	0.0001950857485741086	0.0	0.0	0.0	0
2023-08-04 18:34:15+08:00	0.0042537220067559115	0.0	0.0	0.18181818181818182	0.0	85.0	0.0	12288.0	0.00019111362283193197	0.0	0.0	0.0	0
2023-08-04 18:34:20+08:00	0.0045045045045045045	0.0	0.0	0.12727272727272726	0.0	85.0	0.0	12288.0	0.00020156968599375298	0.0	0.0	0.0	0
2023-08-04 18:34:25+08:00	0.004506196019526849	0.0	0.0	0.18181818181818182	0.0	85.0	0.0	12288.0	0.00018339819998800522	0.0	0.0	0.0	0
2023-08-04 18:34:30+08:00	0.004379927418345639	0.0	0.0	0.18181818181818182	0.0	85.0	0.0	12288.0	0.0	0.0	0.0	0.0	0
2023-08-04 18:34:35+08:00	0.005010647626205687	0.0	0.0	0.14545454545454545	0.0	85.0	0.0	12288.0	0.0001740731708285567	0.0	0.0	0.0	0
2023-08-04 18:34:40+08:00	0.004004505068201727	0.0	0.0	0.18181818181818182	0.0	85.0	0.0	12288.0	0.0003922277543139708	0.0	0.0	0.0	0
2023-08-04 18:34:45+08:00	0.005635566687539137	0.0	0.0	0.18181818181818182	0.0	85.0	0.0	12288.0	0.00019619220001914072	0.0	0.0	0.0	0
2023-08-04 18:34:50+08:00	0.0037561036684612497	0.0	0.0	0.12727272727272726	0.0	85.0	0.0	12288.0	0.00017629917947368013	0.0	0.0	0.0	0
2023-08-04 18:34:55+08:00	0.006012777151446824	0.0	0.0	0.18181818181818182	0.0	85.0	0.0	12288.0	0.00019514751149943992	0.0	0.0	0.0	0
2023-08-04 18:35:00+08:00	0.004380475594493116	0.0	0.0	0.18181818181818182	0.0	85.0	0.0	12288.0	0.0	0.0	0.0	0.0	0
2023-08-04 18:35:05+08:00	0.005509641873278237	0.0	0.0	0.14545454545454545	0.0	85.0	0.0	12288.0	0.00037739072186252035	0.0	0.0	0.0	0
2023-08-04 18:35:10+08:00	0.004131714035307374	0.0	0.0	0.18181818181818182	0.0	85.0	0.0	12288.0	0.00019850250163036537	0.0	0.0	0.0	0
2023-08-04 18:35:15+08:00	0.004380475594493116	0.0	0.0	0.18181818181818182	0.0	85.0	0.0	12288.0	0.00020059324400559264	0.0	0.0	0.0	0
2023-08-04 18:35:20+08:00	0.005636978579481398	0.0	0.0	0.12727272727272726	0.0	85.0	0.0	12288.0	0.00018909419995907228	0.0	0.0	0.0	0
2023-08-04 18:35:25+08:00	0.004760115244895403	0.0	0.0	0.18181818181818182	0.0	85.0	0.0	12288.0	0.000198056000044744	0.0	0.0	0.0	0
2023-08-04 18:35:30+08:00	0.0037542235014391186	0.0	0.0	0.18181818181818182	0.0	85.0	0.0	12288.0	0.0002043782000328065	0.0	0.0	0.0	0
2023-08-04 18:35:35+08:00	0.0042537220067559115	0.0	0.0	0.14545454545454545	0.0	83.0	0.0	12288.0	0.0001718731999062584	0.0	0.0	0.0	0
2023-08-04 18:35:40+08:00	0.005888248559258331	0.0	0.0	0.18181818181818182	0.0	83.0	0.0	12288.0	0.0001712260000203969	0.0	0.0	0.0	0
2023-08-04 18:35:45+08:00	0.004756540242833896	0.0	0.0	0.18181818181818182	0.0	85.0	0.0	12288.0	0.00017603359992790502	0.0	0.0	0.0	0
2023-08-04 18:35:50+08:00	0.004004004004004004	0.0	0.0	0.12727272727272726	0.0	85.0	0.0	12288.0	0.00019342365424941863	0.0	0.0	0.0	0
2023-08-04 18:35:55+08:00	0.0050056313352521585	0.0	0.0	0.39999999999999997	0.0	85.0	0.0	12288.0	0.0002081826904274785	0.0	0.0	0.0	0
2023-08-04 18:36:00+08:00	0.004633107938893063	0.0	0.0	0.39999999999999997	0.0	85.0	0.0	12288.0	0.00021316209724565272	0.0	0.0	0.0	0
2023-08-04 18:36:05+08:00	0.004128612535968973	0.0	0.0	0.36363636363636365	0.0	85.0	0.0	12288.0	0.000195396961736263	0.0	0.0	0.0	0
2023-08-04 18:36:10+08:00	0.005008138224614999	0.0	0.0	0.39999999999999997	0.0	85.0	0.0	4096.0	0.00020828560009249485	0.0	0.0	0.0	0
2023-08-04 18:36:15+08:00	0.005010647626205687	0.0	0.0	0.39999999999999997	0.0	85.0	0.0	12288.0	0.00019004420879671006	0.0	0.0	0.0	0
2023-08-04 18:36:20+08:00	0.0036304456685027544	0.0	0.0	0.34545454545454546	0.0	85.0	0.0	12288.0	0.00019362067593018526	0.0	0.0	0.0	0
2023-08-04 18:36:25+08:00	0.004631368131180372	0.0	0.0	0.39999999999999997	0.0	85.0	0.0	12288.0	0.00036581639997166346	0.0	0.0	0.0	0
2023-08-04 18:36:30+08:00	0.004131196795192789	0.0	0.0	0.39999999999999997	0.0	85.0	0.0	12288.0	0.0	0.0	0.0	0.0	0
2023-08-04 18:36:35+08:00	0.004506760140210316	0.0	0.0	0.36363636363636365	0.0	85.0	0.0	16384.0	0.00018094743146962152	0.0	0.0	0.0	0
2023-08-04 18:36:40+08:00	0.004127579737335835	0.0	0.0	0.3818181818181818	0.0	85.0	0.0	4096.0	0.00017904680007632123	0.0	0.0	0.0	0
2023-08-04 18:36:45+08:00	0.004758922980588604	0.0	0.0	0.3818181818181818	0.0	85.0	0.0	12288.0	0.00020257680007489397	0.0	0.0	0.0	0
2023-08-04 18:36:50+08:00	0.005505505505505506	0.0	0.0	0.10909090909090909	0.0	85.0	0.0	16384.0	0.0002037893998931395	0.0	0.0	0.0	0
2023-08-04 18:36:55+08:00	0.005006884466140943	0.0	0.0	0.16363636363636364	0.0	85.0	0.0	16384.0	0.0003657948000181932	0.0	0.0	0.0	0
2023-08-04 18:37:00+08:00	0.005512402906539714	0.0	0.0	0.16363636363636364	0.0	85.0	0.0	16384.0	0.0	0.0	0.0	0.0	0
2023-08-04 18:37:05+08:00	0.004506196019526849	0.0	0.0	0.12727272727272726	0.0	85.0	0.0	16384.0	0.00018737940008577424	0.0	0.0	0.0	0
2023-08-04 18:37:10+08:00	0.004131714035307374	0.0	0.0	0.16363636363636364	0.0	85.0	0.0	8192.0	0.0001984165999601828	0.0	0.0	0.0	0
2023-08-04 18:37:15+08:00	0.005008138224614999	0.0	0.0	0.16363636363636364	0.0	85.0	0.0	16384.0	0.00019700279990502166	0.0	0.0	0.0	0
2023-08-04 18:37:20+08:00	0.005638391179050245	0.0	0.0	0.12727272727272726	0.0	85.0	0.0	12288.0	0.00040053299999271986	0.0	0.0	0.0	0
2023-08-04 18:37:25+08:00	0.004003503065182034	0.0	0.0	0.18181818181818182	0.0	85.0	0.0	12288.0	0.0002112336000209325	0.0	0.0	0.0	0
2023-08-04 18:37:30+08:00	0.0041301627033792235	0.0	0.0	0.18181818181818182	0.0	85.0	0.0	12288.0	0.0	0.0	0.0	0.0	0
2023-08-04 18:37:35+08:00	0.006015037593984963	0.0	0.0	0.16363636363636364	0.0	85.0	0.0	12288.0	0.0001954647999809822	0.0	0.0	0.0	0
2023-08-04 18:37:40+08:00	0.004506196019526849	0.0	0.0	0.19999999999999998	0.0	86.0	0.0	8192.0	0.00021048669742800745	0.0	0.0	0.0	0
2023-08-04 18:37:45+08:00	0.005761523046092184	0.0	0.0	0.19999999999999998	0.0	85.0	0.0	12288.0	0.0002105668866096945	0.0	0.0	0.0	0
2023-08-04 18:37:50+08:00	0.004880490551870855	0.0	0.0	0.14545454545454545	0.0	84.0	0.0	12288.0	0.00019285799990029773	0.0	0.0	0.0	0
2023-08-04 18:37:55+08:00	0.0042537220067559115	0.0	0.0	0.21818181818181817	0.0	85.0	0.0	12288.0	0.00015227940002660034	0.0	0.0	0.0	0
2023-08-04 18:38:00+08:00	0.004631947921882824	0.0	0.0	0.21818181818181817	0.0	85.0	0.0	12288.0	0.0	0.0	0.0	0.0	0
2023-08-04 18:38:05+08:00	0.005257886830245368	0.0	0.0	0.18181818181818182	0.0	85.0	0.0	12288.0	0.00020128100004512817	0.0	0.0	0.0	0
2023-08-04 18:38:10+08:00	0.0045084533500313086	0.0	0.0	0.21818181818181817	0.0	85.0	0.0	12288.0	0.00019787820001511137	0.0	0.0	0.0	0
2023-08-04 18:38:15+08:00	0.0038798498122653317	0.0	0.0	0.19999999999999998	0.0	85.0	0.0	12288.0	0.0003950325934183976	0.0	0.0	0.0	0
2023-08-04 18:38:20+08:00	0.00601353044349787	0.0	0.0	0.14545454545454545	0.0	85.0	0.0	12288.0	0.00018755291068484826	0.0	0.0	0.0	0
2023-08-04 18:38:25+08:00	0.004505632040050063	0.0	0.0	0.19999999999999998	0.0	85.0	0.0	12288.0	0.00018570225951523002	0.0	0.0	0.0	0
2023-08-04 18:38:30+08:00	0.004003503065182034	0.0	0.0	0.19999999999999998	0.0	85.0	0.0	12288.0	0.0	0.0	0.0	0.0	0
2023-08-04 18:38:35+08:00	0.004256384576865298	0.0	0.0	0.16363636363636364	0.0	85.0	0.0	12288.0	0.00018973820006067398	0.0	0.0	0.0	0
2023-08-04 18:38:40+08:00	0.005512402906539714	0.0	0.0	0.19999999999999998	0.0	85.0	0.0	12288.0	0.00018409619988233317	0.0	0.0	0.0	0
2023-08-04 18:38:45+08:00	0.003879364284820423	0.0	0.0	0.19999999999999998	0.0	85.0	0.0	12288.0	0.0003858178000882617	0.0	0.0	0.0	0
2023-08-04 18:38:50+08:00	0.004254786634964335	0.0	0.0	0.12727272727272726	0.0	85.0	0.0	12288.0	0.0002060526105635742	0.0	0.0	0.0	0
2023-08-04 18:38:55+08:00	0.003879364284820423	0.0	0.0	0.18181818181818182	0.0	83.0	0.0	16384.0	0.00020405962383999272	0.0	0.0	0.0	0
2023-08-04 18:39:00+08:00	0.006264094211976948	0.0	0.0	0.18181818181818182	0.0	84.0	0.0	16384.0	0.0	0.0	0.0	0.0	0
2023-08-04 18:39:05+08:00	0.005760801502817783	0.0	0.0	0.14545454545454545	0.0	85.0	0.0	16384.0	0.0001745052967074089	0.0	0.0	0.0	0
2023-08-04 18:39:10+08:00	0.005135270541082164	0.0	0.0	0.16363636363636364	0.0	85.0	0.0	4096.0	0.0003685490000862046	0.0	0.0	0.0	0
2023-08-04 18:39:15+08:00	0.004885381435550545	0.0	0.0	0.16363636363636364	0.0	85.0	0.0	12288.0	0.00017474019987275823	0.0	0.0	0.0	0
2023-08-04 18:39:20+08:00	0.0043815723585378065	0.0	0.0	0.10909090909090909	0.0	85.0	0.0	12288.0	0.00019125695430110523	0.0	0.0	0.0	0
2023-08-04 18:39:25+08:00	0.005758637956935403	0.0	0.0	0.16363636363636364	0.0	85.0	0.0	12288.0	0.00019204817097647807	0.0	0.0	0.0	0
2023-08-04 18:39:30+08:00	0.0037542235014391186	0.0	0.0	0.16363636363636364	0.0	85.0	0.0	12288.0	0.0	0.0	0.0	0.0	0
2023-08-04 18:39:35+08:00	0.004506196019526849	0.0	0.0	0.12727272727272726	0.0	86.0	0.0	12288.0	0.00038102620001154717	0.0	0.0	0.0	0
2023-08-04 18:39:40+08:00	0.00601353044349787	0.0	0.0	0.16363636363636364	0.0	86.0	0.0	4096.0	0.0001901022205132759	0.0	0.0	0.0	0
2023-08-04 18:39:45+08:00	0.004003503065182034	0.0	0.0	0.16363636363636364	0.0	85.0	0.0	8192.0	0.00019817636471682697	0.0	0.0	0.0	0
2023-08-04 18:39:50+08:00	0.004131714035307375	0.0	0.0	0.10909090909090909	0.0	85.0	0.0	8192.0	0.0002035315063508918	0.0	0.0	0.0	0
2023-08-04 18:39:55+08:00	0.004004505068201727	0.0	0.0	0.16363636363636364	0.0	85.0	0.0	12288.0	0.00013457288542625801	0.0	0.0	0.0	0
2023-08-04 18:40:00+08:00	0.0038798498122653317	0.0	0.0	0.16363636363636364	0.0	85.0	0.0	12288.0	0.0	0.0	0.0	0.0	0
2023-08-04 18:40:05+08:00	0.0068879148403256105	0.0	0.0	0.14545454545454545	0.0	85.0	0.0	32768.0	0.00038104422650089034	0.0	0.0	0.0	0
2023-08-04 18:40:10+08:00	0.005260521042084168	0.0	0.0	0.18181818181818182	0.0	85.0	0.0	24576.0	0.000199724909958293	0.0	0.0	0.0	0
2023-08-04 18:40:15+08:00	0.0038813071240766245	0.0	0.0	0.18181818181818182	0.0	85.0	0.0	32768.0	0.0001939203681830549	0.0	0.0	0.0	0
2023-08-04 18:40:20+08:00	0.0052592036063110435	0.0	0.0	0.12727272727272726	0.0	85.0	0.0	32768.0	0.0002516363454241346	0.0	0.0	0.0	0
2023-08-04 18:40:25+08:00	0.0047541598899036655	0.0	0.0	0.18181818181818182	0.0	85.0	0.0	32768.0	0.00020526174763685695	0.0	0.0	0.0	0
2023-08-04 18:40:30+08:00	0.005636978579481398	0.0	0.0	0.18181818181818182	0.0	85.0	0.0	32768.0	0.0	0.0	0.0	0.0	0
2023-08-04 18:40:35+08:00	0.0061365059486537255	0.0	0.0	0.23636363636363636	0.0	85.0	0.0	12288.0	0.0003497033780529227	0.0	0.0	0.0	0
2023-08-04 18:40:40+08:00	0.004004505068201727	0.0	0.0	0.23636363636363636	0.0	85.0	0.0	12288.0	0.00018133220000891015	0.0	0.0	0.0	0
2023-08-04 18:40:45+08:00	0.005008765339343852	0.0	0.0	0.2727272727272727	0.0	86.0	0.0	4096.0	0.00020424824967002955	0.0	0.0	0.0	0
2023-08-04 18:40:50+08:00	0.004129645851583031	0.0	0.0	0.21818181818181817	0.0	86.0	0.0	12288.0	0.00019652029598536864	0.0	0.0	0.0	0
2023-08-04 18:40:55+08:00	0.004506196019526849	0.0	0.0	0.2727272727272727	0.0	85.0	0.0	12288.0	0.00021937619985692435	0.0	0.0	0.0	0
2023-08-04 18:41:00+08:00	0.005637684790779253	0.0	0.0	0.2727272727272727	0.0	85.0	0.0	12288.0	0.00017791999998735265	0.0	0.0	0.0	0
2023-08-04 18:41:05+08:00	0.004379927418345639	0.0	0.0	0.23636363636363636	0.0	85.0	0.0	12288.0	0.0001767588000802789	0.0	0.0	0.0	0
2023-08-04 18:41:10+08:00	0.005386446198171114	0.0	0.0	0.23636363636363636	0.0	85.0	0.0	12288.0	0.00018002141276333457	0.0	0.0	0.0	0
2023-08-04 18:41:15+08:00	0.004505632040050062	0.0	0.0	0.2727272727272727	0.0	85.0	0.0	0.0	0.00019638237061373002	0.0	0.0	0.0	0
2023-08-04 18:41:20+08:00	0.0038803354612592317	0.0	0.0	0.21818181818181817	0.0	85.0	0.0	12288.0	0.00018862600009015296	0.0	0.0	0.0	0
2023-08-04 18:41:25+08:00	0.004630788485607009	0.0	0.0	0.3818181818181818	0.0	85.0	0.0	12288.0	0.0003506396000375389	0.0	0.0	0.0	0
2023-08-04 18:41:30+08:00	0.005636978579481398	0.0	0.0	0.2909090909090909	0.0	85.0	0.0	12288.0	0.0	0.0	0.0	0.0	0
2023-08-04 18:41:35+08:00	0.00412809607205404	0.0	0.0	0.2909090909090909	0.0	85.0	0.0	12288.0	0.0002579612076538377	0.0	0.0	0.0	0
2023-08-04 18:41:40+08:00	0.003881793137991485	0.0	0.0	0.2545454545454545	0.0	85.0	0.0	12288.0	0.00020141420009167632	0.0	0.0	0.0	0
2023-08-04 18:41:45+08:00	0.005013159543802482	0.0	0.0	0.2909090909090909	0.0	85.0	0.0	8192.0	0.00020473163885116656	0.0	0.0	0.0	0
2023-08-04 18:41:50+08:00	0.004506760140210316	0.0	0.0	0.23636363636363636	0.0	85.0	0.0	12288.0	0.0004053878001286648	0.0	0.0	0.0	0
2023-08-04 18:41:55+08:00	0.0042537220067559115	0.0	0.0	0.2909090909090909	0.0	85.0	0.0	12288.0	0.00022286588048135464	0.0	0.0	0.0	0
2023-08-04 18:42:00+08:00	0.004130162703379224	0.0	0.0	0.2909090909090909	0.0	85.0	0.0	12288.0	0.0	0.0	0.0	0.0	0
2023-08-04 18:42:05+08:00	0.005509641873278237	0.0	0.0	0.2909090909090909	0.0	85.0	0.0	12288.0	0.00020622960000764577	0.0	0.0	0.0	0
2023-08-04 18:42:10+08:00	0.004005507572912756	0.0	0.0	0.2545454545454545	0.0	85.0	0.0	12288.0	0.0001914961998409126	0.0	0.0	0.0	0
2023-08-04 18:42:15+08:00	0.005008765339343852	0.0	0.0	0.2909090909090909	0.0	85.0	0.0	12288.0	0.0003699273855930901	0.0	0.0	0.0	0
2023-08-04 18:42:20+08:00	0.00576224477013654	0.0	0.0	0.12727272727272726	0.0	85.0	0.0	12288.0	0.00018018680002569455	0.0	0.0	0.0	0
2023-08-04 18:42:25+08:00	0.004003503065182034	0.0	0.0	0.18181818181818182	0.0	85.0	0.0	12288.0	0.00019097380519826108	0.0	0.0	0.0	0
2023-08-04 18:42:30+08:00	0.005634861006761833	0.0	0.0	0.18181818181818182	0.0	85.0	0.0	12288.0	0.0	0.0	0.0	0.0	0
2023-08-04 18:42:35+08:00	0.003878878878878879	0.0	0.0	0.18181818181818182	0.0	85.0	0.0	12288.0	0.00017458259990235092	0.0	0.0	0.0	0
2023-08-04 18:42:40+08:00	0.0038783935943950956	0.0	0.0	0.14545454545454545	0.0	86.0	0.0	12288.0	0.00018620264053759343	0.0	0.0	0.0	0
2023-08-04 18:42:45+08:00	0.004633688165309956	0.0	0.0	0.18181818181818182	0.0	85.0	0.0	8192.0	0.0003433677264533183	0.0	0.0	0.0	0
2023-08-04 18:42:50+08:00	0.005760801502817783	0.0	0.0	0.12727272727272726	0.0	84.0	0.0	12288.0	0.00019147680013702483	0.0	0.0	0.0	0
2023-08-04 18:42:55+08:00	0.0038803354612592317	0.0	0.0	0.18181818181818182	0.0	85.0	0.0	12288.0	0.0001428593999662553	0.0	0.0	0.0	0
2023-08-04 18:43:00+08:00	0.004632527857768874	0.0	0.0	0.18181818181818182	0.0	85.0	0.0	12288.0	0.0	0.0	0.0	0.0	0
2023-08-04 18:43:05+08:00	0.004257450538442274	0.0	0.0	0.18181818181818182	0.0	85.0	0.0	12288.0	0.00018483130124974137	0.0	0.0	0.0	0
2023-08-04 18:43:10+08:00	0.0036281746528212186	0.0	0.0	0.14545454545454545	0.0	83.0	0.0	12288.0	0.00020477879988902714	0.0	0.0	0.0	0
2023-08-04 18:43:15+08:00	0.005762966675018792	0.0	0.0	0.18181818181818182	0.0	83.0	0.0	12288.0	0.0001937240000188467	0.0	0.0	0.0	0
2023-08-04 18:43:20+08:00	0.005509641873278237	0.0	0.0	0.12727272727272726	0.0	85.0	0.0	12288.0	0.00019805860010819744	0.0	0.0	0.0	0
2023-08-04 18:43:25+08:00	0.004128612535968973	0.0	0.0	0.18181818181818182	0.0	85.0	0.0	12288.0	0.00018572394467568801	0.0	0.0	0.0	0
2023-08-04 18:43:30+08:00	0.0053830746119178765	0.0	0.0	0.18181818181818182	0.0	85.0	0.0	12288.0	0.0	0.0	0.0	0.0	0
2023-08-04 18:43:35+08:00	0.004758327072376659	0.0	0.0	0.18181818181818182	0.0	85.0	0.0	12288.0	0.0003858636000586557	0.0	0.0	0.0	0
2023-08-04 18:43:40+08:00	0.004506196019526849	0.0	0.0	0.14545454545454545	0.0	85.0	0.0	12288.0	0.00020162879991403315	0.0	0.0	0.0	0
2023-08-04 18:43:45+08:00	0.004254254254254254	0.0	0.0	0.18181818181818182	0.0	85.0	0.0	4096.0	0.00018990759999724106	0.0	0.0	0.0	0
2023-08-04 18:43:50+08:00	0.004507888805409466	0.0	0.0	0.12727272727272726	0.0	85.0	0.0	12288.0	0.00020872340010100743	0.0	0.0	0.0	0
2023-08-04 18:43:55+08:00	0.00501002004008016	0.0	0.0	0.18181818181818182	0.0	85.0	0.0	12288.0	0.00018217279994132697	0.0	0.0	0.0	0
2023-08-04 18:44:00+08:00	0.005760801502817783	0.0	0.0	0.18181818181818182	0.0	85.0	0.0	12288.0	0.0002241629999844008	0.0	0.0	0.0	0
2023-08-04 18:44:05+08:00	0.004004505068201727	0.0	0.0	0.18181818181818182	0.0	85.0	0.0	12288.0	0.00018737087420138616	0.0	0.0	0.0	0
2023-08-04 18:44:10+08:00	0.003754693366708386	0.0	0.0	0.14545454545454545	0.0	85.0	0.0	12288.0	0.00019762807435368324	0.0	0.0	0.0	0
2023-08-04 18:44:15+08:00	0.004379927418345639	0.0	0.0	0.18181818181818182	0.0	85.0	0.0	16384.0	0.00020294759997341316	0.0	0.0	0.0	0
2023-08-04 18:44:20+08:00	0.005637684790779253	0.0	0.0	0.12727272727272726	0.0	86.0	0.0	12288.0	0.00017809641941931057	0.0	0.0	0.0	0
2023-08-04 18:44:25+08:00	0.004506760140210316	0.0	0.0	0.18181818181818182	0.0	86.0	0.0	12288.0	0.0004200229999696603	0.0	0.0	0.0	0
2023-08-04 18:44:30+08:00	0.003878878878878879	0.0	0.0	0.18181818181818182	0.0	85.0	0.0	12288.0	0.0	0.0	0.0	0.0	0
2023-08-04 18:44:35+08:00	0.004254254254254254	0.0	0.0	0.18181818181818182	0.0	85.0	0.0	12288.0	0.00018675139999686509	0.0	0.0	0.0	0
2023-08-04 18:44:40+08:00	0.004130162703379224	0.0	0.0	0.14545454545454545	0.0	87.0	0.0	16384.0	0.0001948207998793805	0.0	0.0	0.0	0
2023-08-04 18:44:45+08:00	0.004631368131180373	0.0	0.0	0.16363636363636364	0.0	85.0	0.0	4096.0	0.00037113380003575005	0.0	0.0	0.0	0
2023-08-04 18:44:50+08:00	0.005385097056981841	0.0	0.0	0.10909090909090909	0.0	87.0	0.0	16384.0	0.0011167488000864978	0.0	0.0	0.0	0
2023-08-04 18:44:55+08:00	0.00400600901352028	0.0	0.0	0.16363636363636364	0.0	85.0	0.0	16384.0	0.0002044609998847591	0.0	0.0	0.0	0
2023-08-04 18:45:00+08:00	0.005633450175262894	0.0	0.0	0.16363636363636364	0.0	85.0	0.0	16384.0	0.0	0.0	0.0	0.0	0
2023-08-04 18:45:05+08:00	0.004131196795192789	0.0	0.0	0.16363636363636364	0.0	85.0	0.0	16384.0	0.00017126876136604375	0.0	0.0	0.0	0
2023-08-04 18:45:10+08:00	0.004004004004004004	0.0	0.0	0.12727272727272726	0.0	85.0	0.0	16384.0	0.0006514991005115927	0.0	0.0	0.0	0
2023-08-04 18:45:15+08:00	0.0043793793793793796	0.0	0.0	0.14545454545454545	0.0	86.0	0.0	0.0	0.00019761820003623144	0.0	0.0	0.0	0
2023-08-04 18:45:20+08:00	0.003129694541812719	0.0	0.0	0.09090909090909091	0.0	86.0	0.0	12288.0	0.00020828765749708334	0.0	0.0	0.0	0
2023-08-04 18:45:25+08:00	0.0038798498122653317	0.0	0.0	0.14545454545454545	0.0	85.0	0.0	12288.0	0.00019452229561904552	0.0	0.0	0.0	0
2023-08-04 18:45:30+08:00	0.004506196019526849	0.0	0.0	0.14545454545454545	0.0	85.0	0.0	12288.0	0.0	0.0	0.0	0.0	0
2023-08-04 18:45:35+08:00	0.006265664160401002	0.0	0.0	0.14545454545454545	0.0	85.0	0.0	12288.0	0.0004086830633641068	0.0	0.0	0.0	0
2023-08-04 18:45:40+08:00	0.003879364284820423	0.0	0.0	0.12727272727272726	0.0	85.0	0.0	12288.0	0.0002030281999395811	0.0	0.0	0.0	0
2023-08-04 18:45:45+08:00	0.005257886830245368	0.0	0.0	0.16363636363636364	0.0	85.0	0.0	12288.0	0.00017914079999172827	0.0	0.0	0.0	0
2023-08-04 18:45:50+08:00	0.005509641873278237	0.0	0.0	0.10909090909090909	0.0	85.0	0.0	12288.0	0.00020099100001971237	0.0	0.0	0.0	0
2023-08-04 18:45:55+08:00	0.0037542235014391186	0.0	0.0	0.23636363636363636	0.0	85.0	0.0	12288.0	0.000186418799967214	0.0	0.0	0.0	0
2023-08-04 18:46:00+08:00	0.0033779557112473416	0.0	0.0	0.23636363636363636	0.0	85.0	0.0	12288.0	0.0	0.0	0.0	0.0	0
2023-08-04 18:46:05+08:00	0.003754693366708386	0.0	0.0	0.23636363636363636	0.0	85.0	0.0	12288.0	0.0003518995397657535	0.0	0.0	0.0	0
2023-08-04 18:46:10+08:00	0.005013159543802482	0.0	0.0	0.21818181818181817	0.0	85.0	0.0	12288.0	0.00019738680002774346	0.0	0.0	0.0	0
2023-08-04 18:46:15+08:00	0.00400200100050025	0.0	0.0	0.2545454545454545	0.0	85.0	0.0	8192.0	0.0001966789925940449	0.0	0.0	0.0	0
2023-08-04 18:46:20+08:00	0.00601353044349787	0.0	0.0	0.19999999999999998	0.0	85.0	0.0	12288.0	0.00020017759998154362	0.0	0.0	0.0	0
2023-08-04 18:46:25+08:00	0.0037546933667083854	0.0	0.0	0.2545454545454545	0.0	85.0	0.0	12288.0	0.000187902200013923	0.0	0.0	0.0	0
2023-08-04 18:46:30+08:00	0.0036295369211514395	0.0	0.0	0.2545454545454545	0.0	85.0	0.0	12288.0	0.00019215819993405602	0.0	0.0	0.0	0
2023-08-04 18:46:35+08:00	0.0061365059486537255	0.0	0.0	0.2545454545454545	0.0	85.0	0.0	12288.0	0.00018685020004340913	0.0	0.0	0.0	0
2023-08-04 18:46:40+08:00	0.004004004004004004	0.0	0.0	0.21818181818181817	0.0	83.0	0.0	12288.0	0.0001855837167485317	0.0	0.0	0.0	0
2023-08-04 18:46:45+08:00	0.003878878878878879	0.0	0.0	0.2545454545454545	0.0	84.0	0.0	16384.0	0.00019193561284953605	0.0	0.0	0.0	0
2023-08-04 18:46:50+08:00	0.004004505068201727	0.0	0.0	0.12727272727272726	0.0	86.0	0.0	12288.0	0.0001877566000985098	0.0	0.0	0.0	0
2023-08-04 18:46:55+08:00	0.004127063531765883	0.0	0.0	0.18181818181818182	0.0	85.0	0.0	12288.0	0.00016569679992244345	0.0	0.0	0.0	0
2023-08-04 18:47:00+08:00	0.004384316672929977	0.0	0.0	0.18181818181818182	0.0	86.0	0.0	12288.0	0.000191592800001672	0.0	0.0	0.0	0
2023-08-04 18:47:05+08:00	0.005132056577794468	0.0	0.0	0.18181818181818182	0.0	86.0	0.0	12288.0	0.00019053819996770472	0.0	0.0	0.0	0
2023-08-04 18:47:10+08:00	0.0053830746119178765	0.0	0.0	0.14545454545454545	0.0	88.0	0.0	16384.0	0.0011288219644258017	0.0	0.0	0.0	0
2023-08-04 18:47:15+08:00	0.0038803354612592313	0.0	0.0	0.16363636363636364	0.0	86.0	0.0	4096.0	0.00017781263740064104	0.0	0.0	0.0	0
2023-08-04 18:47:20+08:00	0.005890462463967915	0.0	0.0	0.10909090909090909	0.0	85.0	0.0	12288.0	0.00018610340011946392	0.0	0.0	0.0	0
2023-08-04 18:47:25+08:00	0.0037546933667083854	0.0	0.0	0.16363636363636364	0.0	85.0	0.0	16384.0	0.0007380142085114434	0.0	0.0	0.0	0
2023-08-04 18:47:30+08:00	0.004379927418345639	0.0	0.0	0.16363636363636364	0.0	86.0	0.0	16384.0	0.0	0.0	0.0	0.0	0
2023-08-04 18:47:35+08:00	0.0053877960155369	0.0	0.0	0.16363636363636364	0.0	86.0	0.0	16384.0	0.00019601460286777493	0.0	0.0	0.0	0
2023-08-04 18:47:40+08:00	0.004256384576865298	0.0	0.0	0.12727272727272726	0.0	87.0	0.0	16384.0	0.00019660420002765022	0.0	0.0	0.0	0
2023-08-04 18:47:45+08:00	0.004506760140210316	0.0	0.0	0.14545454545454545	0.0	86.0	0.0	16384.0	0.00019369686052406724	0.0	0.0	0.0	0
2023-08-04 18:47:50+08:00	0.004004505068201727	0.0	0.0	0.09090909090909091	0.0	84.0	0.0	12288.0	0.00018948900014947867	0.0	0.0	0.0	0
2023-08-04 18:47:55+08:00	0.005008138224614999	0.0	0.0	0.14545454545454545	0.0	85.0	0.0	12288.0	0.00032161439994524697	0.0	0.0	0.0	0
2023-08-04 18:48:00+08:00	0.0048841577958672515	0.0	0.0	0.14545454545454545	0.0	85.0	0.0	12288.0	0.0	0.0	0.0	0.0	0
2023-08-04 18:48:05+08:00	0.004256384576865298	0.0	0.0	0.14545454545454545	0.0	85.0	0.0	12288.0	0.00018828434316226137	0.0	0.0	0.0	0
2023-08-04 18:48:10+08:00	0.0037542235014391186	0.0	0.0	0.12727272727272726	0.0	85.0	0.0	12288.0	0.000196536799921887	0.0	0.0	0.0	0
2023-08-04 18:48:15+08:00	0.005886773547094189	0.0	0.0	0.16363636363636364	0.0	85.0	0.0	12288.0	0.0002039622000665986	0.0	0.0	0.0	0
2023-08-04 18:48:20+08:00	0.004130162703379224	0.0	0.0	0.14545454545454545	0.0	85.0	0.0	12288.0	0.0001948608000020613	0.0	0.0	0.0	0
2023-08-04 18:48:25+08:00	0.006386975579211021	0.0	0.0	0.19999999999999998	0.0	85.0	0.0	12288.0	0.00042193879999103957	0.0	0.0	0.0	0
2023-08-04 18:48:30+08:00	0.0043815723585378065	0.0	0.0	0.19999999999999998	0.0	85.0	0.0	12288.0	0.0	0.0	0.0	0.0	0
2023-08-04 18:48:35+08:00	0.005263157894736842	0.0	0.0	0.19999999999999998	0.0	85.0	0.0	12288.0	0.00017830353921187685	0.0	0.0	0.0	0
2023-08-04 18:48:40+08:00	0.004005507572912755	0.0	0.0	0.18181818181818182	0.0	85.0	0.0	12288.0	0.00019773914782350376	0.0	0.0	0.0	0
2023-08-04 18:48:45+08:00	0.004630208985108247	0.0	0.0	0.18181818181818182	0.0	85.0	0.0	12288.0	0.00019216016801890286	0.0	0.0	0.0	0
2023-08-04 18:48:50+08:00	0.005259862241703194	0.0	0.0	0.16363636363636364	0.0	85.0	0.0	12288.0	0.0001951594000274781	0.0	0.0	0.0	0
2023-08-04 18:48:55+08:00	0.004379927418345638	0.0	0.0	0.21818181818181817	0.0	85.0	0.0	12288.0	0.00019109139993815915	0.0	0.0	0.0	0
2023-08-04 18:49:00+08:00	0.004758922980588604	0.0	0.0	0.21818181818181817	0.0	85.0	0.0	12288.0	0.0	0.0	0.0	0.0	0
2023-08-04 18:49:05+08:00	0.005511022044088177	0.0	0.0	0.21818181818181817	0.0	85.0	0.0	12288.0	0.00018394420003460256	0.0	0.0	0.0	0
2023-08-04 18:49:10+08:00	0.004506196019526849	0.0	0.0	0.18181818181818182	0.0	85.0	0.0	12288.0	0.0001942122000400559	0.0	0.0	0.0	0
2023-08-04 18:49:15+08:00	0.005636978579481398	0.0	0.0	0.14545454545454545	0.0	85.0	0.0	12288.0	0.00016452559993922477	0.0	0.0	0.0	0
2023-08-04 18:49:20+08:00	0.004129129129129129	0.0	0.0	0.12727272727272726	0.0	85.0	0.0	12288.0	0.0003630368000813178	0.0	0.0	0.0	0
2023-08-04 18:49:25+08:00	0.004130679684566279	0.0	0.0	0.18181818181818182	0.0	85.0	0.0	8192.0	0.00020164019988442306	0.0	0.0	0.0	0
2023-08-04 18:49:30+08:00	0.003878878878878879	0.0	0.0	0.18181818181818182	0.0	85.0	0.0	8192.0	0.0	0.0	0.0	0.0	0
2023-08-04 18:49:35+08:00	0.005510331872260488	0.0	0.0	0.18181818181818182	0.0	85.0	0.0	12288.0	0.00016090002001093825	0.0	0.0	0.0	0
2023-08-04 18:49:40+08:00	0.0038798498122653317	0.0	0.0	0.18181818181818182	0.0	85.0	0.0	12288.0	0.00019661420010379515	0.0	0.0	0.0	0
2023-08-04 18:49:45+08:00	0.00500751126690035	0.0	0.0	0.14545454545454545	0.0	85.0	0.0	12288.0	0.0003614872973206179	0.0	0.0	0.0	0
2023-08-04 18:49:50+08:00	0.003754693366708386	0.0	0.0	0.12727272727272726	0.0	85.0	0.0	12288.0	0.000194238552367662	0.0	0.0	0.0	0
2023-08-04 18:49:55+08:00	0.004005006257822278	0.0	0.0	0.18181818181818182	0.0	87.0	0.0	16384.0	0.0003478709999399143	0.0	0.0	0.0	0
2023-08-04 18:50:00+08:00	0.0061365059486537255	0.0	0.0	0.18181818181818182	0.0	85.0	0.0	16384.0	0.0	0.0	0.0	0.0	0
2023-08-04 18:50:05+08:00	0.005506883604505632	0.0	0.0	0.18181818181818182	0.0	85.0	0.0	53248.0	0.00017620680009713396	0.0	0.0	0.0	0
2023-08-04 18:50:10+08:00	0.006515474251346949	0.0	0.0	0.18181818181818182	0.0	85.0	0.0	53248.0	0.0007269935986032549	0.0	0.0	0.0	0
2023-08-04 18:50:15+08:00	0.00425531914893617	0.0	0.0	0.14545454545454545	0.0	85.0	0.0	53248.0	0.00018779820002237101	0.0	0.0	0.0	0
2023-08-04 18:50:20+08:00	0.0053871210223001755	0.0	0.0	0.10909090909090909	0.0	85.0	0.0	53248.0	0.00019697100015036995	0.0	0.0	0.0	0
2023-08-04 18:50:25+08:00	0.0050043788314775425	0.0	0.0	0.16363636363636364	0.0	85.0	0.0	49152.0	0.00017616696647963645	0.0	0.0	0.0	0
2023-08-04 18:50:30+08:00	0.0038803354612592317	0.0	0.0	0.16363636363636364	0.0	85.0	0.0	49152.0	0.0	0.0	0.0	0.0	0
2023-08-04 18:50:35+08:00	0.0053871210223001755	0.0	0.0	0.16363636363636364	0.0	83.0	0.0	49152.0	0.00037712702552193336	0.0	0.0	0.0	0
2023-08-04 18:50:40+08:00	0.005011275369581558	0.0	0.0	0.3090909090909091	0.0	83.0	0.0	12288.0	0.00018975790317963707	0.0	0.0	0.0	0
2023-08-04 18:50:45+08:00	0.004130162703379224	0.0	0.0	0.2727272727272727	0.0	85.0	0.0	12288.0	0.0001953529999809689	0.0	0.0	0.0	0
2023-08-04 18:50:50+08:00	0.004630788485607009	0.0	0.0	0.21818181818181817	0.0	87.0	0.0	16384.0	0.0003367949230228771	0.0	0.0	0.0	0
2023-08-04 18:50:55+08:00	0.004504504504504505	0.0	0.0	0.34545454545454546	0.0	85.0	0.0	12288.0	0.00018715709415186615	0.0	0.0	0.0	0
2023-08-04 18:51:00+08:00	0.0043810239078733255	0.0	0.0	0.34545454545454546	0.0	85.0	0.0	12288.0	0.0	0.0	0.0	0.0	0
2023-08-04 18:51:05+08:00	0.005510331872260488	0.0	0.0	0.34545454545454546	0.0	85.0	0.0	16384.0	0.0006837246000941377	0.0	0.0	0.0	0
2023-08-04 18:51:10+08:00	0.004631368131180373	0.0	0.0	0.34545454545454546	0.0	85.0	0.0	16384.0	0.0002058493698815719	0.0	0.0	0.0	0
2023-08-04 18:51:15+08:00	0.004129645851583031	0.0	0.0	0.32727272727272727	0.0	85.0	0.0	16384.0	0.00018224115169407977	0.0	0.0	0.0	0
2023-08-04 18:51:20+08:00	0.005383748591461125	0.0	0.0	0.2727272727272727	0.0	87.0	0.0	16384.0	0.0003955643128504585	0.0	0.0	0.0	0
2023-08-04 18:51:25+08:00	0.006139581506076932	0.0	0.0	0.6181818181818182	0.0	85.0	0.0	12288.0	0.00018950749859900307	0.0	0.0	0.0	0
2023-08-04 18:51:30+08:00	0.004884769539078156	0.0	0.0	0.6181818181818182	0.0	85.0	0.0	16384.0	0.0005665877175094569	0.0	0.0	0.0	0
2023-08-04 18:51:35+08:00	0.0037542235014391186	0.0	0.0	0.4727272727272727	0.0	85.0	0.0	16384.0	0.0001936354728142925	0.0	0.0	0.0	0
2023-08-04 18:51:40+08:00	0.0043810239078733255	0.0	0.0	0.4727272727272727	0.0	85.0	0.0	16384.0	0.00020725880003737984	0.0	0.0	0.0	0
2023-08-04 18:51:45+08:00	0.006890503633174643	0.0	0.0	0.4727272727272727	0.0	87.0	0.0	16384.0	0.0008339726000485825	0.0	0.0	0.0	0
2023-08-04 18:51:50+08:00	0.005138488532397544	0.0	0.0	0.34545454545454546	0.0	85.0	0.0	16384.0	0.0001833887999964645	0.0	0.0	0.0	0
2023-08-04 18:51:55+08:00	0.005134627426424546	0.0	0.0	0.41818181818181815	0.0	85.0	0.0	16384.0	0.0007928479999463889	0.0	0.0	0.0	0
2023-08-04 18:52:00+08:00	0.004254786634964335	0.0	0.0	0.41818181818181815	0.0	85.0	0.0	16384.0	0.0	0.0	0.0	0.0	0
2023-08-04 18:52:05+08:00	0.004880490551870855	0.0	0.0	0.41818181818181815	0.0	85.0	0.0	16384.0	0.00019793321337244812	0.0	0.0	0.0	0
2023-08-04 18:52:10+08:00	0.005765856104286789	0.0	0.0	0.41818181818181815	0.0	85.0	0.0	16384.0	0.00020453710747969775	0.0	0.0	0.0	0
2023-08-04 18:52:15+08:00	0.005636978579481398	0.0	0.0	0.41818181818181815	0.0	85.0	0.0	16384.0	0.00018268966206820214	0.0	0.0	0.0	0
2023-08-04 18:52:20+08:00	0.005885299273729026	0.0	0.0	0.07272727272727272	0.0	85.0	0.0	16384.0	0.000404527600039728	0.0	0.0	0.0	0
2023-08-04 18:52:25+08:00	0.004005507572912755	0.0	0.0	0.14545454545454545	0.0	85.0	0.0	12288.0	0.00021038859995314851	0.0	0.0	0.0	0
2023-08-04 18:52:30+08:00	0.0062625250501002	0.0	0.0	0.14545454545454545	0.0	85.0	0.0	12288.0	0.0	0.0	0.0	0.0	0
2023-08-04 18:52:35+08:00	0.004256917490922749	0.0	0.0	0.14545454545454545	0.0	85.0	0.0	12288.0	0.00018875879995903234	0.0	0.0	0.0	0
2023-08-04 18:52:40+08:00	0.004755944931163955	0.0	0.0	0.14545454545454545	0.0	83.0	0.0	12288.0	0.00019378619999770307	0.0	0.0	0.0	0
2023-08-04 18:52:45+08:00	0.0055151667084482325	0.0	0.0	0.14545454545454545	0.0	84.0	0.0	12288.0	0.00019053992393051002	0.0	0.0	0.0	0
2023-08-04 18:52:50+08:00	0.004254786634964335	0.0	0.0	0.07272727272727272	0.0	85.0	0.0	12288.0	0.00018927568969168666	0.0	0.0	0.0	0
2023-08-04 18:52:55+08:00	0.00412912912912913	0.0	0.0	0.16363636363636364	0.0	84.0	0.0	4096.0	0.00020371800001157682	0.0	0.0	0.0	0
2023-08-04 18:53:00+08:00	0.0052592036063110435	0.0	0.0	0.16363636363636364	0.0	87.0	0.0	12288.0	0.0	0.0	0.0	0.0	0
2023-08-04 18:53:05+08:00	0.005385097056981841	0.0	0.0	0.16363636363636364	0.0	85.0	0.0	12288.0	0.0002015728001424577	0.0	0.0	0.0	0
2023-08-04 18:53:10+08:00	0.005888248559258331	0.0	0.0	0.16363636363636364	0.0	85.0	0.0	12288.0	0.0008396411282198892	0.0	0.0	0.0	0
2023-08-04 18:53:15+08:00	0.003879364284820423	0.0	0.0	0.16363636363636364	0.0	85.0	0.0	16384.0	0.00020537972406696624	0.0	0.0	0.0	0
2023-08-04 18:53:20+08:00	0.004254786634964335	0.0	0.0	0.09090909090909091	0.0	85.0	0.0	16384.0	0.00019403899987082695	0.0	0.0	0.0	0
2023-08-04 18:53:25+08:00	0.005639097744360902	0.0	0.0	0.16363636363636364	0.0	85.0	0.0	12288.0	0.0001899302000310854	0.0	0.0	0.0	0
2023-08-04 18:53:30+08:00	0.004005507572912755	0.0	0.0	0.16363636363636364	0.0	85.0	0.0	12288.0	0.0	0.0	0.0	0.0	0
2023-08-04 18:53:35+08:00	0.0048823234852278415	0.0	0.0	0.16363636363636364	0.0	87.0	0.0	12288.0	0.00023520775854822805	0.0	0.0	0.0	0
2023-08-04 18:53:40+08:00	0.0045050682017269425	0.0	0.0	0.16363636363636364	0.0	87.0	0.0	16384.0	0.0003530287998728454	0.0	0.0	0.0	0
2023-08-04 18:53:45+08:00	0.005761523046092185	0.0	0.0	0.16363636363636364	0.0	85.0	0.0	16384.0	0.0006327299999611569	0.0	0.0	0.0	0
2023-08-04 18:53:50+08:00	0.004129129129129129	0.0	0.0	0.07272727272727272	0.0	85.0	0.0	16384.0	0.00020208260011713718	0.0	0.0	0.0	0
2023-08-04 18:53:55+08:00	0.0048823234852278415	0.0	0.0	0.14545454545454545	0.0	85.0	0.0	12288.0	0.00017851739994512172	0.0	0.0	0.0	0
2023-08-04 18:54:00+08:00	0.005635566687539137	0.0	0.0	0.14545454545454545	0.0	85.0	0.0	12288.0	0.0	0.0	0.0	0.0	0
2023-08-04 18:54:05+08:00	0.0043815723585378065	0.0	0.0	0.14545454545454545	0.0	85.0	0.0	12288.0	0.0005006343999411911	0.0	0.0	0.0	0
2023-08-04 18:54:10+08:00	0.004005006257822278	0.0	0.0	0.14545454545454545	0.0	85.0	0.0	12288.0	0.0003364528000020073	0.0	0.0	0.0	0
2023-08-04 18:54:15+08:00	0.0062625250501002	0.0	0.0	0.14545454545454545	0.0	85.0	0.0	12288.0	0.00018740360010269797	0.0	0.0	0.0	0
2023-08-04 18:54:20+08:00	0.003629536921151439	0.0	0.0	0.07272727272727272	0.0	85.0	0.0	12288.0	0.00018525020004744874	0.0	0.0	0.0	0
2023-08-04 18:54:25+08:00	0.004379927418345639	0.0	0.0	0.16363636363636364	0.0	85.0	0.0	12288.0	0.00019290739983262027	0.0	0.0	0.0	0
2023-08-04 18:54:30+08:00	0.005513093597293572	0.0	0.0	0.16363636363636364	0.0	85.0	0.0	12288.0	0.0	0.0	0.0	0.0	0
2023-08-04 18:54:35+08:00	0.004127579737335835	0.0	0.0	0.16363636363636364	0.0	85.0	0.0	12288.0	0.00017610660015634493	0.0	0.0	0.0	0
2023-08-04 18:54:40+08:00	0.0038813071240766245	0.0	0.0	0.16363636363636364	0.0	85.0	0.0	12288.0	0.00018898939997598064	0.0	0.0	0.0	0
2023-08-04 18:54:45+08:00	0.0048823234852278415	0.0	0.0	0.16363636363636364	0.0	85.0	0.0	12288.0	0.00020011399992654334	0.0	0.0	0.0	0
2023-08-04 18:54:50+08:00	0.0038803354612592317	0.0	0.0	0.09090909090909091	0.0	85.0	0.0	12288.0	0.00018907680005213477	0.0	0.0	0.0	0
2023-08-04 18:54:55+08:00	0.005133341680230375	0.0	0.0	0.18181818181818182	0.0	86.0	0.0	12288.0	0.00017704719994071638	0.0	0.0	0.0	0
2023-08-04 18:55:00+08:00	0.005137844611528821	0.0	0.0	0.18181818181818182	0.0	86.0	0.0	12288.0	0.00019834760005323914	0.0	0.0	0.0	0
2023-08-04 18:55:05+08:00	0.004630788485607009	0.0	0.0	0.18181818181818182	0.0	85.0	0.0	12288.0	0.000197840799955884	0.0	0.0	0.0	0
2023-08-04 18:55:10+08:00	0.005511712388826256	0.0	0.0	0.18181818181818182	0.0	85.0	0.0	12288.0	0.00019820199995592702	0.0	0.0	0.0	0
2023-08-04 18:55:15+08:00	0.005636272545090181	0.0	0.0	0.18181818181818182	0.0	85.0	0.0	12288.0	0.00018211880014860072	0.0	0.0	0.0	0
2023-08-04 18:55:20+08:00	0.0038798498122653317	0.0	0.0	0.09090909090909091	0.0	85.0	0.0	12288.0	0.00018689899989112745	0.0	0.0	0.0	0
2023-08-04 18:55:25+08:00	0.004881101376720901	0.0	0.0	0.18181818181818182	0.0	85.0	0.0	12288.0	0.00019235479994677006	0.0	0.0	0.0	0
2023-08-04 18:55:30+08:00	0.0058830892477156095	0.0	0.0	0.18181818181818182	0.0	85.0	0.0	12288.0	0.0	0.0	0.0	0.0	0
2023-08-04 18:55:35+08:00	0.0038813071240766245	0.0	0.0	0.18181818181818182	0.0	85.0	0.0	16384.0	0.00018309000006411225	0.0	0.0	0.0	0
2023-08-04 18:55:40+08:00	0.004129645851583031	0.0	0.0	0.18181818181818182	0.0	85.0	0.0	16384.0	0.0001813282656324204	0.0	0.0	0.0	0
2023-08-04 18:55:45+08:00	0.003754693366708386	0.0	0.0	0.18181818181818182	0.0	85.0	0.0	16384.0	0.00017838712270246888	0.0	0.0	0.0	0
2023-08-04 18:55:50+08:00	0.005886773547094189	0.0	0.0	0.09090909090909091	0.0	85.0	0.0	16384.0	0.00019597479986259713	0.0	0.0	0.0	0
2023-08-04 18:55:55+08:00	0.004631368131180373	0.0	0.0	0.3818181818181818	0.0	85.0	0.0	8192.0	0.00036425939997570823	0.0	0.0	0.0	0
2023-08-04 18:56:00+08:00	0.0045050682017269425	0.0	0.0	0.3818181818181818	0.0	86.0	0.0	12288.0	0.0	0.0	0.0	0.0	0
2023-08-04 18:56:05+08:00	0.006015037593984963	0.0	0.0	0.3818181818181818	0.0	86.0	0.0	12288.0	0.00016500199999427422	0.0	0.0	0.0	0
2023-08-04 18:56:10+08:00	0.004631368131180373	0.0	0.0	0.3818181818181818	0.0	85.0	0.0	12288.0	0.00017760000009729992	0.0	0.0	0.0	0
2023-08-04 18:56:15+08:00	0.004506196019526849	0.0	0.0	0.3818181818181818	0.0	85.0	0.0	12288.0	0.0001854101999924751	0.0	0.0	0.0	0
2023-08-04 18:56:20+08:00	0.005887510960791683	0.0	0.0	0.2909090909090909	0.0	85.0	0.0	12288.0	0.00037940559996059165	0.0	0.0	0.0	0
2023-08-04 18:56:25+08:00	0.0038783935943950956	0.0	0.0	0.3818181818181818	0.0	84.0	0.0	4096.0	0.00017939400004252093	0.0	0.0	0.0	0
2023-08-04 18:56:30+08:00	0.005639097744360902	0.0	0.0	0.3818181818181818	0.0	83.0	0.0	12288.0	0.0	0.0	0.0	0.0	0
2023-08-04 18:56:35+08:00	0.00487987987987988	0.0	0.0	0.3818181818181818	0.0	84.0	0.0	12288.0	0.000195230953849412	0.0	0.0	0.0	0
2023-08-04 18:56:40+08:00	0.005133341680230374	0.0	0.0	0.3818181818181818	0.0	85.0	0.0	12288.0	0.00020735279995278688	0.0	0.0	0.0	0
2023-08-04 18:56:45+08:00	0.004630788485607009	0.0	0.0	0.3818181818181818	0.0	85.0	0.0	12288.0	0.0003787969999393681	0.0	0.0	0.0	0
2023-08-04 18:56:50+08:00	0.00513591381686083	0.0	0.0	0.09090909090909091	0.0	85.0	0.0	12288.0	0.0002030088017887661	0.0	0.0	0.0	0
2023-08-04 18:56:55+08:00	0.004381572358537807	0.0	0.0	0.18181818181818182	0.0	85.0	0.0	8192.0	0.00021046990603117987	0.0	0.0	0.0	0
2023-08-04 18:57:00+08:00	0.003755163349605708	0.0	0.0	0.18181818181818182	0.0	85.0	0.0	12288.0	0.0	0.0	0.0	0.0	0
2023-08-04 18:57:05+08:00	0.005636978579481398	0.0	0.0	0.18181818181818182	0.0	85.0	0.0	12288.0	0.00018306661329369928	0.0	0.0	0.0	0
2023-08-04 18:57:10+08:00	0.004006510579691999	0.0	0.0	0.18181818181818182	0.0	85.0	0.0	12288.0	0.0003456392557857734	0.0	0.0	0.0	0
2023-08-04 18:57:15+08:00	0.004253189892419315	0.0	0.0	0.18181818181818182	0.0	85.0	0.0	12288.0	0.0001727751349227193	0.0	0.0	0.0	0
2023-08-04 18:57:20+08:00	0.003754693366708386	0.0	0.0	0.09090909090909091	0.0	85.0	0.0	12288.0	0.00018399719992885367	0.0	0.0	0.0	0
2023-08-04 18:57:25+08:00	0.004505632040050063	0.0	0.0	0.18181818181818182	0.0	85.0	0.0	8192.0	0.00019301140223998233	0.0	0.0	0.0	0
2023-08-04 18:57:30+08:00	0.005261180007515971	0.0	0.0	0.18181818181818182	0.0	85.0	0.0	12288.0	0.0	0.0	0.0	0.0	0
2023-08-04 18:57:35+08:00	0.005386446198171114	0.0	0.0	0.18181818181818182	0.0	85.0	0.0	12288.0	0.00038368820005416635	0.0	0.0	0.0	0
2023-08-04 18:57:40+08:00	0.0038798498122653317	0.0	0.0	0.18181818181818182	0.0	85.0	0.0	12288.0	0.00020984810895380808	0.0	0.0	0.0	0
2023-08-04 18:57:45+08:00	0.004883546205860256	0.0	0.0	0.18181818181818182	0.0	85.0	0.0	12288.0	0.00018687405038096642	0.0	0.0	0.0	0
2023-08-04 18:57:50+08:00	0.005259862241703194	0.0	0.0	0.09090909090909091	0.0	85.0	0.0	12288.0	0.00019520455904376585	0.0	0.0	0.0	0
2023-08-04 18:57:55+08:00	0.003755163349605708	0.0	0.0	0.18181818181818182	0.0	85.0	0.0	12288.0	0.00016752279989304953	0.0	0.0	0.0	0
2023-08-04 18:58:00+08:00	0.0061365059486537255	0.0	0.0	0.18181818181818182	0.0	85.0	0.0	12288.0	0.00019012820011994337	0.0	0.0	0.0	0
2023-08-04 18:58:05+08:00	0.004004004004004004	0.0	0.0	0.18181818181818182	0.0	85.0	0.0	12288.0	0.00017354359988530632	0.0	0.0	0.0	0
2023-08-04 18:58:10+08:00	0.005132056577794468	0.0	0.0	0.18181818181818182	0.0	85.0	0.0	12288.0	0.00018125679998775012	0.0	0.0	0.0	0
2023-08-04 18:58:15+08:00	0.005008765339343852	0.0	0.0	0.18181818181818182	0.0	85.0	0.0	12288.0	0.00019041148236991428	0.0	0.0	0.0	0
2023-08-04 18:58:20+08:00	0.004004505068201727	0.0	0.0	0.09090909090909091	0.0	85.0	0.0	12288.0	0.00019467586491789469	0.0	0.0	0.0	0
2023-08-04 18:58:25+08:00	0.0065146579804560255	0.0	0.0	0.18181818181818182	0.0	85.0	0.0	12288.0	0.00020288219984649914	0.0	0.0	0.0	0
2023-08-04 18:58:30+08:00	0.004004004004004004	0.0	0.0	0.18181818181818182	0.0	85.0	0.0	12288.0	0.00019828220010822405	0.0	0.0	0.0	0
2023-08-04 18:58:35+08:00	0.004254786634964335	0.0	0.0	0.18181818181818182	0.0	85.0	0.0	12288.0	0.00018670560002647106	0.0	0.0	0.0	0
2023-08-04 18:58:40+08:00	0.0052585451358457495	0.0	0.0	0.18181818181818182	0.0	85.0	0.0	12288.0	0.00019784316861921487	0.0	0.0	0.0	0
2023-08-04 18:58:45+08:00	0.004004004004004004	0.0	0.0	0.18181818181818182	0.0	85.0	0.0	12288.0	0.00019213857220269688	0.0	0.0	0.0	0
2023-08-04 18:58:50+08:00	0.004756540242833897	0.0	0.0	0.09090909090909091	0.0	85.0	0.0	12288.0	0.00019055900011153427	0.0	0.0	0.0	0
2023-08-04 18:58:55+08:00	0.004254254254254254	0.0	0.0	0.18181818181818182	0.0	85.0	0.0	12288.0	0.00040019039988692384	0.0	0.0	0.0	0
2023-08-04 18:59:00+08:00	0.005636978579481398	0.0	0.0	0.18181818181818182	0.0	85.0	0.0	12288.0	0.0	0.0	0.0	0.0	0
2023-08-04 18:59:05+08:00	0.003753753753753754	0.0	0.0	0.18181818181818182	0.0	85.0	0.0	12288.0	0.00018030521695477157	0.0	0.0	0.0	0
2023-08-04 18:59:10+08:00	0.004005006257822278	0.0	0.0	0.18181818181818182	0.0	85.0	0.0	12288.0	0.0001943996799506825	0.0	0.0	0.0	0
2023-08-04 18:59:15+08:00	0.004129645851583031	0.0	0.0	0.18181818181818182	0.0	85.0	0.0	12288.0	0.0001844097638894425	0.0	0.0	0.0	0
2023-08-04 18:59:20+08:00	0.0037542235014391186	0.0	0.0	0.09090909090909091	0.0	85.0	0.0	12288.0	0.00018270017991805617	0.0	0.0	0.0	0
2023-08-04 18:59:25+08:00	0.006636614074630604	0.0	0.0	0.18181818181818182	0.0	85.0	0.0	12288.0	0.0002330801999050891	0.0	0.0	0.0	0
2023-08-04 18:59:30+08:00	0.003755163349605708	0.0	0.0	0.18181818181818182	0.0	85.0	0.0	12288.0	0.0	0.0	0.0	0.0	0
2023-08-04 18:59:35+08:00	0.005887510960791683	0.0	0.0	0.18181818181818182	0.0	85.0	0.0	12288.0	0.0001827075415469905	0.0	0.0	0.0	0
2023-08-04 18:59:40+08:00	0.0037537537537537537	0.0	0.0	0.18181818181818182	0.0	85.0	0.0	12288.0	0.00019918176355257546	0.0	0.0	0.0	0
2023-08-04 18:59:45+08:00	0.005887510960791683	0.0	0.0	0.18181818181818182	0.0	85.0	0.0	12288.0	0.0003770490098341823	0.0	0.0	0.0	0
2023-08-04 18:59:50+08:00	0.004505632040050063	0.0	0.0	0.09090909090909091	0.0	85.0	0.0	12288.0	0.00019855049002717615	0.0	0.0	0.0	0
2023-08-04 18:59:55+08:00	0.0053857715430861725	0.0	0.0	0.18181818181818182	0.0	85.0	0.0	12288.0	0.00017057874719247936	0.0	0.0	0.0	0
2023-08-04 19:00:00+08:00	0.0037532841236081575	0.0	0.0	0.18181818181818182	0.0	85.0	0.0	12288.0	0.0	0.0	0.0	0.0	0
2023-08-04 19:00:05+08:00	0.005757917136062085	0.0	0.0	0.18181818181818182	0.0	85.0	0.0	32768.0	0.0001875914000265766	0.0	0.0	0.0	0
2023-08-04 19:00:10+08:00	0.005889724310776942	0.0	0.0	0.18181818181818182	0.0	85.0	0.0	32768.0	0.00019137247441191943	0.0	0.0	0.0	0
2023-08-04 19:00:15+08:00	0.005761523046092185	0.0	0.0	0.18181818181818182	0.0	85.0	0.0	32768.0	0.00036481832739555	0.0	0.0	0.0	0
2023-08-04 19:00:20+08:00	0.0038798498122653317	0.0	0.0	0.09090909090909091	0.0	83.0	0.0	32768.0	0.00020230847657425657	0.0	0.0	0.0	0
2023-08-04 19:00:25+08:00	0.0043815723585378065	0.0	0.0	0.23636363636363636	0.0	83.0	0.0	24576.0	0.00019483523290471944	0.0	0.0	0.0	0
2023-08-04 19:00:30+08:00	0.003754693366708386	0.0	0.0	0.23636363636363636	0.0	85.0	0.0	32768.0	0.0	0.0	0.0	0.0	0
2023-08-04 19:00:35+08:00	0.0050062578222778474	0.0	0.0	0.23636363636363636	0.0	85.0	0.0	32768.0	0.00017423805724141602	0.0	0.0	0.0	0
2023-08-04 19:00:40+08:00	0.0053871210223001755	0.0	0.0	0.32727272727272727	0.0	85.0	0.0	12288.0	0.0003995195116741938	0.0	0.0	0.0	0
2023-08-04 19:00:45+08:00	0.0043793793793793796	0.0	0.0	0.32727272727272727	0.0	85.0	0.0	12288.0	0.00019725904460943708	0.0	0.0	0.0	0
2023-08-04 19:00:50+08:00	0.005513784461152882	0.0	0.0	0.23636363636363636	0.0	85.0	0.0	12288.0	0.00019711419990926516	0.0	0.0	0.0	0
2023-08-04 19:00:55+08:00	0.0043793793793793796	0.0	0.0	0.3090909090909091	0.0	85.0	0.0	12288.0	0.00019959340006607816	0.0	0.0	0.0	0
2023-08-04 19:01:00+08:00	0.005512402906539714	0.0	0.0	0.34545454545454546	0.0	85.0	0.0	4096.0	0.0	0.0	0.0	0.0	0
2023-08-04 19:01:05+08:00	0.005633450175262894	0.0	0.0	0.34545454545454546	0.0	85.0	0.0	20480.0	0.0003660896537427645	0.0	0.0	0.0	0
2023-08-04 19:01:10+08:00	0.005511022044088177	0.0	0.0	0.34545454545454546	0.0	85.0	0.0	20480.0	0.00016159879996848758	0.0	0.0	0.0	0
2023-08-04 19:01:15+08:00	0.003879364284820423	0.0	0.0	0.34545454545454546	0.0	85.0	0.0	28672.0	0.00019092024793321955	0.0	0.0	0.0	0
2023-08-04 19:01:20+08:00	0.007017543859649122	0.01818181818181818	0.0	0.19999999999999998	0.0	85.0	102722317.96363635	32768.0	0.00014415280002140208	0.0	0.0	0.0	0
2023-08-04 19:01:25+08:00	0.003629082718057815	0.01818082650037271	0.0	0.32727272727272727	0.0	85.0	102716715.23371454	32768.0	0.00018298140003025765	0.0	0.0	0.0	0
2023-08-04 19:01:30+08:00	0.004005507572912756	0.01818181818181818	0.0	0.34545454545454546	0.0	85.0	102722317.96363635	24576.0	0.0001971481999134994	0.0	0.0	0.0	0
2023-08-04 19:01:35+08:00	0.0068913669966169655	0.01818115704883459	0.0	0.2545454545454545	0.0	85.0	102718582.74244574	28672.0	0.00016794238847231497	0.0	0.0	0.0	0
2023-08-04 19:01:40+08:00	0.004131196795192789	0.018182148766341208	0.0	0.32727272727272727	0.0	85.0	102724185.6761032	12288.0	0.00019984219998150365	0.0	0.0	0.0	0
2023-08-04 19:01:45+08:00	0.004004004004004004	0.01818181818181818	0.0	0.32727272727272727	0.0	85.0	102722317.96363635	12288.0	0.00018007478514480026	0.0	0.0	0.0	0
2023-08-04 19:01:50+08:00	0.0043826696719258705	0.01818181818181818	0.0	0.2545454545454545	0.0	85.0	102722317.96363635	12288.0	0.00019751479994738473	0.0	0.0	0.0	0
2023-08-04 19:01:55+08:00	0.0035039419346765107	0.01818181818181818	0.0	0.2727272727272727	0.0	85.0	102722317.96363635	12288.0	0.00018589339997561184	0.0	0.0	0.0	0
2023-08-04 19:02:00+08:00	0.003754693366708386	0.01818082650037271	0.0	0.3090909090909091	0.0	85.0	102716715.23371454	12288.0	0.0002078654000797542	0.0	0.0	0.0	0
2023-08-04 19:02:05+08:00	0.005511712388826256	0.01818082650037271	0.0	0.3090909090909091	0.0	85.0	102716715.23371454	12288.0	0.00018407539992040255	0.0	0.0	0.0	0
2023-08-04 19:02:10+08:00	0.004256384576865298	0.01818181818181818	0.0	0.3090909090909091	0.0	85.0	102722317.96363635	12288.0	0.0001991260000067996	0.0	0.0	0.0	0
2023-08-04 19:02:15+08:00	0.0045073244021535	0.0	0.0	0.3090909090909091	0.0	85.0	0.0	12288.0	0.00019706340008269764	0.0	0.0	0.0	0
2023-08-04 19:02:20+08:00	0.005261839138060637	0.0	0.0	0.18181818181818182	0.0	85.0	0.0	12288.0	0.00018998739748943456	0.0	0.0	0.0	0
2023-08-04 19:02:25+08:00	0.004380475594493116	0.0	0.0	0.3090909090909091	0.0	85.0	0.0	12288.0	0.00020526914616984186	0.0	0.0	0.0	0
2023-08-04 19:02:30+08:00	0.006516290726817042	0.0	0.0	0.34545454545454546	0.0	85.0	0.0	12288.0	0.0	0.0	0.0	0.0	0
2023-08-04 19:02:35+08:00	0.0038798498122653317	0.0	0.0	0.2727272727272727	0.0	85.0	0.0	12288.0	0.00019015879988728556	0.0	0.0	0.0	0
2023-08-04 19:02:40+08:00	0.005766578914378839	0.0	0.0	0.2727272727272727	0.0	85.0	0.0	12288.0	0.0002102649589327086	0.0	0.0	0.0	0
2023-08-04 19:02:45+08:00	0.004882934768999625	0.0	0.0	0.2727272727272727	0.0	85.0	0.0	12288.0	0.00017727668936230203	0.0	0.0	0.0	0
2023-08-04 19:02:50+08:00	0.0038783935943950956	0.0	0.0	0.21818181818181817	0.0	85.0	0.0	12288.0	0.0002002375525048962	0.0	0.0	0.0	0
2023-08-04 19:02:55+08:00	0.00576224477013654	0.0	0.0	0.23636363636363636	0.0	85.0	0.0	12288.0	0.00019221620004827855	0.0	0.0	0.0	0
2023-08-04 19:03:00+08:00	0.004004004004004004	0.0	0.0	0.2727272727272727	0.0	85.0	0.0	12288.0	0.0	0.0	0.0	0.0	0
2023-08-04 19:03:05+08:00	0.005510331872260488	0.0	0.0	0.2727272727272727	0.0	85.0	0.0	12288.0	0.00017633679999562446	0.0	0.0	0.0	0
2023-08-04 19:03:10+08:00	0.004129645851583031	0.0	0.0	0.2727272727272727	0.0	85.0	0.0	12288.0	0.00021414468678257101	0.0	0.0	0.0	0
2023-08-04 19:03:15+08:00	0.0053857715430861725	0.0	0.0	0.2727272727272727	0.0	85.0	0.0	12288.0	0.00019565540005714866	0.0	0.0	0.0	0
2023-08-04 19:03:20+08:00	0.003879364284820423	0.0	0.0	0.12727272727272726	0.0	85.0	0.0	12288.0	0.0003724035577532187	0.0	0.0	0.0	0
2023-08-04 19:03:25+08:00	0.004381023907873326	0.0	0.0	0.14545454545454545	0.0	85.0	0.0	12288.0	0.0002089135999995051	0.0	0.0	0.0	0
2023-08-04 19:03:30+08:00	0.005637684790779253	0.0	0.0	0.18181818181818182	0.0	85.0	0.0	12288.0	0.0	0.0	0.0	0.0	0
2023-08-04 19:03:35+08:00	0.0038813071240766245	0.0	0.0	0.18181818181818182	0.0	85.0	0.0	12288.0	0.00018338420013606083	0.0	0.0	0.0	0
2023-08-04 19:03:40+08:00	0.0043810239078733255	0.0	0.0	0.18181818181818182	0.0	85.0	0.0	12288.0	0.00019733139997697436	0.0	0.0	0.0	0
2023-08-04 19:03:45+08:00	0.0045050682017269425	0.0	0.0	0.18181818181818182	0.0	85.0	0.0	12288.0	0.00020049220001965294	0.0	0.0	0.0	0
2023-08-04 19:03:50+08:00	0.005131414267834793	0.0	0.0	0.12727272727272726	0.0	85.0	0.0	12288.0	0.00037453330655362973	0.0	0.0	0.0	0
2023-08-04 19:03:55+08:00	0.0042558517962198025	0.0	0.0	0.09090909090909091	0.0	85.0	0.0	16384.0	0.00018256488706971924	0.0	0.0	0.0	0
2023-08-04 19:04:00+08:00	0.005261839138060637	0.0	0.0	0.16363636363636364	0.0	85.0	0.0	12288.0	0.0	0.0	0.0	0.0	0
2023-08-04 19:04:05+08:00	0.003755163349605708	0.0	0.0	0.16363636363636364	0.0	85.0	0.0	12288.0	0.00019336147237249634	0.0	0.0	0.0	0
2023-08-04 19:04:10+08:00	0.0046377538230132865	0.0	0.0	0.16363636363636364	0.0	85.0	0.0	12288.0	0.0004070379924077135	0.0	0.0	0.0	0
2023-08-04 19:04:15+08:00	0.005383074611917877	0.0	0.0	0.16363636363636364	0.0	85.0	0.0	12288.0	0.00019274659989605426	0.0	0.0	0.0	0
2023-08-04 19:04:20+08:00	0.0037537537537537537	0.0	0.0	0.10909090909090909	0.0	84.0	0.0	12288.0	0.00019069441663037854	0.0	0.0	0.0	0
2023-08-04 19:04:25+08:00	0.003629082718057815	0.0	0.0	0.07272727272727272	0.0	83.0	0.0	12288.0	0.0002040843662566671	0.0	0.0	0.0	0
2023-08-04 19:04:30+08:00	0.005135270541082164	0.0	0.0	0.16363636363636364	0.0	84.0	0.0	8192.0	0.0	0.0	0.0	0.0	0
2023-08-04 19:04:35+08:00	0.0040030022516887665	0.0	0.0	0.16363636363636364	0.0	85.0	0.0	12288.0	0.00038628040001640327	0.0	0.0	0.0	0
2023-08-04 19:04:40+08:00	0.005137200852023556	0.0	0.0	0.16363636363636364	0.0	85.0	0.0	12288.0	0.0002099662000546232	0.0	0.0	0.0	0
2023-08-04 19:04:45+08:00	0.003878878878878879	0.0	0.0	0.16363636363636364	0.0	85.0	0.0	12288.0	0.0001846475999627728	0.0	0.0	0.0	0
2023-08-04 19:04:50+08:00	0.00538442273979464	0.0	0.0	0.16363636363636364	0.0	85.0	0.0	12288.0	0.00019697879997693235	0.0	0.0	0.0	0
2023-08-04 19:04:55+08:00	0.0038783935943950956	0.0	0.0	0.09090909090909091	0.0	86.0	0.0	12288.0	0.0001772170000549522	0.0	0.0	0.0	0
2023-08-04 19:05:00+08:00	0.0045084533500313086	0.0	0.0	0.18181818181818182	0.0	86.0	0.0	8192.0	0.0001998781999645871	0.0	0.0	0.0	0
2023-08-04 19:05:05+08:00	0.004130162703379224	0.0	0.0	0.18181818181818182	0.0	85.0	0.0	12288.0	0.00018192480001744116	0.0	0.0	0.0	0
2023-08-04 19:05:10+08:00	0.005512402906539714	0.0	0.0	0.18181818181818182	0.0	85.0	0.0	12288.0	0.00018819971980352503	0.0	0.0	0.0	0
2023-08-04 19:05:15+08:00	0.003879364284820423	0.0	0.0	0.18181818181818182	0.0	85.0	0.0	12288.0	0.0001920533786967896	0.0	0.0	0.0	0
2023-08-04 19:05:20+08:00	0.005512402906539714	0.0	0.0	0.18181818181818182	0.0	85.0	0.0	12288.0	0.0001850037992283552	0.0	0.0	0.0	0
2023-08-04 19:05:25+08:00	0.004380475594493116	0.0	0.0	0.09090909090909091	0.0	85.0	0.0	12288.0	0.00018522200007282664	0.0	0.0	0.0	0
2023-08-04 19:05:30+08:00	0.005261180007515971	0.0	0.0	0.18181818181818182	0.0	85.0	0.0	4096.0	0.0	0.0	0.0	0.0	0
2023-08-04 19:05:35+08:00	0.005634861006761833	0.0	0.0	0.18181818181818182	0.0	85.0	0.0	12288.0	0.00019219019995944108	0.0	0.0	0.0	0
2023-08-04 19:05:40+08:00	0.003755633450175263	0.0	0.0	0.18181818181818182	0.0	85.0	0.0	12288.0	0.0001820862000386114	0.0	0.0	0.0	0
2023-08-04 19:05:45+08:00	0.005132699048572859	0.0	0.0	0.18181818181818182	0.0	85.0	0.0	12288.0	0.00018639099998836174	0.0	0.0	0.0	0
2023-08-04 19:05:50+08:00	0.003755163349605708	0.0	0.0	0.18181818181818182	0.0	85.0	0.0	12288.0	0.00020726200000353856	0.0	0.0	0.0	0
2023-08-04 19:05:55+08:00	0.0043826696719258705	0.0	0.0	0.09090909090909091	0.0	85.0	0.0	12288.0	0.00020118259999435395	0.0	0.0	0.0	0
2023-08-04 19:06:00+08:00	0.004132231404958678	0.0	0.0	0.32727272727272727	0.0	85.0	0.0	12288.0	0.0	0.0	0.0	0.0	0
2023-08-04 19:06:05+08:00	0.004758922980588604	0.0	0.0	0.32727272727272727	0.0	85.0	0.0	12288.0	0.00018532199320529536	0.0	0.0	0.0	0
2023-08-04 19:06:10+08:00	0.004884157795867251	0.0	0.0	0.32727272727272727	0.0	85.0	0.0	12288.0	0.00020944793117319647	0.0	0.0	0.0	0
2023-08-04 19:06:15+08:00	0.003378801151295207	0.0	0.0	0.32727272727272727	0.0	85.0	0.0	12288.0	0.00019287960003566695	0.0	0.0	0.0	0
2023-08-04 19:06:20+08:00	0.004130679684566279	0.0	0.0	0.32727272727272727	0.0	85.0	0.0	12288.0	0.0003792393436386415	0.0	0.0	0.0	0
2023-08-04 19:06:25+08:00	0.005513093597293572	0.0	0.0	0.23636363636363636	0.0	85.0	0.0	12288.0	0.00019193739990441827	0.0	0.0	0.0	0
2023-08-04 19:06:30+08:00	0.0038769384692346172	0.0	0.0	0.32727272727272727	0.0	85.0	0.0	8192.0	0.0	0.0	0.0	0.0	0
2023-08-04 19:06:35+08:00	0.004505632040050063	0.0	0.0	0.32727272727272727	0.0	85.0	0.0	12288.0	0.00017326079996564657	0.0	0.0	0.0	0
2023-08-04 19:06:40+08:00	0.004506760140210316	0.0	0.0	0.32727272727272727	0.0	85.0	0.0	12288.0	0.00019469433895020084	0.0	0.0	0.0	0
2023-08-04 19:06:45+08:00	0.004004505068201727	0.0	0.0	0.32727272727272727	0.0	85.0	0.0	12288.0	0.0004049486102838893	0.0	0.0	0.0	0
2023-08-04 19:06:50+08:00	0.004131196795192789	0.0	0.0	0.32727272727272727	0.0	85.0	0.0	12288.0	0.00019300820003991247	0.0	0.0	0.0	0
2023-08-04 19:06:55+08:00	0.005511712388826256	0.0	0.0	0.09090909090909091	0.0	85.0	0.0	12288.0	0.00016336099997715792	0.0	0.0	0.0	0
2023-08-04 19:07:00+08:00	0.004756540242833896	0.0	0.0	0.18181818181818182	0.0	85.0	0.0	8192.0	0.0	0.0	0.0	0.0	0
2023-08-04 19:07:05+08:00	0.00576224477013654	0.0	0.0	0.18181818181818182	0.0	85.0	0.0	12288.0	0.00018670219997147798	0.0	0.0	0.0	0
2023-08-04 19:07:10+08:00	0.004254786634964335	0.0	0.0	0.18181818181818182	0.0	85.0	0.0	12288.0	0.0003530144000251312	0.0	0.0	0.0	0
2023-08-04 19:07:15+08:00	0.0061403508771929825	0.0	0.0	0.18181818181818182	0.0	85.0	0.0	12288.0	0.00018021092656046977	0.0	0.0	0.0	0
2023-08-04 19:07:20+08:00	0.004381023907873326	0.0	0.0	0.18181818181818182	0.0	85.0	0.0	12288.0	0.00019503178079825	0.0	0.0	0.0	0
2023-08-04 19:07:25+08:00	0.0037542235014391186	0.0	0.0	0.09090909090909091	0.0	85.0	0.0	12288.0	0.00018494760006433354	0.0	0.0	0.0	0
2023-08-04 19:07:30+08:00	0.004254786634964335	0.0	0.0	0.18181818181818182	0.0	83.0	0.0	12288.0	0.0	0.0	0.0	0.0	0
2023-08-04 19:07:35+08:00	0.003753284123608157	0.0	0.0	0.18181818181818182	0.0	83.0	0.0	12288.0	0.00037818239998159696	0.0	0.0	0.0	0
2023-08-04 19:07:40+08:00	0.005641218503196691	0.0	0.0	0.18181818181818182	0.0	85.0	0.0	12288.0	0.00019756851377281703	0.0	0.0	0.0	0
2023-08-04 19:07:45+08:00	0.005136557253821098	0.0	0.0	0.18181818181818182	0.0	87.0	0.0	12288.0	0.00018214600004284875	0.0	0.0	0.0	0
2023-08-04 19:07:50+08:00	0.0038798498122653317	0.0	0.0	0.18181818181818182	0.0	86.0	0.0	12288.0	0.00019615616875154912	0.0	0.0	0.0	0
2023-08-04 19:07:55+08:00	0.004632527857768874	0.0	0.0	0.09090909090909091	0.0	84.0	0.0	12288.0	0.00012308999994274926	0.0	0.0	0.0	0
2023-08-04 19:08:00+08:00	0.005262498433780228	0.0	0.0	0.18181818181818182	0.0	85.0	0.0	4096.0	0.00016395620004914236	0.0	0.0	0.0	0
2023-08-04 19:08:05+08:00	0.004131714035307375	0.0	0.0	0.18181818181818182	0.0	85.0	0.0	12288.0	0.0001691892378465685	0.0	0.0	0.0	0
2023-08-04 19:08:10+08:00	0.004131196795192789	0.0	0.0	0.18181818181818182	0.0	85.0	0.0	12288.0	0.00019174139997630847	0.0	0.0	0.0	0
2023-08-04 19:08:15+08:00	0.005389146509587667	0.0	0.0	0.18181818181818182	0.0	85.0	0.0	12288.0	0.00019587775108991843	0.0	0.0	0.0	0
2023-08-04 19:08:20+08:00	0.004377736085053158	0.0	0.0	0.18181818181818182	0.0	85.0	0.0	12288.0	0.0001877007795757784	0.0	0.0	0.0	0
2023-08-04 19:08:25+08:00	0.004505632040050062	0.0	0.0	0.09090909090909091	0.0	85.0	0.0	12288.0	0.00019612019987107486	0.0	0.0	0.0	0
2023-08-04 19:08:30+08:00	0.005513784461152882	0.0	0.0	0.18181818181818182	0.0	85.0	0.0	4096.0	0.00019676540014188504	0.0	0.0	0.0	0
2023-08-04 19:08:35+08:00	0.0038783935943950956	0.0	0.0	0.18181818181818182	0.0	85.0	0.0	8192.0	0.00017729759983922122	0.0	0.0	0.0	0
2023-08-04 19:08:40+08:00	0.004257983719474014	0.0	0.0	0.18181818181818182	0.0	85.0	0.0	12288.0	0.00023171080010797596	0.0	0.0	0.0	0
2023-08-04 19:08:45+08:00	0.004006009013520281	0.0	0.0	0.18181818181818182	0.0	85.0	0.0	12288.0	0.00019685139995999633	0.0	0.0	0.0	0
2023-08-04 19:08:50+08:00	0.0043815723585378065	0.0	0.0	0.18181818181818182	0.0	85.0	0.0	12288.0	0.0002055500001006294	0.0	0.0	0.0	0
2023-08-04 19:08:55+08:00	0.005634155502691874	0.0	0.0	0.09090909090909091	0.0	85.0	0.0	12288.0	0.0001887163998617325	0.0	0.0	0.0	0
2023-08-04 19:09:00+08:00	0.0037542235014391186	0.0	0.0	0.18181818181818182	0.0	85.0	0.0	8192.0	0.0	0.0	0.0	0.0	0
2023-08-04 19:09:05+08:00	0.004632527857768874	0.0	0.0	0.18181818181818182	0.0	85.0	0.0	12288.0	0.00018689480002649362	0.0	0.0	0.0	0
2023-08-04 19:09:10+08:00	0.005760801502817783	0.0	0.0	0.18181818181818182	0.0	85.0	0.0	12288.0	0.00020428817291114662	0.0	0.0	0.0	0
2023-08-04 19:09:15+08:00	0.0042537220067559115	0.0	0.0	0.18181818181818182	0.0	85.0	0.0	12288.0	0.00019243462607520764	0.0	0.0	0.0	0
2023-08-04 19:09:20+08:00	0.004134302179904786	0.0	0.0	0.18181818181818182	0.0	85.0	0.0	12288.0	0.0001958933573493449	0.0	0.0	0.0	0
2023-08-04 19:09:25+08:00	0.003753284123608157	0.0	0.0	0.09090909090909091	0.0	85.0	0.0	12288.0	0.0003574876050048302	0.0	0.0	0.0	0
2023-08-04 19:09:30+08:00	0.0038783935943950956	0.0	0.0	0.18181818181818182	0.0	85.0	0.0	4096.0	0.0	0.0	0.0	0.0	0
2023-08-04 19:09:35+08:00	0.0053871210223001755	0.0	0.0	0.18181818181818182	0.0	85.0	0.0	12288.0	0.00018369500012340722	0.0	0.0	0.0	0
2023-08-04 19:09:40+08:00	0.004007012271475081	0.0	0.0	0.18181818181818182	0.0	85.0	0.0	12288.0	0.00021770739986095577	0.0	0.0	0.0	0
2023-08-04 19:09:45+08:00	0.00538442273979464	0.0	0.0	0.18181818181818182	0.0	85.0	0.0	12288.0	0.0001902762000099756	0.0	0.0	0.0	0
2023-08-04 19:09:50+08:00	0.003879364284820423	0.0	0.0	0.18181818181818182	0.0	85.0	0.0	12288.0	0.00020267660001991317	0.0	0.0	0.0	0
2023-08-04 19:09:55+08:00	0.004755944931163955	0.0	0.0	0.09090909090909091	0.0	85.0	0.0	12288.0	0.00040759755861753715	0.0	0.0	0.0	0
2023-08-04 19:10:00+08:00	0.0043815723585378065	0.0	0.0	0.18181818181818182	0.0	85.0	0.0	12288.0	0.0	0.0	0.0	0.0	0
2023-08-04 19:10:05+08:00	0.007011393514460999	0.0	0.0	0.18181818181818182	0.0	85.0	0.0	32768.0	0.00018671339985303347	0.0	0.0	0.0	0
2023-08-04 19:10:10+08:00	0.006012024048096192	0.0	0.0	0.18181818181818182	0.0	85.0	0.0	32768.0	0.00020437400016817264	0.0	0.0	0.0	0
2023-08-04 19:10:15+08:00	0.0037546933667083854	0.0	0.0	0.18181818181818182	0.0	85.0	0.0	32768.0	0.00019369641784415482	0.0	0.0	0.0	0
2023-08-04 19:10:20+08:00	0.004005507572912755	0.0	0.0	0.18181818181818182	0.0	85.0	0.0	32768.0	0.00020079972002693986	0.0	0.0	0.0	0
2023-08-04 19:10:25+08:00	0.0037542235014391186	0.0	0.0	0.09090909090909091	0.0	85.0	0.0	32768.0	0.0003823576000286266	0.0	0.0	0.0	0
2023-08-04 19:10:30+08:00	0.004883546205860256	0.0	0.0	0.18181818181818182	0.0	85.0	0.0	32768.0	0.0	0.0	0.0	0.0	0
2023-08-04 19:10:35+08:00	0.0050056313352521585	0.0	0.0	0.2727272727272727	0.0	85.0	0.0	12288.0	0.00017952889427637662	0.0	0.0	0.0	0
2023-08-04 19:10:40+08:00	0.00488171235448742	0.0	0.0	0.2727272727272727	0.0	85.0	0.0	12288.0	0.00020564278564087383	0.0	0.0	0.0	0
2023-08-04 19:10:45+08:00	0.004004004004004004	0.0	0.0	0.2727272727272727	0.0	85.0	0.0	12288.0	0.00017786088349956066	0.0	0.0	0.0	0
2023-08-04 19:10:50+08:00	0.006012777151446824	0.0	0.0	0.2727272727272727	0.0	85.0	0.0	12288.0	0.00036598279645482185	0.0	0.0	0.0	0
2023-08-04 19:10:55+08:00	0.004256384576865298	0.0	0.0	0.18181818181818182	0.0	83.0	0.0	12288.0	0.00018317236569674226	0.0	0.0	0.0	0
2023-08-04 19:11:00+08:00	0.003504819126298661	0.0	0.0	0.2727272727272727	0.0	83.0	0.0	4096.0	0.0	0.0	0.0	0.0	0
2023-08-04 19:11:05+08:00	0.004254254254254254	0.0	0.0	0.2727272727272727	0.0	85.0	0.0	12288.0	0.0001737893577991934	0.0	0.0	0.0	0
2023-08-04 19:11:10+08:00	0.00501002004008016	0.0	0.0	0.2727272727272727	0.0	85.0	0.0	12288.0	0.0002134316000592662	0.0	0.0	0.0	0
2023-08-04 19:11:15+08:00	0.004882934768999625	0.0	0.0	0.2727272727272727	0.0	85.0	0.0	12288.0	0.00019861627662874182	0.0	0.0	0.0	0
2023-08-04 19:11:20+08:00	0.005263157894736842	0.0	0.0	0.2727272727272727	0.0	85.0	0.0	12288.0	0.0003745703999811667	0.0	0.0	0.0	0
2023-08-04 19:11:25+08:00	0.004004004004004004	0.0	0.0	0.18181818181818182	0.0	85.0	0.0	12288.0	0.00019114400001853937	0.0	0.0	0.0	0
2023-08-04 19:11:30+08:00	0.0038798498122653317	0.0	0.0	0.2909090909090909	0.0	85.0	0.0	4096.0	0.0	0.0	0.0	0.0	0
2023-08-04 19:11:35+08:00	0.0038813071240766245	0.0	0.0	0.2909090909090909	0.0	85.0	0.0	12288.0	0.00018064352873995305	0.0	0.0	0.0	0
2023-08-04 19:11:40+08:00	0.005764411027568922	0.0	0.0	0.2909090909090909	0.0	85.0	0.0	12288.0	0.00042144119997828967	0.0	0.0	0.0	0
2023-08-04 19:11:45+08:00	0.003753284123608157	0.0	0.0	0.2909090909090909	0.0	85.0	0.0	12288.0	0.00021820915817321316	0.0	0.0	0.0	0
2023-08-04 19:11:50+08:00	0.00400600901352028	0.0	0.0	0.2909090909090909	0.0	85.0	0.0	12288.0	0.00020588280003721592	0.0	0.0	0.0	0
2023-08-04 19:11:55+08:00	0.003753284123608157	0.0	0.0	0.19999999999999998	0.0	85.0	0.0	12288.0	0.00021463880002556835	0.0	0.0	0.0	0
2023-08-04 19:12:00+08:00	0.004505632040050063	0.0	0.0	0.2909090909090909	0.0	85.0	0.0	4096.0	0.0	0.0	0.0	0.0	0
2023-08-04 19:12:05+08:00	0.0061372745490981965	0.0	0.0	0.2909090909090909	0.0	85.0	0.0	12288.0	0.0003812127999481163	0.0	0.0	0.0	0
2023-08-04 19:12:10+08:00	0.0038783935943950956	0.0	0.0	0.2909090909090909	0.0	85.0	0.0	12288.0	0.00022152790561596734	0.0	0.0	0.0	0
2023-08-04 19:12:15+08:00	0.0037565740045078884	0.0	0.0	0.2909090909090909	0.0	85.0	0.0	16384.0	0.00019414765906136143	0.0	0.0	0.0	0
2023-08-04 19:12:20+08:00	0.004254786634964335	0.0	0.0	0.2909090909090909	0.0	85.0	0.0	16384.0	0.00018980147945198896	0.0	0.0	0.0	0
2023-08-04 19:12:25+08:00	0.004256384576865298	0.0	0.0	0.09090909090909091	0.0	85.0	0.0	16384.0	0.00019640691849587494	0.0	0.0	0.0	0
2023-08-04 19:12:30+08:00	0.004254254254254254	0.0	0.0	0.2545454545454545	0.0	85.0	0.0	20480.0	0.00018890680003096348	0.0	0.0	0.0	0
2023-08-04 19:12:35+08:00	0.0040030022516887665	0.0	0.0	0.2545454545454545	0.0	85.0	0.0	20480.0	0.00017569419997016668	0.0	0.0	0.0	0
2023-08-04 19:12:40+08:00	0.005386446198171114	0.0	0.0	0.2545454545454545	0.0	85.0	0.0	20480.0	0.00020186820001981686	0.0	0.0	0.0	0
2023-08-04 19:12:45+08:00	0.003879364284820423	0.0	0.0	0.2545454545454545	0.0	85.0	0.0	20480.0	0.0001784308000424062	0.0	0.0	0.0	0
2023-08-04 19:12:50+08:00	0.004004505068201727	0.0	0.0	0.2545454545454545	0.0	85.0	0.0	20480.0	0.00018885717138908718	0.0	0.0	0.0	0
2023-08-04 19:12:55+08:00	0.0047553497684895505	0.0	0.0	0.16363636363636364	0.0	85.0	0.0	20480.0	0.0003978362327754644	0.0	0.0	0.0	0
2023-08-04 19:13:00+08:00	0.005512402906539714	0.0	0.0	0.3090909090909091	0.0	85.0	0.0	8192.0	0.0	0.0	0.0	0.0	0
2023-08-04 19:13:05+08:00	0.003878878878878879	0.0	0.0	0.3090909090909091	0.0	85.0	0.0	12288.0	0.00018842019999283367	0.0	0.0	0.0	0
2023-08-04 19:13:10+08:00	0.004129645851583031	0.0	0.0	0.3090909090909091	0.0	83.0	0.0	12288.0	0.0001976507999643218	0.0	0.0	0.0	0
2023-08-04 19:13:15+08:00	0.004380475594493116	0.0	0.0	0.3090909090909091	0.0	83.0	0.0	12288.0	0.0001896214000225882	0.0	0.0	0.0	0
2023-08-04 19:13:20+08:00	0.004760115244895403	0.0	0.0	0.3090909090909091	0.0	85.0	0.0	12288.0	0.00018611280011100463	0.0	0.0	0.0	0
2023-08-04 19:13:25+08:00	0.0048823234852278415	0.0	0.0	0.14545454545454545	0.0	85.0	0.0	12288.0	0.0003920419998394209	0.0	0.0	0.0	0
2023-08-04 19:13:30+08:00	0.0038798498122653317	0.0	0.0	0.23636363636363636	0.0	85.0	0.0	4096.0	0.0	0.0	0.0	0.0	0
2023-08-04 19:13:35+08:00	0.004380475594493116	0.0	0.0	0.23636363636363636	0.0	85.0	0.0	12288.0	0.0001565342001413228	0.0	0.0	0.0	0
2023-08-04 19:13:40+08:00	0.004506196019526849	0.0	0.0	0.23636363636363636	0.0	85.0	0.0	12288.0	0.00020161739994364324	0.0	0.0	0.0	0
2023-08-04 19:13:45+08:00	0.0043810239078733255	0.0	0.0	0.23636363636363636	0.0	85.0	0.0	12288.0	0.00018368340006418292	0.0	0.0	0.0	0
2023-08-04 19:13:50+08:00	0.005887510960791683	0.0	0.0	0.23636363636363636	0.0	85.0	0.0	12288.0	0.00039756851369086523	0.0	0.0	0.0	0
2023-08-04 19:13:55+08:00	0.003753284123608157	0.0	0.0	0.09090909090909091	0.0	85.0	0.0	12288.0	0.0001989170165738532	0.0	0.0	0.0	0
2023-08-04 19:14:00+08:00	0.0045084533500313086	0.0	0.0	0.2545454545454545	0.0	85.0	0.0	4096.0	0.0	0.0	0.0	0.0	0
2023-08-04 19:14:05+08:00	0.004256917490922749	0.0	0.0	0.2545454545454545	0.0	85.0	0.0	12288.0	0.0001925113022326119	0.0	0.0	0.0	0
2023-08-04 19:14:10+08:00	0.005761523046092185	0.0	0.0	0.2545454545454545	0.0	87.0	0.0	12288.0	0.00018948290350532827	0.0	0.0	0.0	0
2023-08-04 19:14:15+08:00	0.005006257822277847	0.0	0.0	0.2545454545454545	0.0	87.0	0.0	16384.0	0.000945185999989917	0.0	0.0	0.0	0
2023-08-04 19:14:20+08:00	0.003879364284820423	0.0	0.0	0.2545454545454545	0.0	85.0	0.0	16384.0	0.0001835195998864947	0.0	0.0	0.0	0
2023-08-04 19:14:25+08:00	0.004506760140210316	0.0	0.0	0.16363636363636364	0.0	85.0	0.0	16384.0	0.00018922880008176435	0.0	0.0	0.0	0
2023-08-04 19:14:30+08:00	0.006012777151446824	0.0	0.0	0.23636363636363636	0.0	85.0	0.0	4096.0	0.0	0.0	0.0	0.0	0
2023-08-04 19:14:35+08:00	0.004005507572912756	0.0	0.0	0.23636363636363636	0.0	86.0	0.0	12288.0	0.00018186111669589854	0.0	0.0	0.0	0
2023-08-04 19:14:40+08:00	0.004005006257822278	0.0	0.0	0.23636363636363636	0.0	86.0	0.0	12288.0	0.00018363374640487592	0.0	0.0	0.0	0
2023-08-04 19:14:45+08:00	0.004005507572912755	0.0	0.0	0.23636363636363636	0.0	85.0	0.0	12288.0	0.00020021095783228797	0.0	0.0	0.0	0
2023-08-04 19:14:50+08:00	0.004258517034068136	0.0	0.0	0.23636363636363636	0.0	85.0	0.0	12288.0	0.0001984348000405589	0.0	0.0	0.0	0
2023-08-04 19:14:55+08:00	0.00450281425891182	0.0	0.0	0.07272727272727272	0.0	85.0	0.0	12288.0	0.0002033376675408046	0.0	0.0	0.0	0
2023-08-04 19:15:00+08:00	0.004132231404958678	0.0	0.0	0.16363636363636364	0.0	85.0	0.0	4096.0	0.0	0.0	0.0	0.0	0
2023-08-04 19:15:05+08:00	0.0053871210223001755	0.0	0.0	0.16363636363636364	0.0	85.0	0.0	12288.0	0.0001857249999375199	0.0	0.0	0.0	0
2023-08-04 19:15:10+08:00	0.003754693366708386	0.0	0.0	0.16363636363636364	0.0	85.0	0.0	12288.0	0.0001890960191798248	0.0	0.0	0.0	0
2023-08-04 19:15:15+08:00	0.006763527054108216	0.0	0.0	0.16363636363636364	0.0	85.0	0.0	12288.0	0.00019693481315389788	0.0	0.0	0.0	0
2023-08-04 19:15:20+08:00	0.0042558517962198025	0.0	0.0	0.16363636363636364	0.0	85.0	0.0	12288.0	0.00017922644520886245	0.0	0.0	0.0	0
2023-08-04 19:15:25+08:00	0.00588603631809643	0.0	0.0	0.09090909090909091	0.0	85.0	0.0	12288.0	0.0002104887022550165	0.0	0.0	0.0	0
2023-08-04 19:15:30+08:00	0.0038803354612592317	0.0	0.0	0.18181818181818182	0.0	85.0	0.0	4096.0	0.0	0.0	0.0	0.0	0
2023-08-04 19:15:35+08:00	0.004756540242833896	0.0	0.0	0.18181818181818182	0.0	85.0	0.0	12288.0	0.00038307539998641007	0.0	0.0	0.0	0
2023-08-04 19:15:40+08:00	0.005635566687539137	0.0	0.0	0.18181818181818182	0.0	85.0	0.0	12288.0	0.0001991923615937164	0.0	0.0	0.0	0
2023-08-04 19:15:45+08:00	0.004003503065182034	0.0	0.0	0.18181818181818182	0.0	85.0	0.0	12288.0	0.00018120280001312494	0.0	0.0	0.0	0
2023-08-04 19:15:50+08:00	0.005513784461152882	0.0	0.0	0.18181818181818182	0.0	85.0	0.0	12288.0	0.0001952626000274904	0.0	0.0	0.0	0
2023-08-04 19:15:55+08:00	0.0038783935943950956	0.0	0.0	0.09090909090909091	0.0	85.0	0.0	12288.0	0.00021226159988145809	0.0	0.0	0.0	0
2023-08-04 19:16:00+08:00	0.0053857715430861725	0.0	0.0	0.32727272727272727	0.0	85.0	0.0	8192.0	0.0	0.0	0.0	0.0	0
2023-08-04 19:16:05+08:00	0.004755944931163955	0.0	0.0	0.32727272727272727	0.0	85.0	0.0	12288.0	0.00035437587528494607	0.0	0.0	0.0	0
2023-08-04 19:16:10+08:00	0.005509641873278237	0.0	0.0	0.32727272727272727	0.0	85.0	0.0	12288.0	0.00020888502285533873	0.0	0.0	0.0	0
2023-08-04 19:16:15+08:00	0.004003503065182034	0.0	0.0	0.32727272727272727	0.0	85.0	0.0	12288.0	0.00019422020013735164	0.0	0.0	0.0	0
2023-08-04 19:16:20+08:00	0.0061403508771929825	0.0	0.0	0.32727272727272727	0.0	85.0	0.0	12288.0	0.0002006341999731376	0.0	0.0	0.0	0
2023-08-04 19:16:25+08:00	0.0045039409483297885	0.0	0.0	0.23636363636363636	0.0	85.0	0.0	12288.0	0.0001848249999966356	0.0	0.0	0.0	0
2023-08-04 19:16:30+08:00	0.004632527857768874	0.0	0.0	0.32727272727272727	0.0	85.0	0.0	4096.0	0.0002061115999822505	0.0	0.0	0.0	0
2023-08-04 19:16:35+08:00	0.005511022044088177	0.0	0.0	0.32727272727272727	0.0	85.0	0.0	12288.0	0.00019322219995956402	0.0	0.0	0.0	0
2023-08-04 19:16:40+08:00	0.005010647626205687	0.0	0.0	0.32727272727272727	0.0	85.0	0.0	12288.0	0.00021625595360213703	0.0	0.0	0.0	0
2023-08-04 19:16:45+08:00	0.004630208985108247	0.0	0.0	0.32727272727272727	0.0	87.0	0.0	12288.0	0.00018961123327840328	0.0	0.0	0.0	0
2023-08-04 19:16:50+08:00	0.005005005005005005	0.0	0.0	0.32727272727272727	0.0	85.0	0.0	16384.0	0.0005336226000508759	0.0	0.0	0.0	0
2023-08-04 19:16:55+08:00	0.005886773547094189	0.0	0.0	0.09090909090909091	0.0	83.0	0.0	16384.0	0.00019800079990091036	0.0	0.0	0.0	0
2023-08-04 19:17:00+08:00	0.0043810239078733255	0.0	0.0	0.16363636363636364	0.0	83.0	0.0	20480.0	0.0	0.0	0.0	0.0	0
2023-08-04 19:17:05+08:00	0.004254786634964335	0.0	0.0	0.16363636363636364	0.0	85.0	0.0	12288.0	0.00019963939994340762	0.0	0.0	0.0	0
2023-08-04 19:17:10+08:00	0.005760801502817783	0.0	0.0	0.16363636363636364	0.0	85.0	0.0	12288.0	0.00019791321740125143	0.0	0.0	0.0	0
2023-08-04 19:17:15+08:00	0.0037542235014391186	0.0	0.0	0.16363636363636364	0.0	85.0	0.0	12288.0	0.00020677680004155263	0.0	0.0	0.0	0
2023-08-04 19:17:20+08:00	0.004631368131180373	0.0	0.0	0.16363636363636364	0.0	85.0	0.0	12288.0	0.0001907761999973445	0.0	0.0	0.0	0
2023-08-04 19:17:25+08:00	0.003878878878878879	0.0	0.0	0.07272727272727272	0.0	85.0	0.0	12288.0	0.00020257880005374317	0.0	0.0	0.0	0
2023-08-04 19:17:30+08:00	0.00425531914893617	0.0	0.0	0.16363636363636364	0.0	85.0	0.0	4096.0	0.0	0.0	0.0	0.0	0
2023-08-04 19:17:35+08:00	0.004255851796219802	0.0	0.0	0.16363636363636364	0.0	85.0	0.0	12288.0	0.00018360920003033244	0.0	0.0	0.0	0
2023-08-04 19:17:40+08:00	0.00488171235448742	0.0	0.0	0.16363636363636364	0.0	85.0	0.0	12288.0	0.00018578459985292285	0.0	0.0	0.0	0
2023-08-04 19:17:45+08:00	0.005133984472827448	0.0	0.0	0.16363636363636364	0.0	85.0	0.0	12288.0	0.00019769141491055362	0.0	0.0	0.0	0
2023-08-04 19:17:50+08:00	0.0043788314775428504	0.0	0.0	0.16363636363636364	0.0	85.0	0.0	12288.0	0.00021899800111967627	0.0	0.0	0.0	0
2023-08-04 19:17:55+08:00	0.003629536921151439	0.0	0.0	0.09090909090909091	0.0	85.0	0.0	12288.0	0.00019119620010314974	0.0	0.0	0.0	0
2023-08-04 19:18:00+08:00	0.00400600901352028	0.0	0.0	0.18181818181818182	0.0	85.0	0.0	4096.0	0.0	0.0	0.0	0.0	0
2023-08-04 19:18:05+08:00	0.005259862241703194	0.0	0.0	0.18181818181818182	0.0	85.0	0.0	12288.0	0.0001864781043252094	0.0	0.0	0.0	0
2023-08-04 19:18:10+08:00	0.004256384576865298	0.0	0.0	0.18181818181818182	0.0	85.0	0.0	12288.0	0.0001943102000950603	0.0	0.0	0.0	0
2023-08-04 19:18:15+08:00	0.00513591381686083	0.0	0.0	0.18181818181818182	0.0	85.0	0.0	12288.0	0.00035578639999584994	0.0	0.0	0.0	0
2023-08-04 19:18:20+08:00	0.004004505068201727	0.0	0.0	0.18181818181818182	0.0	85.0	0.0	12288.0	0.00020312282447910212	0.0	0.0	0.0	0
2023-08-04 19:18:25+08:00	0.005634861006761833	0.0	0.0	0.09090909090909091	0.0	85.0	0.0	12288.0	0.0001728630273812781	0.0	0.0	0.0	0
2023-08-04 19:18:30+08:00	0.004128096072054041	0.0	0.0	0.18181818181818182	0.0	85.0	0.0	4096.0	0.0	0.0	0.0	0.0	0
2023-08-04 19:18:35+08:00	0.0048841577958672515	0.0	0.0	0.18181818181818182	0.0	85.0	0.0	12288.0	0.00016083120008261175	0.0	0.0	0.0	0
2023-08-04 19:18:40+08:00	0.004253189892419315	0.0	0.0	0.18181818181818182	0.0	85.0	0.0	12288.0	0.0003641551998953219	0.0	0.0	0.0	0
2023-08-04 19:18:45+08:00	0.004004004004004004	0.0	0.0	0.18181818181818182	0.0	85.0	0.0	12288.0	0.00018555480000941315	0.0	0.0	0.0	0
2023-08-04 19:18:50+08:00	0.0038803354612592313	0.0	0.0	0.18181818181818182	0.0	85.0	0.0	12288.0	0.00021809200006828178	0.0	0.0	0.0	0
2023-08-04 19:18:55+08:00	0.005761523046092184	0.0	0.0	0.09090909090909091	0.0	85.0	0.0	12288.0	0.00019624020005721833	0.0	0.0	0.0	0
2023-08-04 19:19:00+08:00	0.0038783935943950956	0.0	0.0	0.18181818181818182	0.0	85.0	0.0	0.0	0.0	0.0	0.0	0.0	0
2023-08-04 19:19:05+08:00	0.005134627426424546	0.0	0.0	0.18181818181818182	0.0	85.0	0.0	12288.0	0.0001790118022760201	0.0	0.0	0.0	0
2023-08-04 19:19:10+08:00	0.004505632040050063	0.0	0.0	0.18181818181818182	0.0	85.0	0.0	12288.0	0.0003901593680417413	0.0	0.0	0.0	0
2023-08-04 19:19:15+08:00	0.004631947921882824	0.0	0.0	0.18181818181818182	0.0	85.0	0.0	12288.0	0.00018819820015778533	0.0	0.0	0.0	0
2023-08-04 19:19:20+08:00	0.0038798498122653317	0.0	0.0	0.18181818181818182	0.0	85.0	0.0	12288.0	0.0002035381075103766	0.0	0.0	0.0	0
2023-08-04 19:19:25+08:00	0.003754693366708386	0.0	0.0	0.09090909090909091	0.0	85.0	0.0	12288.0	0.00020998740263332695	0.0	0.0	0.0	0
2023-08-04 19:19:30+08:00	0.0043826696719258705	0.0	0.0	0.18181818181818182	0.0	85.0	0.0	4096.0	0.0	0.0	0.0	0.0	0
2023-08-04 19:19:35+08:00	0.004129645851583031	0.0	0.0	0.18181818181818182	0.0	85.0	0.0	12288.0	0.00037573039990093096	0.0	0.0	0.0	0
2023-08-04 19:19:40+08:00	0.004130679684566279	0.0	0.0	0.18181818181818182	0.0	85.0	0.0	12288.0	0.00019791939994320273	0.0	0.0	0.0	0
2023-08-04 19:19:45+08:00	0.006384576865297947	0.0	0.0	0.18181818181818182	0.0	87.0	0.0	12288.0	0.00018280399999639484	0.0	0.0	0.0	0
2023-08-04 19:19:50+08:00	0.0041301627033792235	0.0	0.0	0.18181818181818182	0.0	85.0	0.0	16384.0	0.0005513538124038442	0.0	0.0	0.0	0
2023-08-04 19:19:55+08:00	0.005385097056981841	0.0	0.0	0.09090909090909091	0.0	85.0	0.0	16384.0	0.00020142394552555678	0.0	0.0	0.0	0
2023-08-04 19:20:00+08:00	0.005136557253821098	0.0	0.0	0.16363636363636364	0.0	85.0	0.0	16384.0	0.00035066500004177215	0.0	0.0	0.0	0
2023-08-04 19:20:05+08:00	0.005505505505505506	0.0	0.0	0.16363636363636364	0.0	85.0	0.0	40960.0	0.00017538360007165465	0.0	0.0	0.0	0
2023-08-04 19:20:10+08:00	0.005386446198171114	0.0	0.0	0.16363636363636364	0.0	86.0	0.0	45056.0	0.00020005499991384567	0.0	0.0	0.0	0
2023-08-04 19:20:15+08:00	0.0045050682017269425	0.0	0.0	0.16363636363636364	0.0	86.0	0.0	45056.0	0.00019933280000259402	0.0	0.0	0.0	0
2023-08-04 19:20:20+08:00	0.0036295369211514395	0.0	0.0	0.16363636363636364	0.0	85.0	0.0	45056.0	0.0001935557112583685	0.0	0.0	0.0	0
2023-08-04 19:20:25+08:00	0.005635566687539136	0.0	0.0	0.07272727272727272	0.0	87.0	0.0	45056.0	0.0006004985001557755	0.0	0.0	0.0	0
2023-08-04 19:20:30+08:00	0.0038783935943950956	0.0	0.0	0.14545454545454545	0.0	85.0	0.0	36864.0	0.00034097880015906414	0.0	0.0	0.0	0
2023-08-04 19:20:35+08:00	0.0038798498122653317	0.0	0.0	0.2545454545454545	0.0	83.0	0.0	45056.0	0.00018986759987456027	0.0	0.0	0.0	0
2023-08-04 19:20:40+08:00	0.005008765339343852	0.0	0.0	0.2545454545454545	0.0	85.0	0.0	16384.0	0.00018082329405718446	0.0	0.0	0.0	0
2023-08-04 19:20:45+08:00	0.015026296018031555	0.0	0.0	0.2545454545454545	0.0	87.0	0.0	16384.0	0.0004655590645025747	0.0	0.0	0.0	0
2023-08-04 19:20:50+08:00	0.0036281746528212186	0.0	0.0	0.2545454545454545	0.0	85.0	0.0	16384.0	0.0001836909999838099	0.0	0.0	0.0	0
2023-08-04 19:20:55+08:00	0.0038798498122653317	0.0	0.0	0.18181818181818182	0.0	85.0	0.0	16384.0	0.0001962785672186911	0.0	0.0	0.0	0
2023-08-04 19:21:00+08:00	0.004758922980588604	0.0	0.0	0.32727272727272727	0.0	85.0	0.0	4096.0	0.00029292644410922666	0.0	0.0	0.0	0
2023-08-04 19:21:05+08:00	0.004131196795192789	0.0	0.0	0.32727272727272727	0.0	85.0	0.0	12288.0	0.00017539283569691764	0.0	0.0	0.0	0
2023-08-04 19:21:10+08:00	0.00513591381686083	0.0	0.0	0.32727272727272727	0.0	87.0	0.0	16384.0	0.0006768796721716219	0.0	0.0	0.0	0
2023-08-04 19:21:15+08:00	0.0043793793793793796	0.0	0.0	0.32727272727272727	0.0	85.0	0.0	16384.0	0.0001983638728024156	0.0	0.0	0.0	0
2023-08-04 19:21:20+08:00	0.004130679684566279	0.0	0.0	0.32727272727272727	0.0	85.0	0.0	16384.0	0.00017829774052390126	0.0	0.0	0.0	0
2023-08-04 19:21:25+08:00	0.004883546205860255	0.0	0.0	0.2545454545454545	0.0	85.0	0.0	16384.0	0.00020239819987182272	0.0	0.0	0.0	0
2023-08-04 19:21:30+08:00	0.004004505068201727	0.0	0.0	0.3818181818181818	0.0	85.0	0.0	4096.0	0.00020291220007493394	0.0	0.0	0.0	0
2023-08-04 19:21:35+08:00	0.0042558517962198025	0.0	0.0	0.3818181818181818	0.0	85.0	0.0	12288.0	0.0001822075999371009	0.0	0.0	0.0	0
2023-08-04 19:21:40+08:00	0.0045045045045045045	0.0	0.0	0.3818181818181818	0.0	85.0	0.0	12288.0	0.00019049399998039007	0.0	0.0	0.0	0
2023-08-04 19:21:45+08:00	0.005635566687539137	0.0	0.0	0.3818181818181818	0.0	85.0	0.0	12288.0	0.00018965140006912406	0.0	0.0	0.0	0
2023-08-04 19:21:50+08:00	0.0045073244021535	0.0	0.0	0.3818181818181818	0.0	85.0	0.0	12288.0	0.0001974193999558338	0.0	0.0	0.0	0
2023-08-04 19:21:55+08:00	0.004127579737335835	0.0	0.0	0.23636363636363636	0.0	85.0	0.0	12288.0	0.00044078820010327033	0.0	0.0	0.0	0
2023-08-04 19:22:00+08:00	0.0053884711779448626	0.0	0.0	0.32727272727272727	0.0	85.0	0.0	12288.0	0.0	0.0	0.0	0.0	0
2023-08-04 19:22:05+08:00	0.0037546933667083854	0.0	0.0	0.32727272727272727	0.0	85.0	0.0	12288.0	0.00017766526688741674	0.0	0.0	0.0	0
2023-08-04 19:22:10+08:00	0.00551447549818273	0.0	0.0	0.32727272727272727	0.0	85.0	0.0	12288.0	0.00020116559990128734	0.0	0.0	0.0	0
2023-08-04 19:22:15+08:00	0.003504380475594493	0.0	0.0	0.32727272727272727	0.0	85.0	0.0	12288.0	0.0002011695017461482	0.0	0.0	0.0	0
2023-08-04 19:22:20+08:00	0.004507888805409466	0.0	0.0	0.32727272727272727	0.0	87.0	0.0	16384.0	0.0007033164102334609	0.0	0.0	0.0	0
2023-08-04 19:22:25+08:00	0.006138812327737409	0.0	0.0	0.09090909090909091	0.0	85.0	0.0	16384.0	0.0003837397998722736	0.0	0.0	0.0	0
2023-08-04 19:22:30+08:00	0.004004004004004004	0.0	0.0	0.16363636363636364	0.0	85.0	0.0	16384.0	0.0	0.0	0.0	0.0	0
2023-08-04 19:22:35+08:00	0.005261839138060637	0.0	0.0	0.16363636363636364	0.0	85.0	0.0	12288.0	0.00019080096024015345	0.0	0.0	0.0	0
2023-08-04 19:22:40+08:00	0.0045039409483297885	0.0	0.0	0.16363636363636364	0.0	85.0	0.0	12288.0	0.00020047819998580962	0.0	0.0	0.0	0
2023-08-04 19:22:45+08:00	0.004758327072376659	0.0	0.0	0.16363636363636364	0.0	85.0	0.0	12288.0	0.00019077864429387182	0.0	0.0	0.0	0
2023-08-04 19:22:50+08:00	0.004631368131180373	0.0	0.0	0.16363636363636364	0.0	85.0	0.0	12288.0	0.00019359159996383822	0.0	0.0	0.0	0
2023-08-04 19:22:55+08:00	0.005763688760806917	0.0	0.0	0.07272727272727272	0.0	85.0	0.0	12288.0	0.0004064458891627867	0.0	0.0	0.0	0
2023-08-04 19:23:00+08:00	0.004380475594493116	0.0	0.0	0.16363636363636364	0.0	85.0	0.0	4096.0	0.0	0.0	0.0	0.0	0
2023-08-04 19:23:05+08:00	0.0042558517962198025	0.0	0.0	0.16363636363636364	0.0	85.0	0.0	12288.0	0.00018055939999612748	0.0	0.0	0.0	0
2023-08-04 19:23:10+08:00	0.005760801502817783	0.0	0.0	0.16363636363636364	0.0	87.0	0.0	16384.0	0.0001940808000654215	0.0	0.0	0.0	0
2023-08-04 19:23:15+08:00	0.005134627426424546	0.0	0.0	0.16363636363636364	0.0	85.0	0.0	16384.0	0.0006086437999329064	0.0	0.0	0.0	0
2023-08-04 19:23:20+08:00	0.004131196795192789	0.0	0.0	0.16363636363636364	0.0	87.0	0.0	16384.0	0.0008341754351186898	0.0	0.0	0.0	0
2023-08-04 19:23:25+08:00	0.004003503065182034	0.0	0.0	0.09090909090909091	0.0	85.0	0.0	16384.0	0.00019705478916294056	0.0	0.0	0.0	0
2023-08-04 19:23:30+08:00	0.004758327072376659	0.0	0.0	0.16363636363636364	0.0	85.0	0.0	16384.0	0.0	0.0	0.0	0.0	0
2023-08-04 19:23:35+08:00	0.004634849054240261	0.0	0.0	0.16363636363636364	0.0	85.0	0.0	12288.0	0.00019464879987936002	0.0	0.0	0.0	0
2023-08-04 19:23:40+08:00	0.0037537537537537537	0.0	0.0	0.16363636363636364	0.0	86.0	0.0	12288.0	0.00019500220005284064	0.0	0.0	0.0	0
2023-08-04 19:23:45+08:00	0.00488171235448742	0.0	0.0	0.16363636363636364	0.0	86.0	0.0	12288.0	0.00035959020005975616	0.0	0.0	0.0	0
2023-08-04 19:23:50+08:00	0.0036295369211514395	0.0	0.0	0.16363636363636364	0.0	85.0	0.0	12288.0	0.00017858371663769041	0.0	0.0	0.0	0
2023-08-04 19:23:55+08:00	0.004129129129129129	0.0	0.0	0.07272727272727272	0.0	85.0	0.0	12288.0	0.00018992561500961243	0.0	0.0	0.0	0
2023-08-04 19:24:00+08:00	0.005006884466140944	0.0	0.0	0.16363636363636364	0.0	85.0	0.0	12288.0	0.0	0.0	0.0	0.0	0
2023-08-04 19:24:05+08:00	0.0053871210223001755	0.0	0.0	0.16363636363636364	0.0	85.0	0.0	12288.0	0.00016849539988470497	0.0	0.0	0.0	0
2023-08-04 19:24:10+08:00	0.0043821209465381246	0.0	0.0	0.16363636363636364	0.0	85.0	0.0	12288.0	0.00018811019999702693	0.0	0.0	0.0	0
2023-08-04 19:24:15+08:00	0.0036295369211514395	0.0	0.0	0.16363636363636364	0.0	85.0	0.0	12288.0	0.0001772468000126537	0.0	0.0	0.0	0
2023-08-04 19:24:20+08:00	0.005260521042084168	0.0	0.0	0.16363636363636364	0.0	85.0	0.0	12288.0	0.00018871739994210656	0.0	0.0	0.0	0
2023-08-04 19:24:25+08:00	0.004130679684566279	0.0	0.0	0.09090909090909091	0.0	85.0	0.0	12288.0	0.00017949620014405808	0.0	0.0	0.0	0
2023-08-04 19:24:30+08:00	0.004129129129129129	0.0	0.0	0.18181818181818182	0.0	85.0	0.0	12288.0	0.0	0.0	0.0	0.0	0
2023-08-04 19:24:35+08:00	0.006390977443609023	0.0	0.0	0.18181818181818182	0.0	83.0	0.0	12288.0	0.0003593355999328196	0.0	0.0	0.0	0
2023-08-04 19:24:40+08:00	0.004505632040050062	0.0	0.0	0.18181818181818182	0.0	83.0	0.0	12288.0	0.0001750522000293131	0.0	0.0	0.0	0
2023-08-04 19:24:45+08:00	0.0038803354612592313	0.0	0.0	0.18181818181818182	0.0	86.0	0.0	12288.0	0.0001827085416454853	0.0	0.0	0.0	0
2023-08-04 19:24:50+08:00	0.006261740763932373	0.0	0.0	0.18181818181818182	0.0	86.0	0.0	12288.0	0.00018659088185009182	0.0	0.0	0.0	0
2023-08-04 19:24:55+08:00	0.00425531914893617	0.0	0.0	0.09090909090909091	0.0	85.0	0.0	12288.0	0.00020938443064524273	0.0	0.0	0.0	0
2023-08-04 19:25:00+08:00	0.0043810239078733255	0.0	0.0	0.18181818181818182	0.0	85.0	0.0	8192.0	0.0	0.0	0.0	0.0	0
2023-08-04 19:25:05+08:00	0.005512402906539714	0.0	0.0	0.18181818181818182	0.0	85.0	0.0	12288.0	0.0003785576884947142	0.0	0.0	0.0	0
2023-08-04 19:25:10+08:00	0.0043810239078733255	0.0	0.0	0.18181818181818182	0.0	85.0	0.0	12288.0	0.00020457891585406822	0.0	0.0	0.0	0
2023-08-04 19:25:15+08:00	0.00576224477013654	0.0	0.0	0.18181818181818182	0.0	85.0	0.0	12288.0	0.00020885442902486367	0.0	0.0	0.0	0
2023-08-04 19:25:20+08:00	0.004256384576865298	0.0	0.0	0.18181818181818182	0.0	85.0	0.0	12288.0	0.00020546129218561255	0.0	0.0	0.0	0
2023-08-04 19:25:25+08:00	0.004630208985108247	0.0	0.0	0.09090909090909091	0.0	85.0	0.0	12288.0	0.00020009623863772737	0.0	0.0	0.0	0
2023-08-04 19:25:30+08:00	0.005386446198171114	0.0	0.0	0.18181818181818182	0.0	85.0	0.0	12288.0	0.00019233339982228372	0.0	0.0	0.0	0
2023-08-04 19:25:35+08:00	0.0043810239078733255	0.0	0.0	0.18181818181818182	0.0	85.0	0.0	12288.0	0.00016523534132599206	0.0	0.0	0.0	0
2023-08-04 19:25:40+08:00	0.005636978579481398	0.0	0.0	0.18181818181818182	0.0	85.0	0.0	12288.0	0.00020864540001639398	0.0	0.0	0.0	0
2023-08-04 19:25:45+08:00	0.004254254254254255	0.0	0.0	0.18181818181818182	0.0	85.0	0.0	12288.0	0.00020031641003402905	0.0	0.0	0.0	0
2023-08-04 19:25:50+08:00	0.0043810239078733255	0.0	0.0	0.18181818181818182	0.0	85.0	0.0	12288.0	0.0001855162001447752	0.0	0.0	0.0	0
2023-08-04 19:25:55+08:00	0.005638391179050245	0.0	0.0	0.09090909090909091	0.0	85.0	0.0	12288.0	0.00019917479985451792	0.0	0.0	0.0	0
2023-08-04 19:26:00+08:00	0.004381023907873326	0.0	0.0	0.2545454545454545	0.0	85.0	0.0	4096.0	0.00020277420007914771	0.0	0.0	0.0	0
2023-08-04 19:26:05+08:00	0.006011271133375079	0.0	0.0	0.2545454545454545	0.0	85.0	0.0	8192.0	0.0001756587998897885	0.0	0.0	0.0	0
2023-08-04 19:26:10+08:00	0.004632527857768874	0.0	0.0	0.2545454545454545	0.0	85.0	0.0	12288.0	0.00019242825698132781	0.0	0.0	0.0	0
2023-08-04 19:26:15+08:00	0.004506196019526849	0.0	0.0	0.2545454545454545	0.0	86.0	0.0	12288.0	0.00020108494905453543	0.0	0.0	0.0	0
2023-08-04 19:26:20+08:00	0.005890462463967915	0.0	0.0	0.2545454545454545	0.0	86.0	0.0	12288.0	0.0002130087999830721	0.0	0.0	0.0	0
2023-08-04 19:26:25+08:00	0.0032540675844806004	0.0	0.0	0.16363636363636364	0.0	85.0	0.0	12288.0	0.00038484699998662106	0.0	0.0	0.0	0
2023-08-04 19:26:30+08:00	0.004506196019526849	0.0	0.0	0.2545454545454545	0.0	85.0	0.0	4096.0	0.0	0.0	0.0	0.0	0
2023-08-04 19:26:35+08:00	0.00576224477013654	0.0	0.0	0.2545454545454545	0.0	85.0	0.0	4096.0	0.00020259620014257963	0.0	0.0	0.0	0
2023-08-04 19:26:40+08:00	0.005011275369581558	0.0	0.0	0.2545454545454545	0.0	85.0	0.0	12288.0	0.00020547069405752765	0.0	0.0	0.0	0
2023-08-04 19:26:45+08:00	0.003879364284820423	0.0	0.0	0.2545454545454545	0.0	85.0	0.0	12288.0	0.00019517516496065084	0.0	0.0	0.0	0
2023-08-04 19:26:50+08:00	0.005511712388826256	0.0	0.0	0.2545454545454545	0.0	85.0	0.0	12288.0	0.0002031996000368963	0.0	0.0	0.0	0
2023-08-04 19:26:55+08:00	0.004506760140210316	0.0	0.0	0.09090909090909091	0.0	85.0	0.0	12288.0	0.0003729730000486597	0.0	0.0	0.0	0
2023-08-04 19:27:00+08:00	0.00400600901352028	0.0	0.0	0.18181818181818182	0.0	85.0	0.0	12288.0	0.0	0.0	0.0	0.0	0
2023-08-04 19:27:05+08:00	0.005006884466140943	0.0	0.0	0.18181818181818182	0.0	85.0	0.0	12288.0	0.00019041383430706992	0.0	0.0	0.0	0
2023-08-04 19:27:10+08:00	0.005513093597293572	0.0	0.0	0.18181818181818182	0.0	85.0	0.0	12288.0	0.00018998940221410726	0.0	0.0	0.0	0
2023-08-04 19:27:15+08:00	0.004631368131180372	0.0	0.0	0.18181818181818182	0.0	85.0	0.0	12288.0	0.0001906379999127239	0.0	0.0	0.0	0
2023-08-04 19:27:20+08:00	0.0038803354612592317	0.0	0.0	0.18181818181818182	0.0	85.0	0.0	12288.0	0.0002026165700634546	0.0	0.0	0.0	0
2023-08-04 19:27:25+08:00	0.005760801502817783	0.0	0.0	0.09090909090909091	0.0	83.0	0.0	12288.0	0.00039067419539396303	0.0	0.0	0.0	0
2023-08-04 19:27:30+08:00	0.0061411204411580406	0.0	0.0	0.18181818181818182	0.0	83.0	0.0	12288.0	0.0	0.0	0.0	0.0	0
2023-08-04 19:27:35+08:00	0.003878878878878879	0.0	0.0	0.18181818181818182	0.0	85.0	0.0	12288.0	0.0001988304339876549	0.0	0.0	0.0	0
2023-08-04 19:27:40+08:00	0.004506196019526849	0.0	0.0	0.18181818181818182	0.0	85.0	0.0	12288.0	0.0002021219999733148	0.0	0.0	0.0	0
2023-08-04 19:27:45+08:00	0.004129645851583031	0.0	0.0	0.18181818181818182	0.0	87.0	0.0	12288.0	0.00020080499998584856	0.0	0.0	0.0	0
2023-08-04 19:27:50+08:00	0.003755633450175263	0.0	0.0	0.18181818181818182	0.0	86.0	0.0	12288.0	0.00040821300008246907	0.0	0.0	0.0	0
2023-08-04 19:27:55+08:00	0.005259203606311044	0.0	0.0	0.09090909090909091	0.0	84.0	0.0	12288.0	0.0002377081998929498	0.0	0.0	0.0	0
2023-08-04 19:28:00+08:00	0.004254786634964335	0.0	0.0	0.18181818181818182	0.0	85.0	0.0	4096.0	0.0	0.0	0.0	0.0	0
2023-08-04 19:28:05+08:00	0.004131196795192789	0.0	0.0	0.18181818181818182	0.0	86.0	0.0	12288.0	0.00017961760004254758	0.0	0.0	0.0	0
2023-08-04 19:28:10+08:00	0.005263157894736842	0.0	0.0	0.18181818181818182	0.0	86.0	0.0	12288.0	0.0002008845538158352	0.0	0.0	0.0	0
2023-08-04 19:28:15+08:00	0.006138043342101967	0.0	0.0	0.18181818181818182	0.0	85.0	0.0	12288.0	0.00038855446737857686	0.0	0.0	0.0	0
2023-08-04 19:28:20+08:00	0.00412912912912913	0.0	0.0	0.18181818181818182	0.0	85.0	0.0	12288.0	0.00020065699991391738	0.0	0.0	0.0	0
2023-08-04 19:28:25+08:00	0.005390497680832393	0.0	0.0	0.09090909090909091	0.0	85.0	0.0	12288.0	0.00021902200005570195	0.0	0.0	0.0	0
2023-08-04 19:28:30+08:00	0.0038779084313234928	0.0	0.0	0.18181818181818182	0.0	85.0	0.0	12288.0	0.0	0.0	0.0	0.0	0
2023-08-04 19:28:35+08:00	0.004006510579691999	0.0	0.0	0.18181818181818182	0.0	85.0	0.0	12288.0	0.00017028080001182388	0.0	0.0	0.0	0
2023-08-04 19:28:40+08:00	0.005887510960791683	0.0	0.0	0.18181818181818182	0.0	85.0	0.0	12288.0	0.0001922661998833064	0.0	0.0	0.0	0
2023-08-04 19:28:45+08:00	0.004254254254254254	0.0	0.0	0.18181818181818182	0.0	85.0	0.0	12288.0	0.00020349679998616922	0.0	0.0	0.0	0
2023-08-04 19:28:50+08:00	0.0038798498122653317	0.0	0.0	0.18181818181818182	0.0	85.0	0.0	16384.0	0.00019266340004833182	0.0	0.0	0.0	0
2023-08-04 19:28:55+08:00	0.004633107938893063	0.0	0.0	0.09090909090909091	0.0	85.0	0.0	16384.0	0.0001843922000261955	0.0	0.0	0.0	0
2023-08-04 19:29:00+08:00	0.005886773547094188	0.0	0.0	0.16363636363636364	0.0	85.0	0.0	16384.0	0.0	0.0	0.0	0.0	0
2023-08-04 19:29:05+08:00	0.004128096072054041	0.0	0.0	0.16363636363636364	0.0	85.0	0.0	8192.0	0.00039725360002194063	0.0	0.0	0.0	0
2023-08-04 19:29:10+08:00	0.0053877960155369	0.0	0.0	0.16363636363636364	0.0	85.0	0.0	12288.0	0.00017434000001230742	0.0	0.0	0.0	0
2023-08-04 19:29:15+08:00	0.005888248559258331	0.0	0.0	0.16363636363636364	0.0	85.0	0.0	12288.0	0.0002002002399406953	0.0	0.0	0.0	0
2023-08-04 19:29:20+08:00	0.005885299273729026	0.0	0.0	0.16363636363636364	0.0	85.0	0.0	12288.0	0.00019719996004840683	0.0	0.0	0.0	0
2023-08-04 19:29:25+08:00	0.004005006257822278	0.0	0.0	0.07272727272727272	0.0	85.0	0.0	12288.0	0.0001930290000018431	0.0	0.0	0.0	0
2023-08-04 19:29:30+08:00	0.004757135703555333	0.0	0.0	0.16363636363636364	0.0	85.0	0.0	4096.0	0.00020482680010900368	0.0	0.0	0.0	0
2023-08-04 19:29:35+08:00	0.005259862241703194	0.0	0.0	0.16363636363636364	0.0	85.0	0.0	12288.0	0.00018684339993342293	0.0	0.0	0.0	0
2023-08-04 19:29:40+08:00	0.0038803354612592313	0.0	0.0	0.16363636363636364	0.0	85.0	0.0	12288.0	0.0001990329999898677	0.0	0.0	0.0	0
2023-08-04 19:29:45+08:00	0.003879364284820423	0.0	0.0	0.16363636363636364	0.0	85.0	0.0	12288.0	0.000205407599969476	0.0	0.0	0.0	0
2023-08-04 19:29:50+08:00	0.0038813071240766245	0.0	0.0	0.16363636363636364	0.0	85.0	0.0	12288.0	0.00017676959996606456	0.0	0.0	0.0	0
2023-08-04 19:29:55+08:00	0.0053857715430861725	0.0	0.0	0.09090909090909091	0.0	85.0	0.0	12288.0	0.0002118128000802244	0.0	0.0	0.0	0
2023-08-04 19:30:00+08:00	0.0038803354612592317	0.0	0.0	0.18181818181818182	0.0	85.0	0.0	0.0	0.00024034679991018492	0.0	0.0	0.0	0
2023-08-04 19:30:05+08:00	0.006010518407212622	0.0	0.0	0.18181818181818182	0.0	85.0	0.0	32768.0	0.00022396140011551324	0.0	0.0	0.0	0
2023-08-04 19:30:10+08:00	0.005513093597293572	0.0	0.0	0.18181818181818182	0.0	85.0	0.0	32768.0	0.0002079949970272086	0.0	0.0	0.0	0
2023-08-04 19:30:15+08:00	0.004004505068201727	0.0	0.0	0.18181818181818182	0.0	85.0	0.0	32768.0	0.00018340935436693908	0.0	0.0	0.0	0
2023-08-04 19:30:20+08:00	0.004506760140210316	0.0	0.0	0.18181818181818182	0.0	85.0	0.0	32768.0	0.0001789529998859507	0.0	0.0	0.0	0
2023-08-04 19:30:25+08:00	0.0037537537537537537	0.0	0.0	0.09090909090909091	0.0	85.0	0.0	32768.0	0.0003725452001162921	0.0	0.0	0.0	0
2023-08-04 19:30:30+08:00	0.00513591381686083	0.0	0.0	0.18181818181818182	0.0	85.0	0.0	32768.0	0.0	0.0	0.0	0.0	0
2023-08-04 19:30:35+08:00	0.003379647014645137	0.0	0.0	0.2727272727272727	0.0	85.0	0.0	12288.0	0.00018433619989082216	0.0	0.0	0.0	0
2023-08-04 19:30:40+08:00	0.00551447549818273	0.0	0.0	0.2727272727272727	0.0	85.0	0.0	12288.0	0.00021544219998759218	0.0	0.0	0.0	0
2023-08-04 19:30:45+08:00	0.0038798498122653317	0.0	0.0	0.2727272727272727	0.0	85.0	0.0	12288.0	0.00018428185649900278	0.0	0.0	0.0	0
2023-08-04 19:30:50+08:00	0.004256384576865298	0.0	0.0	0.2727272727272727	0.0	85.0	0.0	12288.0	0.00019204879990866174	0.0	0.0	0.0	0
2023-08-04 19:30:55+08:00	0.005259862241703194	0.0	0.0	0.18181818181818182	0.0	85.0	0.0	12288.0	0.0004340553889147103	0.0	0.0	0.0	0
2023-08-04 19:31:00+08:00	0.004131196795192789	0.0	0.0	0.2727272727272727	0.0	85.0	0.0	4096.0	0.0	0.0	0.0	0.0	0
2023-08-04 19:31:05+08:00	0.003879364284820423	0.0	0.0	0.2727272727272727	0.0	85.0	0.0	12288.0	0.00019012277549293512	0.0	0.0	0.0	0
2023-08-04 19:31:10+08:00	0.003878878878878879	0.0	0.0	0.2727272727272727	0.0	85.0	0.0	12288.0	0.00021329725947306788	0.0	0.0	0.0	0
2023-08-04 19:31:15+08:00	0.005638391179050245	0.0	0.0	0.2727272727272727	0.0	85.0	0.0	12288.0	0.0001907711084830301	0.0	0.0	0.0	0
2023-08-04 19:31:20+08:00	0.005133341680230374	0.0	0.0	0.2727272727272727	0.0	85.0	0.0	12288.0	0.00020822371047294158	0.0	0.0	0.0	0
2023-08-04 19:31:25+08:00	0.0061372745490981965	0.0	0.0	0.18181818181818182	0.0	85.0	0.0	12288.0	0.0003994011197982463	0.0	0.0	0.0	0
2023-08-04 19:31:30+08:00	0.004005006257822278	0.0	0.0	0.2909090909090909	0.0	85.0	0.0	12288.0	0.0	0.0	0.0	0.0	0
2023-08-04 19:31:35+08:00	0.00614112044115804	0.0	0.0	0.2909090909090909	0.0	84.0	0.0	4096.0	0.00019207419991289497	0.0	0.0	0.0	0
2023-08-04 19:31:40+08:00	0.004006009013520281	0.0	0.0	0.2909090909090909	0.0	84.0	0.0	12288.0	0.00020370294055314852	0.0	0.0	0.0	0
2023-08-04 19:31:45+08:00	0.0037542235014391186	0.0	0.0	0.2909090909090909	0.0	85.0	0.0	12288.0	0.00019704101646812177	0.0	0.0	0.0	0
2023-08-04 19:31:50+08:00	0.004256384576865298	0.0	0.0	0.2909090909090909	0.0	85.0	0.0	12288.0	0.0003651980811609912	0.0	0.0	0.0	0
2023-08-04 19:31:55+08:00	0.005385097056981841	0.0	0.0	0.19999999999999998	0.0	85.0	0.0	12288.0	0.00020755273161291465	0.0	0.0	0.0	0
2023-08-04 19:32:00+08:00	0.003128128128128128	0.0	0.0	0.2909090909090909	0.0	85.0	0.0	12288.0	0.0	0.0	0.0	0.0	0
2023-08-04 19:32:05+08:00	0.003128128128128128	0.0	0.0	0.2909090909090909	0.0	85.0	0.0	8192.0	0.0	0.0	0.0	0.0	0
2023-08-04 19:32:10+08:00	0.003128128128128128	0.0	0.0	0.2909090909090909	0.0	85.0	0.0	32768.0	0.0	0.0	0.0	0.0	0
2023-08-04 19:32:15+08:00	0.003128128128128128	0.0	0.0	0.2909090909090909	0.0	85.0	0.0	45056.0	0.0	0.0	0.0	0.0	0
2023-08-04 19:32:20+08:00	0.003128128128128128	0.0	0.0	0.2909090909090909	0.0	85.0	0.0	49152.0	0.0	0.0	0.0	0.0	0
2023-08-04 19:32:25+08:00	0.003128128128128128	0.0	0.0	0.09090909090909091	0.0	85.0	0.0	53248.0	0.0	0.0	0.0	0.0	0
2023-08-04 19:32:30+08:00	0.003128128128128128	0.0	0.0	0.5818181818181818	0.0	85.0	0.0	61440.0	0.0	0.0	0.0	0.0	0
2023-08-04 19:32:35+08:00	0.15384615384615383	0.1090909090909091	0.0	0.5818181818181818	0.0	66.0	57576354.90909091	69632.0	9.549615703305809e-05	0.0	0.0	0.0	0
2023-08-04 19:32:40+08:00	0.009910529938059187	0.10908694229300754	0.0	0.6	0.0	66.0	57574261.29958911	69632.0	0.00042412299999999994	0.0	0.0	0.0	0
2023-08-04 19:32:45+08:00	0.005757196495619524	0.1090909090909091	0.0	0.6727272727272727	0.0	68.0	57576354.90909091	20480.0	0.00027227914417116573	0.0	0.0	0.0	0
2023-08-04 19:32:50+08:00	0.0053871210223001755	0.1090909090909091	0.0	0.6727272727272727	0.0	67.0	57576354.90909091	20480.0	0.0	0.0	0.0	0.0	0
2023-08-04 19:32:55+08:00	0.006884466140943797	0.1090909090909091	0.0	0.5818181818181818	0.0	68.0	57576354.90909091	20480.0	0.00024341555066959822	0.0	0.0	0.0	0
2023-08-04 19:33:00+08:00	0.006766069414860293	0.0	16.0	2.109090909090909	0.0	70.0	0.0	20480.0	0.0002541158695217133	0.0	0.0	0.0	0
2023-08-04 19:33:05+08:00	0.007141067401653721	0.0	0.0	2.4	0.0	70.0	0.0	16384.0	0.00047196082350589623	0.0	0.0	0.0	0
2023-08-04 19:33:10+08:00	0.005631335252158679	0.0	0.0	2.418181818181818	0.0	72.0	0.0	16384.0	0.00026276359999999994	0.0	0.0	0.0	0
2023-08-04 19:33:15+08:00	0.005758637956935403	0.0	0.0	2.418181818181818	0.0	72.0	0.0	12288.0	0.0002594596000000001	0.0	0.0	0.0	0
2023-08-04 19:33:20+08:00	0.006639939864695564	0.0	0.0	2.418181818181818	0.0	72.0	0.0	16384.0	0.0	0.0	0.0	0.0	0
2023-08-04 19:33:25+08:00	0.0052545977730514195	0.0	0.0	1.9272727272727272	0.0	72.0	0.0	16384.0	0.00026632459475685403	0.0	0.0	0.0	0
2023-08-04 19:33:30+08:00	0.007265439057998246	0.0	0.0	2.1636363636363636	0.0	72.0	0.0	16384.0	0.00022949530281830892	0.0	0.0	0.0	0
2023-08-04 19:33:35+08:00	0.02644773126096766	0.0	0.0	2.309090909090909	0.0	72.0	0.0	36864.0	0.0005015285057011405	3.0	2.0	1.0	0
2023-08-04 19:33:40+08:00	0.43144447255249174	0.03636561994290598	0.0	2.2545454545454544	2.0	101.0	22803005.54575704	45056.0	0.0004819381752701079	5.0	2.0	2.0	0
2023-08-04 19:33:45+08:00	0.449936628643853	0.12726578550260897	0.0	2.2545454545454544	3.0	105.0	73510700.43452176	123977728.0	0.0004549844093543877	10.0	1.0	3.0	0
2023-08-04 19:33:50+08:00	0.29746115953012503	0.18181818181818182	0.0	2.2545454545454544	2.0	95.0	109509464.43636364	9003008.0	0.00016368159999999993	4.0	0.0	1.0	0
2023-08-04 19:33:55+08:00	0.31750253292806485	0.1999890915040998	0.0	0.7272727272727273	2.0	90.0	144352443.90305984	58998784.0	0.00041495000000000003	8.0	2.0	2.0	0
2023-08-04 19:34:00+08:00	0.5221899102288532	0.2545500827287769	0.0	1.4	4.0	114.0	220929447.5899562	59043840.0	0.0006849509901980393	23.0	4.0	3.0	0
2023-08-04 19:34:05+08:00	0.5791422006637733	0.2909090909090909	0.0	1.4363636363636363	3.0	107.0	313733939.2	199069696.0	0.0003164195160967815	15.0	2.0	3.0	0
2023-08-04 19:34:10+08:00	0.39515615041427665	0.32727272727272727	0.0	1.4909090909090907	3.0	107.0	468313106.6181818	199987200.0	0.0005923399999999996	15.0	3.0	3.0	0
2023-08-04 19:34:15+08:00	0.5163673417399057	0.38181818181818183	0.0	1.4909090909090907	3.0	116.0	679782288.290909	74055680.0	0.0005237850000000002	18.0	2.0	3.0	0
2023-08-04 19:34:20+08:00	0.4028025477707006	0.3999709112064577	0.0	1.4909090909090907	2.0	104.0	811931346.0499455	74084352.0	0.0004145892821435704	9.0	2.0	2.0	0
2023-08-04 19:34:25+08:00	0.22256020278833968	0.39999999999999997	0.0	1.2727272727272727	1.0	87.0	811945575.0156412	167116800.0	0.0005796875375075022	6.0	2.0	1.0	0
2023-08-04 19:34:30+08:00	0.16500943989930772	0.39999999999999997	68.0	2.290909090909091	1.0	98.0	811959235.7366692	15138816.0	0.0007118627725545111	13.0	2.0	2.0	0
2023-08-04 19:34:35+08:00	0.28365322684529176	0.3636165300074542	59.0	2.4545454545454546	2.0	105.0	796798038.2160974	107913216.0	0.00026350069986002747	17.0	2.0	3.0	0
2023-08-04 19:34:40+08:00	0.4516170596572607	0.3090909090909091	50.0	2.618181818181818	3.0	98.0	924653381.8181818	86478848.0	0.0004265781999999996	13.0	1.0	2.0	0
2023-08-04 19:34:45+08:00	0.40383625128733264	0.2545454545454545	72.0	2.7636363636363637	4.0	122.0	888658627.4909091	262144.0	0.0017502104000000004	28.0	8.0	4.0	0
2023-08-04 19:34:50+08:00	0.5771480566748993	0.2909249595432478	65.0	2.9454545454545453	4.0	134.0	1045963950.0336382	103919616.0	0.0004429339603762259	48.0	9.0	4.0	0
2023-08-04 19:34:55+08:00	0.8642244139874471	0.3090852893583753	65.0	2.090909090909091	3.0	118.0	1148684590.3165398	84811776.0	0.0008003871676993797	34.0	7.0	2.0	0
2023-08-04 19:35:00+08:00	0.7362509682416731	0.3090909090909091	59.0	2.2181818181818183	4.0	109.0	1191868676.6545453	136777728.0	0.003940059000000001	27.0	9.0	4.0	0
2023-08-04 19:35:05+08:00	0.5364583333333334	0.2909090909090909	52.0	2.327272727272727	4.0	97.0	1112329420.8	148008960.0	0.0010120457999999999	11.0	3.0	3.0	0
2023-08-04 19:35:10+08:00	0.06839116719242902	0.23636363636363636	35.0	2.6363636363636362	3.0	82.0	900860239.1272727	153509888.0	0.00030042200000000017	2.0	2.0	3.0	0
2023-08-04 19:35:15+08:00	0.008013021159384	0.2181857851960945	27.0	2.8363636363636364	3.0	81.0	761013102.3473154	153501696.0	0.00023715619999999937	2.0	2.0	3.0	0
2023-08-04 19:35:20+08:00	0.005761523046092185	0.21819371965743586	73.0	3.9818181818181815	3.0	81.0	761040777.0605669	96665600.0	0.0002771638983390041	2.0	2.0	3.0	0
2023-08-04 19:35:25+08:00	0.006508135168961201	0.21817785131179435	64.0	3.0	3.0	78.0	760985429.6467336	96624640.0	0.00024256206276234262	2.0	2.0	3.0	0
2023-08-04 19:35:30+08:00	0.013024420788979335	0.2181857851960945	117.0	5.254545454545454	3.0	86.0	761013102.3473154	28672.0	0.0002699869973994799	2.0	2.0	3.0	0
2023-08-04 19:35:35+08:00	0.007009638252597322	0.18182148766341208	110.0	5.254545454545454	3.0	89.0	582485026.1277478	28672.0	0.00023565759999999992	2.0	2.0	3.0	0
2023-08-04 19:35:40+08:00	0.21360441767068272	0.18181818181818182	99.0	5.327272727272727	6.0	132.0	582474435.4909091	40960.0	0.005656462107578484	23.0	5.0	5.0	0
2023-08-04 19:35:45+08:00	0.5923484554736979	0.1818082650037271	90.0	5.327272727272727	5.0	126.0	531046180.3174373	159006720.0	0.0006232561999999997	19.0	2.0	4.0	0
2023-08-04 19:35:50+08:00	0.5729408727084948	0.19999999999999998	82.0	5.363636363636363	4.0	119.0	468694406.98181814	201400320.0	0.0006619831999999992	24.0	2.0	3.0	0
2023-08-04 19:35:55+08:00	0.47896774193548386	0.23636363636363636	71.0	5.381818181818182	3.0	115.0	493326410.47272724	308719616.0	0.00016980939999999833	21.0	2.0	2.0	0
2023-08-04 19:36:00+08:00	0.4857697283311772	0.2545454545454545	65.0	5.345454545454545	4.0	118.0	552885527.2727273	332349440.0	0.00048042620000000034	19.0	2.0	3.0	0
2023-08-04 19:36:05+08:00	0.3833567685031318	0.2727421495717948	59.0	5.2	3.0	95.0	613850808.153172	403906560.0	0.00030396237742645935	9.0	1.0	1.0	0
2023-08-04 19:36:10+08:00	0.35195530726256985	0.2909090909090909	52.0	5.127272727272727	2.0	117.0	685730573.9636363	511229952.0	0.000796576853887664	18.0	2.0	2.0	0
2023-08-04 19:36:15+08:00	0.4611631788419566	0.32725487700670874	40.0	4.218181818181818	3.0	124.0	771404819.0825956	614932480.0	0.0028327902000000018	23.0	5.0	4.0	0
2023-08-04 19:36:20+08:00	0.4497638197370101	0.3454733894576068	53.0	5.49090909090909	3.0	94.0	875742182.8827027	886820864.0	0.0004681703021813077	10.0	3.0	3.0	0
2023-08-04 19:36:25+08:00	0.22253024193548387	0.3636297521863239	148.0	4.654545454545454	3.0	95.0	987397468.9914728	684208128.0	0.0007724879072556459	11.0	3.0	3.0	0
2023-08-04 19:36:30+08:00	0.058838288796888724	0.3636297521863239	140.0	6.381818181818182	3.0	92.0	987397468.9914728	634183680.0	0.00017210920000000353	9.0	3.0	3.0	0
2023-08-04 19:36:35+08:00	0.24620060790273557	0.36363636363636365	165.0	6.363636363636363	6.0	110.0	987415421.6727272	614391808.0	0.0013435167999999997	19.0	4.0	3.0	0
2023-08-04 19:36:40+08:00	0.41912045889101335	0.3272905794861538	158.0	6.309090909090909	4.0	95.0	961005594.9233595	614408192.0	0.0008909771863117836	7.0	3.0	2.0	0
2023-08-04 19:36:45+08:00	0.016038090464854028	0.23636363636363636	140.0	6.49090909090909	3.0	94.0	843970224.8727273	614408192.0	0.0002153110133919648	7.0	3.0	2.0	0
2023-08-04 19:36:50+08:00	0.008408634538152611	0.16363636363636364	143.0	6.8181818181818175	3.0	93.0	683366511.7090908	595730432.0	0.0	7.0	3.0	2.0	0
2023-08-04 19:36:55+08:00	0.007641237629963673	0.12727272727272726	157.0	7.018181818181818	3.0	94.0	548767483.3454546	579977216.0	0.00022971880000000056	7.0	3.0	2.0	0
2023-08-04 19:37:00+08:00	0.008399147549203961	0.10908495900223625	147.0	7.036363636363636	3.0	94.0	487809077.4685018	579977216.0	0.0005372264000000016	7.0	3.0	2.0	0
2023-08-04 19:37:05+08:00	0.015050796437978176	0.09090909090909091	141.0	7.054545454545454	3.0	91.0	415922436.6545454	579977216.0	0.0004947036000000016	7.0	3.0	2.0	0
2023-08-04 19:37:10+08:00	0.008776328986960883	0.054546446299023624	141.0	7.381818181818182	3.0	93.0	330212118.76579577	564240384.0	0.0004937437487497481	7.0	3.0	2.0	0
2023-08-04 19:37:15+08:00	0.007901668129938543	0.03636165300074542	162.0	6.1090909090909085	3.0	93.0	225946271.14884645	547983360.0	0.00027569306138772577	7.0	3.0	2.0	0
2023-08-04 19:37:20+08:00	0.007145543437382475	0.01818181818181818	150.0	4.727272727272727	3.0	95.0	114237588.94545454	547983360.0	0.0	7.0	3.0	2.0	0
2023-08-04 19:37:25+08:00	0.008274824473420261	0.01818181818181818	151.0	3.4	3.0	94.0	114237588.94545454	532250624.0	0.00019309279999999985	7.0	3.0	2.0	0
2023-08-04 19:37:30+08:00	0.006015037593984963	0.01818181818181818	144.0	3.327272727272727	3.0	92.0	114237588.94545454	532250624.0	0.0002344022000000001	7.0	3.0	2.0	0
2023-08-04 19:37:35+08:00	0.011661442006269594	0.0	140.0	3.309090909090909	3.0	95.0	0.0	532250624.0	0.00021710620000000013	7.0	3.0	2.0	0
2023-08-04 19:37:40+08:00	0.008267568583239383	0.0	155.0	3.2909090909090906	3.0	93.0	0.0	515473408.0	0.0005801123999999991	7.0	3.0	2.0	0
2023-08-04 19:37:45+08:00	0.005892678034102307	0.0	148.0	2.8909090909090907	3.0	91.0	0.0	515473408.0	0.0002465641128225618	7.0	3.0	2.0	0
2023-08-04 19:37:50+08:00	0.006896551724137931	0.0	161.0	2.909090909090909	3.0	91.0	0.0	498696192.0	0.0	7.0	3.0	2.0	0
2023-08-04 19:37:55+08:00	0.008778530223225483	0.0	161.0	3.309090909090909	3.0	91.0	0.0	482910208.0	0.00023688207075754772	7.0	3.0	2.0	0
2023-08-04 19:38:00+08:00	0.01127254509018036	0.0	165.0	3.6727272727272724	3.0	91.0	0.0	465723392.0	0.0002199567999999985	7.0	3.0	2.0	0
2023-08-04 19:38:05+08:00	0.0100363818843307	0.0	160.0	3.218181818181818	3.0	90.0	0.0	465666048.0	0.0004922915999999999	7.0	3.0	2.0	0
2023-08-04 19:38:10+08:00	0.007279116465863453	0.0	149.0	3.218181818181818	3.0	92.0	0.0	465666048.0	0.0002246557311462317	7.0	3.0	2.0	0
2023-08-04 19:38:15+08:00	0.005389146509587668	0.0	142.0	3.127272727272727	3.0	93.0	0.0	465666048.0	0.00023849990001999574	7.0	3.0	2.0	0
2023-08-04 19:38:20+08:00	0.00739997491533927	0.0	166.0	3.2909090909090906	3.0	91.0	0.0	432111616.0	0.0	7.0	3.0	2.0	0
2023-08-04 19:38:25+08:00	0.006640771833103621	0.0	149.0	3.4727272727272727	3.0	88.0	0.0	432111616.0	0.0002263875224954991	7.0	3.0	2.0	0
2023-08-04 19:38:30+08:00	0.010410134202934906	0.0	165.0	3.6545454545454543	3.0	89.0	0.0	415862784.0	0.00023053219999999986	7.0	3.0	2.0	0
2023-08-04 19:38:35+08:00	0.00864770021305928	0.0	157.0	3.4909090909090907	3.0	92.0	0.0	415862784.0	0.00046103359999999924	7.0	3.0	2.0	0
2023-08-04 19:38:40+08:00	0.007530120481927711	0.0	165.0	3.8	3.0	91.0	0.0	399085568.0	0.0002518513107864709	7.0	3.0	2.0	0
2023-08-04 19:38:45+08:00	0.01565827383189277	0.0	156.0	3.618181818181818	3.0	90.0	0.0	399085568.0	0.0002959554267439576	7.0	3.0	2.0	0
2023-08-04 19:38:50+08:00	0.005259862241703194	0.0	161.0	3.527272727272727	3.0	90.0	0.0	382308352.0	0.0	7.0	3.0	2.0	0
2023-08-04 19:38:55+08:00	0.005894156007022824	0.0	153.0	3.1999999999999997	3.0	90.0	0.0	383422464.0	0.0002306175999999993	20.0	6.0	6.0	0
2023-08-04 19:39:00+08:00	0.8165499681731381	0.054546446299023624	169.0	3.3636363636363633	9.0	161.0	208346306.8055783	540356608.0	0.00785379555911182	21.0	3.0	5.0	0
2023-08-04 19:39:05+08:00	0.655432146048768	0.18181487609316194	154.0	3.436363636363636	6.0	138.0	397765307.2489591	506122240.0	0.0	12.0	1.0	3.0	0
2023-08-04 19:39:10+08:00	0.39664231705754194	0.2181857851960945	145.0	3.4727272727272727	5.0	110.0	507825057.4737723	602230784.0	0.0	6.0	0.0	1.0	0
2023-08-04 19:39:15+08:00	0.1219083490269931	0.21817785131179435	159.0	3.0727272727272728	3.0	104.0	507806591.4437919	362262528.0	0.0	6.0	0.0	1.0	0
2023-08-04 19:39:20+08:00	0.08580030105368791	0.21818181818181817	158.0	3.3636363636363633	2.0	104.0	507815824.29090905	491352064.0	0.0	6.0	0.0	1.0	0
2023-08-04 19:39:25+08:00	0.20556257901390645	0.23636363636363636	151.0	3.1999999999999997	3.0	105.0	586592479.4181818	582582272.0	0.0	6.0	0.0	1.0	0
2023-08-04 19:39:30+08:00	0.24717818642993025	0.23636363636363636	143.0	3.1999999999999997	3.0	109.0	586592479.4181818	748756992.0	6.0028774484000005	12.0	2.0	3.0	0
2023-08-04 19:39:35+08:00	0.5609159912517689	0.2727173557325188	167.0	2.909090909090909	5.0	115.0	743889958.9105852	680476672.0	12.002499764152832	10.0	0.0	2.0	1
2023-08-04 19:39:40+08:00	0.509755782400827	0.3090909090909091	160.0	2.8727272727272726	4.0	141.0	852663873.1636363	711651328.0	11.401623299340129	15.0	0.0	3.0	1
2023-08-04 19:39:45+08:00	0.3908616520300369	0.36363636363636365	158.0	3.0	5.0	122.0	923356960.5818181	434442240.0	0.46407963880000125	16.0	1.0	3.0	1
2023-08-04 19:39:50+08:00	0.41316757579601676	0.51272949064899	152.0	2.9272727272727272	4.0	121.0	1039100169.1001327	463876096.0	0.0	22.0	2.0	3.0	1
2023-08-04 19:39:55+08:00	0.32187104930467764	0.531073620396242	143.0	2.8	4.0	117.0	882329041.4545454	491720704.0	0.0	17.0	2.0	3.0	1
2023-08-04 19:40:00+08:00	0.020431185760842317	0.4202731818181818	136.0	3.0	4.0	114.0	735375881.3090909	176132096.0	0.0	17.0	2.0	3.0	1
2023-08-04 19:40:05+08:00	0.008901705115346038	0.38287893124367434	162.0	3.0545454545454542	4.0	115.0	625321226.8867838	155701248.0	0.0	17.0	2.0	3.0	1
2023-08-04 19:40:10+08:00	0.021079046424090336	0.38222456457511855	145.0	3.036363636363636	4.0	117.0	625366707.2749423	155701248.0	4.895421095257155	17.0	2.0	3.0	1
2023-08-04 19:40:15+08:00	0.008771929824561403	0.3817217945609292	158.0	2.7818181818181817	3.0	114.0	625343966.253932	141533184.0	11.995320934226308	17.0	2.0	3.0	1
2023-08-04 19:40:20+08:00	0.02994087306579444	0.3631736897527741	152.0	2.7636363636363637	3.0	115.0	546565878.7977964	141533184.0	6.0000564318000045	17.0	2.0	3.0	1
2023-08-04 19:40:25+08:00	0.007523510971786834	0.36288235690235693	164.0	2.9818181818181815	3.0	112.0	546555941.2363636	124755968.0	0.0	17.0	2.0	3.0	1
2023-08-04 19:40:30+08:00	0.007770397292893846	0.32628580174905913	156.0	2.9818181818181815	3.0	112.0	389224334.3939201	124755968.0	0.0	17.0	2.0	3.0	1
2023-08-04 19:40:35+08:00	0.00889947355226874	0.2909090909090909	164.0	3.2909090909090906	3.0	115.0	280484547.4909091	110579712.0	0.0	17.0	2.0	3.0	1
2023-08-04 19:40:40+08:00	0.026170105686965275	0.23636363636363633	156.0	2.818181818181818	3.0	107.0	209791460.07272726	110587904.0	12.779148632199997	17.0	2.0	3.0	1
2023-08-04 19:40:45+08:00	0.012175222794025355	0.09090413250186355	144.0	2.9272727272727272	3.0	101.0	94099797.02925296	110587904.0	0.0005166703999975652	17.0	2.0	3.0	1
2023-08-04 19:40:50+08:00	0.015208647561588738	0.018181487609316194	160.0	3.0545454545454542	3.0	101.0	42476088.21657788	94822400.0	0.0	17.0	2.0	3.0	1
2023-08-04 19:40:55+08:00	0.013806953683946278	0.0	151.0	2.745454545454545	3.0	101.0	0.0	94822400.0	0.000216336800008321	17.0	2.0	3.0	1
2023-08-04 19:41:00+08:00	0.01749528005034613	0.0	145.0	2.6363636363636362	3.0	101.0	0.0	94822400.0	0.00024590079999597947	17.0	2.0	3.0	1
2023-08-04 19:41:05+08:00	0.026680090611628494	0.0	141.0	2.9818181818181815	3.0	103.0	0.0	78045184.0	0.0004512235999982295	17.0	2.0	3.0	1
2023-08-04 19:41:10+08:00	0.023185483870967742	0.0	162.0	2.8363636363636364	3.0	103.0	0.0	61267968.0	0.00021462959999780652	17.0	2.0	3.0	1
2023-08-04 19:41:15+08:00	0.01988171637095759	0.0	147.0	3.0	3.0	102.0	0.0	61267968.0	0.00024703420000378175	17.0	2.0	3.0	1
2023-08-04 19:41:20+08:00	0.033957992705320086	0.01818181818181818	141.0	2.745454545454545	3.0	102.0	11439010.909090908	61267968.0	0.0	17.0	2.0	3.0	1
2023-08-04 19:41:25+08:00	0.013455734406438631	0.01818181818181818	164.0	2.7636363636363637	3.0	101.0	11439010.909090908	45015040.0	0.0002078001999961998	17.0	2.0	3.0	1
2023-08-04 19:41:30+08:00	0.018380964371144403	0.01818181818181818	159.0	2.418181818181818	3.0	101.0	11439010.909090908	45015040.0	0.00021833819999983461	17.0	2.0	3.0	1
2023-08-04 19:41:35+08:00	0.0055151667084482325	0.01818181818181818	148.0	2.4727272727272727	3.0	102.0	11439010.909090908	45015040.0	0.0004366124000057425	17.0	2.0	3.0	1
2023-08-04 19:41:40+08:00	0.013708967425481071	0.01818181818181818	142.0	2.3636363636363633	3.0	103.0	11439010.909090908	45015040.0	0.00022269080000114627	17.0	2.0	3.0	1
2023-08-04 19:41:45+08:00	0.0060142839243202606	0.018182148766341208	157.0	2.381818181818182	3.0	103.0	11439218.894888999	28237824.0	0.0002828719743934048	17.0	2.0	3.0	1
2023-08-04 19:41:50+08:00	0.015978862606945143	0.01818181818181818	142.0	2.5636363636363635	3.0	103.0	11439010.909090908	28237824.0	0.0	17.0	2.0	3.0	1
2023-08-04 19:41:55+08:00	0.01578551741418191	0.018182148766341208	167.0	2.5818181818181816	3.0	103.0	11439218.894888999	12263424.0	0.0002578951790379687	17.0	2.0	3.0	1
2023-08-04 19:42:00+08:00	0.01181052896092474	0.01818181818181818	143.0	2.3636363636363633	3.0	102.0	11439010.909090908	11984896.0	0.00046202659467768355	17.0	2.0	3.0	1
2023-08-04 19:42:05+08:00	0.006386175807663411	0.01818181818181818	137.0	2.2727272727272725	3.0	101.0	11439010.909090908	11984896.0	0.00021747419999655903	17.0	2.0	3.0	1
2023-08-04 19:42:10+08:00	0.006642436395538288	0.01818181818181818	135.0	2.4909090909090907	3.0	101.0	11439010.909090908	16384.0	0.00023330160000796242	17.0	2.0	3.0	1
2023-08-04 19:42:15+08:00	0.005514475498182729	0.0	129.0	2.4909090909090907	3.0	101.0	0.0	16384.0	0.00021950279999600754	17.0	2.0	3.0	1
2023-08-04 19:42:20+08:00	0.02123115577889447	0.0	119.0	2.509090909090909	3.0	102.0	0.0	24576.0	0.0	16.0	2.0	3.0	1
2023-08-04 19:42:25+08:00	0.2833459883573779	0.036364297532682416	112.0	2.5454545454545454	9.0	174.0	21276947.14449354	61501440.0	0.002358333799998036	42.0	7.0	8.0	1
2023-08-04 19:42:30+08:00	0.9244370945172371	0.14545719013072966	106.0	2.4727272727272727	9.0	179.0	188899634.684267	339779584.0	0.00139154820000158	49.0	6.0	8.0	1
2023-08-04 19:42:35+08:00	0.9178099593495935	0.2545454545454545	100.0	2.4727272727272727	9.0	178.0	362692905.8909091	444309504.0	0.0023915570885806327	54.0	5.0	8.0	1
2023-08-04 19:42:40+08:00	0.9274552153474781	0.3272667769676915	92.0	2.309090909090909	7.0	165.0	551579077.3258668	342728704.0	0.0029652604000034444	53.0	5.0	7.0	1
2023-08-04 19:42:45+08:00	0.8322225070494744	0.38181818181818183	85.0	2.090909090909091	5.0	153.0	713489240.4363636	326946816.0	0.002711890000000494	43.0	3.0	5.0	1
2023-08-04 19:42:50+08:00	0.7827671482493818	0.43636363636363634	80.0	2.0545454545454542	6.0	151.0	887896026.7636364	392454144.0	0.0005811278255671706	39.0	2.0	5.0	1
2023-08-04 19:42:55+08:00	0.6819233736178967	0.47273586792487143	73.0	1.7636363636363634	5.0	120.0	985603099.9836361	494878720.0	0.00018532039999854532	20.0	1.0	3.0	1
2023-08-04 19:43:00+08:00	0.18336076991262504	0.4727530592577777	68.0	1.7454545454545454	3.0	112.0	985638942.0513847	498298880.0	0.0010421876750677482	20.0	1.0	3.0	1
2023-08-04 19:43:05+08:00	0.2549589387239419	0.4909090909090909	62.0	1.3636363636363635	4.0	116.0	1017233110.1090908	528302080.0	0.00024684549270550973	22.0	1.0	4.0	1
2023-08-04 19:43:10+08:00	0.22073494128046472	0.5272727272727272	56.0	1.3636363636363635	3.0	111.0	1075953366.1090908	558329856.0	0.0004395763999923474	24.0	3.0	4.0	1
2023-08-04 19:43:15+08:00	0.34719980131627964	0.5636568602494637	50.0	1.2909090909090908	4.0	125.0	1117250692.7524638	588353536.0	0.0005858935361319432	25.0	2.0	4.0	1
2023-08-04 19:43:20+08:00	0.09677005895924122	0.5272631406701697	46.0	1.2363636363636363	4.0	104.0	1095913579.4621916	588365824.0	0.0	16.0	3.0	4.0	1
2023-08-04 19:43:25+08:00	0.009660017563668298	0.41817421501427243	40.0	1.218181818181818	4.0	105.0	928296987.1820513	588365824.0	0.0002203061999921374	16.0	3.0	4.0	1
2023-08-04 19:43:30+08:00	0.009287148594377511	0.3090909090909091	34.0	1.218181818181818	4.0	104.0	754517159.5636363	588365824.0	0.00023042300000497562	15.0	3.0	4.0	1
2023-08-04 19:43:35+08:00	0.039373040752351096	0.2545454545454545	29.0	1.1636363636363636	4.0	103.0	572865666.3272727	588365824.0	0.0002139633999945545	15.0	3.0	4.0	1
2023-08-04 19:43:40+08:00	0.012058786584599926	0.2000109096859829	27.0	1.2727272727272727	4.0	102.0	410987949.4517883	588365824.0	0.0008157920752510579	14.0	3.0	4.0	1
2023-08-04 19:43:45+08:00	0.01015928759563527	0.14545190087452955	24.0	1.2363636363636363	4.0	102.0	236554444.610098	588365824.0	0.00018805136917288576	13.0	3.0	3.0	1
2023-08-04 19:43:50+08:00	0.01492350137948332	0.10909487617731554	15.0	1.2545454545454544	3.0	99.0	138874642.42336085	588369920.0	0.00017739283570456318	13.0	3.0	3.0	1
2023-08-04 19:43:55+08:00	0.0904168240775721	0.10908495900223625	152.0	4.0	6.0	135.0	138862018.14446485	474427392.0	0.0018094407355628266	25.0	4.0	5.0	1
2023-08-04 19:44:00+08:00	0.7601589539802589	0.16363933889707086	142.0	4.072727272727272	5.0	135.0	202626697.3581338	801583104.0	0.00015792678535023332	28.0	2.0	5.0	1
2023-08-04 19:44:05+08:00	0.7077806122448979	0.18182148766341208	134.0	4.1090909090909085	4.0	128.0	348896176.2941145	789192704.0	0.00035152840000591824	17.0	1.0	3.0	1
2023-08-04 19:44:10+08:00	0.49006369426751595	0.16362743850335437	163.0	4.709090909090909	4.0	95.0	349404594.80391985	865091584.0	0.00015925134972153356	8.0	2.0	4.0	1
2023-08-04 19:44:15+08:00	0.1622950819672131	0.18182148766341208	146.0	4.945454545454545	4.0	95.0	430572199.2036219	866615296.0	0.00023476975395839462	8.0	2.0	4.0	1
2023-08-04 19:44:20+08:00	0.03536937162924872	0.18181818181818182	160.0	5.163636363636363	4.0	96.0	430564370.6181818	849838080.0	0.0	8.0	2.0	4.0	1
2023-08-04 19:44:25+08:00	0.01153315782875768	0.18181818181818182	145.0	5.327272727272727	4.0	96.0	430564370.6181818	849838080.0	0.00021944019999864395	8.0	2.0	4.0	1
2023-08-04 19:44:30+08:00	0.007144647781398847	0.16363636363636364	140.0	5.327272727272727	4.0	95.0	423319663.7090909	849838080.0	0.0022506383999939318	8.0	2.0	4.0	1
2023-08-04 19:44:35+08:00	0.007780148073785921	0.16362743850335437	161.0	5.527272727272727	4.0	95.0	423296574.8050107	833675264.0	0.0004577592000032382	8.0	2.0	4.0	1
2023-08-04 19:44:40+08:00	0.005890462463967915	0.16363636363636364	140.0	5.8545454545454545	4.0	92.0	423319663.7090909	833454080.0	0.00022639480000634648	8.0	2.0	4.0	1
2023-08-04 19:44:45+08:00	0.008410745669093648	0.16362743850335437	165.0	5.818181818181818	4.0	92.0	423296574.8050107	820449280.0	0.0002505721999909838	8.0	2.0	4.0	1
2023-08-04 19:44:50+08:00	0.0050150451354062184	0.1636452897430769	156.0	3.1454545454545455	4.0	94.0	423342755.13209814	820305920.0	0.0	8.0	2.0	4.0	1
2023-08-04 19:44:55+08:00	0.013794833207925758	0.09090743804658097	145.0	3.1636363636363636	4.0	93.0	327912350.684533	820305920.0	0.00020456146312482782	8.0	2.0	4.0	1
2023-08-04 19:45:00+08:00	0.0055151667084482325	0.03636297521863239	159.0	3.3454545454545452	4.0	94.0	122929002.16359703	805072896.0	0.00048665100000562235	8.0	2.0	4.0	1
2023-08-04 19:45:05+08:00	0.013918495297805644	0.01818181818181818	142.0	2.9454545454545453	4.0	96.0	81140717.38181818	805072896.0	0.00025105279999024786	8.0	2.0	4.0	1
2023-08-04 19:45:10+08:00	0.008146384258679033	0.0	164.0	2.8545454545454545	4.0	99.0	0.0	773931008.0	0.0004199610000000575	8.0	2.0	4.0	1
2023-08-04 19:45:15+08:00	0.019686520376175548	0.0	150.0	2.7818181818181817	4.0	98.0	0.0	773685248.0	0.00022384560001000863	8.0	2.0	4.0	1
2023-08-04 19:45:20+08:00	0.006021073758153537	0.0	166.0	2.8	4.0	98.0	0.0	757338112.0	0.0	8.0	2.0	4.0	1
2023-08-04 19:45:25+08:00	0.007024586051179126	0.0	151.0	2.9818181818181815	4.0	99.0	0.0	757121024.0	0.0008425934812944121	8.0	2.0	4.0	1
2023-08-04 19:45:30+08:00	0.007151819322459222	0.0	155.0	3.0545454545454542	4.0	100.0	0.0	741027840.0	0.00023233360016951853	8.0	2.0	4.0	1
2023-08-04 19:45:35+08:00	0.007150025087807326	0.0	160.0	3.1636363636363636	4.0	100.0	0.0	724250624.0	0.0002419736158276187	8.0	2.0	4.0	1
2023-08-04 19:45:40+08:00	0.008035153797865662	0.0	149.0	3.8545454545454545	4.0	99.0	0.0	707473408.0	0.0002187155999990864	8.0	2.0	4.0	1
2023-08-04 19:45:45+08:00	0.008906171600602107	0.0	166.0	3.9636363636363634	4.0	99.0	0.0	690696192.0	0.00023670422252917772	8.0	2.0	4.0	1
2023-08-04 19:45:50+08:00	0.0066441017926538795	0.0	154.0	3.9818181818181815	4.0	101.0	0.0	690696192.0	0.0	8.0	2.0	4.0	1
2023-08-04 19:45:55+08:00	0.008659638554216868	0.0	144.0	4.418181818181818	4.0	101.0	0.0	673918976.0	0.0005135510000059184	8.0	2.0	4.0	1
2023-08-04 19:46:00+08:00	0.006652441320446843	0.0	141.0	4.745454545454545	4.0	100.0	0.0	657141760.0	0.00026253759999690375	8.0	2.0	4.0	1
2023-08-04 19:46:05+08:00	0.008281053952321205	0.0	149.0	4.963636363636363	4.0	100.0	0.0	640888832.0	0.00021450420000519445	8.0	2.0	4.0	1
2023-08-04 19:46:10+08:00	0.008029105507464558	0.0	153.0	5.254545454545454	4.0	100.0	0.0	624111616.0	0.0002113981999968928	8.0	2.0	4.0	1
2023-08-04 19:46:15+08:00	0.01040491412811834	0.0	142.0	5.163636363636363	4.0	100.0	0.0	624111616.0	0.00021656091217729423	8.0	2.0	4.0	1
2023-08-04 19:46:20+08:00	0.01229765340695194	0.0	164.0	5.072727272727272	4.0	100.0	0.0	607334400.0	0.000185602800002016	8.0	2.0	4.0	1
2023-08-04 19:46:25+08:00	0.008028098344204718	0.0	156.0	4.709090909090909	4.0	100.0	0.0	607334400.0	0.00020173465307438514	8.0	2.0	4.0	1
2023-08-04 19:46:30+08:00	0.005392525708552797	0.0	164.0	4.654545454545454	4.0	99.0	0.0	590557184.0	0.0002684607999981381	8.0	2.0	4.0	1
[truncated: 18,882 more rows]
