# Supplementary material for: An anomaly detection model for multivariate time series with anomaly perception
Source: PeerJ Comput Sci. 2024 Jul 31;10:e2172. doi: 10.7717/peerj-cs.2172 (PMC13043214; doi:10.7717/peerj-cs.2172)
Supplement: Supplemental Information 2 — The three datasets used in the experiment are also available at figshare: Wei, Dong (2024). EDD datasets. figshare. Dataset. https://doi.org/10.6084/m9.figshare.25844203.v2. [file peerj-cs-10-2172-s002.zip › datasets/ETL/train_data.csv]

time	system_cpu_usage	jvm_gc_pause_minute	node_disk_io_now	node_disk_writes_speed	pipeline_exceuting_now	jvm_threads_live_threads	jvm_gc_memory_allocated_speed	node_memory_Dirty_bytes	hikaricp_connections_acquire_seconds	transform_count	IOTransform_count	task_on_server_count
2023-08-01 12:00:00+08:00	0.07200100175306787	0.05454545454545454	0.0	0.6222222222222221	0.0	71.0	229237778.6181818	36864.0	0.0004362817999999935	0.0	0.0	0.0
2023-08-01 12:00:05+08:00	0.03908305148440436	0.05454545454545454	0.0	0.4444444444444444	1.0	80.0	229237778.6181818	40960.0	0.0006725544000000028	2.0	1.0	1.0
2023-08-01 12:00:10+08:00	0.07547642928786359	0.05454545454545454	0.0	0.4444444444444444	1.0	79.0	229237778.6181818	40960.0	0.00016853400000000908	0.0	0.0	0.0
2023-08-01 12:00:15+08:00	0.003753284123608157	0.03636363636363636	0.0	0.4444444444444444	0.0	71.0	148020801.16363636	40960.0	0.0001862051999999892	0.0	0.0	0.0
2023-08-01 12:00:20+08:00	0.09553739786297927	0.03636363636363636	0.0	0.7333333333333333	1.0	81.0	148020801.16363636	32768.0	0.0003847021999999978	7.0	1.0	1.0
2023-08-01 12:00:25+08:00	0.2657908034360788	0.05454545454545454	0.0	0.7333333333333333	1.0	81.0	213909504.0	32768.0	0.00026907160000000374	0.0	0.0	0.0
2023-08-01 12:00:30+08:00	0.035705337008268605	0.03636363636363636	0.0	0.7333333333333333	0.0	71.0	131701145.6	32768.0	0.0004685942000000054	0.0	0.0	0.0
2023-08-01 12:00:35+08:00	0.03295326400200476	0.03636363636363636	0.0	0.5111111111111111	1.0	79.0	131701145.6	40960.0	0.0006402795999999933	2.0	1.0	1.0
2023-08-01 12:00:40+08:00	0.07170615519618904	0.03636363636363636	0.0	0.5111111111111111	1.0	79.0	131701145.6	40960.0	0.0001984716000000164	0.0	0.0	0.0
2023-08-01 12:00:45+08:00	0.024030037546933666	0.03636363636363636	0.0	0.5111111111111111	0.0	72.0	131701145.6	40960.0	0.0002648902000000009	0.0	0.0	0.0
2023-08-01 12:00:50+08:00	0.0897210354360392	0.05454545454545454	0.0	0.7999999999999999	1.0	83.0	211697961.89090908	221184.0	0.00042830699999998336	6.0	1.0	1.0
2023-08-01 12:00:55+08:00	0.11651098207523353	0.03636363636363636	0.0	0.7999999999999999	0.0	71.0	145885519.12727273	221184.0	0.00038902160000000576	0.0	0.0	0.0
2023-08-01 12:01:00+08:00	0.00087576629550857	0.03636363636363636	0.0	0.7999999999999999	0.0	71.0	145885519.12727273	221184.0	0.0003484323999999983	0.0	0.0	0.0
2023-08-01 12:01:05+08:00	0.03063787041687594	0.03636363636363636	0.0	0.4444444444444444	1.0	79.0	145885519.12727273	229376.0	0.0003596050000000073	6.0	0.0	1.0
2023-08-01 12:01:10+08:00	0.00853413654618474	0.03636363636363636	0.0	0.4444444444444444	1.0	79.0	145885519.12727273	229376.0	0.0002230481999999867	6.0	0.0	1.0
2023-08-01 12:01:15+08:00	0.013960508112187147	0.03636363636363636	0.0	0.4444444444444444	1.0	79.0	145885519.12727273	229376.0	0.0	6.0	0.0	1.0
2023-08-01 12:01:20+08:00	0.017247891224977968	0.01818181818181818	0.0	0.7777777777777777	1.0	79.0	79996816.29090908	45056.0	0.0001815875999999994	6.0	0.0	1.0
2023-08-01 12:01:25+08:00	0.024851772423363186	0.01818181818181818	0.0	0.7777777777777777	1.0	79.0	79996816.29090908	45056.0	0.00044689120000001025	6.0	0.0	1.0
2023-08-01 12:01:30+08:00	0.021464646464646464	0.01818181818181818	0.0	0.7777777777777777	1.0	79.0	79996816.29090908	45056.0	0.0002251607999999905	6.0	0.0	1.0
2023-08-01 12:01:35+08:00	0.05243871619914076	0.03636363636363636	0.0	0.4888888888888888	1.0	79.0	127354321.45454545	36864.0	0.00020427560000000345	6.0	0.0	1.0
2023-08-01 12:01:40+08:00	0.019884218474704254	0.03636363636363636	0.0	0.4888888888888888	1.0	78.0	127354321.45454545	36864.0	0.0002461288000000117	5.0	0.0	1.0
2023-08-01 12:01:45+08:00	0.013579781214635987	0.01818181818181818	0.0	0.4888888888888888	1.0	77.0	47357505.163636364	36864.0	0.0	4.0	0.0	1.0
2023-08-01 12:01:50+08:00	0.011554885707108766	0.01818181818181818	0.0	0.8666666666666666	1.0	76.0	47357505.163636364	24576.0	0.0001889461999999842	3.0	0.0	1.0
2023-08-01 12:01:55+08:00	0.00839493797769703	0.01818181818181818	0.0	0.8666666666666666	1.0	74.0	47357505.163636364	24576.0	0.00043087280000000396	1.0	0.0	1.0
2023-08-01 12:02:00+08:00	0.004128612535968973	0.01818181818181818	0.0	0.8666666666666666	0.0	72.0	47357505.163636364	24576.0	0.00041040940000001134	0.0	0.0	0.0
2023-08-01 12:02:05+08:00	0.00588603631809643	0.01818181818181818	0.0	0.5111111111111111	0.0	72.0	47357505.163636364	24576.0	0.00023779819999998343	0.0	0.0	0.0
2023-08-01 12:02:10+08:00	0.027548209366391185	0.01818181818181818	0.0	0.5111111111111111	1.0	77.0	47357505.163636364	24576.0	0.0004229964000000086	1.0	0.0	1.0
2023-08-01 12:02:15+08:00	0.043810239078733264	0.01818181818181818	0.0	0.5111111111111111	0.0	71.0	47357505.163636364	24576.0	0.00022186539999999866	0.0	0.0	0.0
2023-08-01 12:02:20+08:00	0.03357554497619644	0.01818181818181818	0.0	0.8666666666666666	1.0	77.0	47357505.163636364	24576.0	0.0004199309999999956	2.0	1.0	1.0
2023-08-01 12:02:25+08:00	0.08346910640431132	0.01818181818181818	0.0	0.8666666666666666	1.0	77.0	47357505.163636364	24576.0	0.00042559500000001195	3.0	1.0	1.0
2023-08-01 12:02:30+08:00	0.09889696665831035	0.0	0.0	0.8666666666666666	1.0	77.0	0.0	24576.0	0.00019128879999998904	0.0	0.0	0.0
2023-08-01 12:02:35+08:00	0.016664578373637388	0.0	0.0	0.4666666666666666	0.0	72.0	0.0	344064.0	0.0005198119999999973	0.0	0.0	0.0
2023-08-01 12:02:40+08:00	0.00888277242587264	0.0	0.0	0.4666666666666666	0.0	74.0	0.0	344064.0	0.0006282740000000065	0.0	0.0	0.0
2023-08-01 12:02:45+08:00	0.0015011258443832875	0.0	0.0	0.4666666666666666	0.0	73.0	0.0	344064.0	0.0	0.0	0.0	0.0
2023-08-01 12:02:50+08:00	0.025435409096604435	0.0	0.0	0.6444444444444444	1.0	78.0	0.0	86016.0	0.0006181737999999993	1.0	0.0	1.0
2023-08-01 12:02:55+08:00	0.05270405608412619	0.0	0.0	0.6444444444444444	0.0	71.0	0.0	86016.0	0.0003925602000000028	0.0	0.0	0.0
2023-08-01 12:03:00+08:00	0.12325669053901243	0.01818181818181818	0.0	0.6444444444444444	1.0	93.0	101349636.65454546	86016.0	0.0004333002000000086	13.0	2.0	1.0
2023-08-01 12:03:05+08:00	0.37805972062027426	0.07272727272727272	0.0	0.2444444444444444	1.0	93.0	175398167.27272725	39063552.0	0.0002664961999999882	13.0	2.0	1.0
2023-08-01 12:03:10+08:00	0.3118031526336025	0.09090909090909091	0.0	0.2444444444444444	1.0	73.0	223899573.52727273	39063552.0	0.000594139199999999	0.0	0.0	0.0
2023-08-01 12:03:15+08:00	0.007632632632632633	0.09090909090909091	0.0	0.2444444444444444	0.0	71.0	223899573.52727273	39063552.0	1.8019199999996793e-05	0.0	0.0	0.0
2023-08-01 12:03:20+08:00	0.03424056189640035	0.09090909090909091	0.0	0.6444444444444444	1.0	80.0	223899573.52727273	235827200.0	0.0004306960000000082	3.0	2.0	1.0
2023-08-01 12:03:25+08:00	0.09491525423728812	0.09090909090909091	0.0	0.6444444444444444	1.0	76.0	223899573.52727273	235827200.0	0.00021743960000000228	0.0	0.0	0.0
2023-08-01 12:03:30+08:00	0.02176904791692731	0.09090909090909091	0.0	0.6444444444444444	0.0	71.0	223899573.52727273	235827200.0	0.0004135261999999917	0.0	0.0	0.0
2023-08-01 12:03:35+08:00	0.026661659782200524	0.09090909090909091	0.0	0.5111111111111111	1.0	79.0	223899573.52727273	235814912.0	0.0004439104000000027	2.0	1.0	1.0
2023-08-01 12:03:40+08:00	0.10180768265126788	0.10909090909090909	0.0	0.5111111111111111	1.0	77.0	274688781.96363634	235814912.0	0.000443612399999993	2.0	0.0	1.0
2023-08-01 12:03:45+08:00	0.04672428911436803	0.10909090909090909	0.0	0.5111111111111111	0.0	74.0	274688781.96363634	235814912.0	0.00018755880000000946	0.0	0.0	0.0
2023-08-01 12:03:50+08:00	0.03108938197317287	0.10909090909090909	133.0	3.9555555555555553	1.0	80.0	274688781.96363634	84824064.0	0.00044282879999999467	2.0	1.0	1.0
2023-08-01 12:03:55+08:00	0.0834693109074934	0.09090909090909091	133.0	3.9555555555555553	1.0	77.0	173339145.3090909	84824064.0	0.0005533495999999971	2.0	0.0	1.0
2023-08-01 12:04:00+08:00	0.061191222570532916	0.03636363636363636	133.0	3.9555555555555553	0.0	75.0	99290614.69090909	84824064.0	0.00026130680000000515	0.0	0.0	0.0
2023-08-01 12:04:05+08:00	0.029312288613303268	0.01818181818181818	139.0	5.133333333333333	1.0	81.0	50789208.43636364	54849536.0	0.0008364505999999938	2.0	1.0	1.0
2023-08-01 12:04:10+08:00	0.1042659974905897	0.03636363636363636	139.0	5.133333333333333	1.0	79.0	89910625.74545453	54849536.0	0.0006379898000000051	2.0	0.0	1.0
2023-08-01 12:04:15+08:00	0.04012036108324975	0.03636363636363636	139.0	5.133333333333333	0.0	75.0	89910625.74545453	54849536.0	0.0	0.0	0.0	0.0
2023-08-01 12:04:20+08:00	0.08674366055736882	0.03636363636363636	143.0	7.377777777777777	1.0	83.0	89910625.74545453	454656.0	0.0005885970000000018	7.0	1.0	1.0
2023-08-01 12:04:25+08:00	0.25652009575406326	0.07272727272727272	143.0	7.377777777777777	1.0	75.0	168763540.94545454	454656.0	0.0008257466000000102	0.0	0.0	0.0
2023-08-01 12:04:30+08:00	0.0017513134851138354	0.07272727272727272	143.0	7.377777777777777	0.0	75.0	168763540.94545454	454656.0	0.00017949619999999556	0.0	0.0	0.0
2023-08-01 12:04:35+08:00	0.004006009013520281	0.05454545454545454	113.0	4.6	1.0	78.0	117974332.5090909	40960.0	0.000707338600000007	0.0	0.0	1.0
2023-08-01 12:04:40+08:00	0.0025012506253126563	0.05454545454545454	113.0	4.6	1.0	78.0	117974332.5090909	40960.0	0.00021953559999998706	0.0	0.0	1.0
2023-08-01 12:04:45+08:00	0.0008758758758758759	0.05454545454545454	113.0	4.6	1.0	77.0	117974332.5090909	40960.0	0.0	0.0	0.0	1.0
2023-08-01 12:04:50+08:00	0.002753097234388687	0.05454545454545454	93.0	3.5333333333333328	1.0	77.0	117974332.5090909	24576.0	0.0002080027999999956	0.0	0.0	1.0
2023-08-01 12:04:55+08:00	0.0017508754377188592	0.05454545454545454	93.0	3.5333333333333328	1.0	78.0	117974332.5090909	24576.0	0.0002014920000000142	0.0	0.0	1.0
2023-08-01 12:05:00+08:00	0.0008753282480930349	0.05454545454545454	93.0	3.5333333333333328	1.0	79.0	117974332.5090909	24576.0	0.00043350300000000175	0.0	0.0	1.0
2023-08-01 12:05:05+08:00	0.0160481444332999	0.03636363636363636	73.0	1.7111111111111108	1.0	81.0	78852915.2	16384.0	0.00045622439999999377	2.0	1.0	1.0
2023-08-01 12:05:10+08:00	0.09642633228840125	0.03636363636363636	73.0	1.7111111111111108	1.0	76.0	78852915.2	16384.0	0.0006773471999999891	0.0	0.0	0.0
2023-08-01 12:05:15+08:00	0.013892365456821027	0.03636363636363636	73.0	1.7111111111111108	0.0	71.0	78852915.2	16384.0	0.00041937739999999837	0.0	0.0	0.0
2023-08-01 12:05:20+08:00	0.04375626880641926	0.01818181818181818	40.0	1.7999999999999998	1.0	79.0	46366124.21818182	28672.0	0.00039999740000000726	3.0	1.0	1.0
2023-08-01 12:05:25+08:00	0.12151294295049006	0.03636363636363636	40.0	1.7999999999999998	1.0	80.0	86783962.76363637	28672.0	0.0001971562000000038	3.0	1.0	1.0
2023-08-01 12:05:30+08:00	0.08411565903116786	0.03636363636363636	40.0	1.7999999999999998	1.0	79.0	86783962.76363637	28672.0	0.0005126938000000081	3.0	1.0	1.0
2023-08-01 12:05:35+08:00	0.03369238476953908	0.03636363636363636	0.0	2.2888888888888888	0.0	73.0	86783962.76363637	544768.0	0.00039649520000000215	0.0	0.0	0.0
2023-08-01 12:05:40+08:00	0.0822172619047619	0.05454545454545454	0.0	2.2888888888888888	1.0	98.0	127201801.3090909	544768.0	0.00041349019999996627	14.0	2.0	1.0
2023-08-01 12:05:45+08:00	0.28811152704272625	0.07272727272727272	0.0	2.2888888888888888	1.0	94.0	177914749.67272726	544768.0	0.0	10.0	1.0	1.0
2023-08-01 12:05:50+08:00	0.2011661807580175	0.10909090909090909	0.0	2.333333333333333	1.0	93.0	301227287.27272725	28672.0	0.0001386132000000373	10.0	1.0	1.0
2023-08-01 12:05:55+08:00	0.20474137931034483	0.12727272727272726	0.0	2.333333333333333	1.0	77.0	375275817.8909091	28672.0	0.0003712827999999835	0.0	0.0	0.0
2023-08-01 12:06:00+08:00	0.0020007502813555083	0.12727272727272726	0.0	2.333333333333333	0.0	72.0	375275817.8909091	28672.0	0.0004101207999999801	0.0	0.0	0.0
2023-08-01 12:06:05+08:00	0.034127979924717694	0.12727272727272726	0.0	1.5777777777777775	1.0	86.0	375275817.8909091	57344.0	0.000826617400000007	3.0	0.0	1.0
2023-08-01 12:06:10+08:00	0.16096452468122713	0.14545454545454545	0.0	1.5777777777777775	1.0	86.0	451307110.4	57344.0	0.00024145639999999523	6.0	0.0	1.0
2023-08-01 12:06:15+08:00	0.1949962283127986	0.14545454545454545	0.0	1.5777777777777775	1.0	81.0	418362758.98181814	57344.0	0.0	6.0	1.0	1.0
2023-08-01 12:06:20+08:00	0.15583596214511042	0.16363636363636364	0.0	0.9555555555555555	1.0	79.0	409059030.10909086	16207872.0	0.0005192078000000322	5.0	1.0	1.0
2023-08-01 12:06:25+08:00	0.06403508771929824	0.16363636363636364	0.0	0.9555555555555555	0.0	72.0	409059030.10909086	16207872.0	0.0004314968000000086	0.0	0.0	0.0
2023-08-01 12:06:30+08:00	0.02958876629889669	0.16363636363636364	0.0	0.9555555555555555	1.0	81.0	409059030.10909086	16207872.0	0.0004487307999999857	5.0	2.0	1.0
2023-08-01 12:06:35+08:00	0.13762626262626265	0.18181818181818182	0.0	0.5555555555555555	1.0	80.0	428505348.6545454	58998784.0	0.0002840783999999985	0.0	0.0	0.0
2023-08-01 12:06:40+08:00	0.0289401152593335	0.16363636363636364	0.0	0.5555555555555555	0.0	72.0	377792400.29090905	58998784.0	0.0004622898000000042	0.0	0.0	0.0
2023-08-01 12:06:45+08:00	0.019546422754040848	0.12727272727272726	0.0	0.5555555555555555	1.0	79.0	254479862.6909091	58998784.0	0.0004722173999999857	2.0	1.0	1.0
2023-08-01 12:06:50+08:00	0.10466867469879518	0.12727272727272726	0.0	0.7555555555555554	1.0	79.0	218485108.36363634	59006976.0	2.1391999999842424e-06	0.0	0.0	0.0
2023-08-01 12:06:55+08:00	0.01664580725907384	0.12727272727272726	0.0	0.7555555555555554	0.0	73.0	218485108.36363634	59006976.0	0.0003828896000000359	0.0	0.0	0.0
2023-08-01 12:07:00+08:00	0.024274274274274275	0.12727272727272726	0.0	0.7555555555555554	1.0	77.0	218485108.36363634	59006976.0	0.00040381219999998665	2.0	1.0	1.0
2023-08-01 12:07:05+08:00	0.08306148055207026	0.10909090909090909	0.0	2.8888888888888884	1.0	75.0	142453815.85454544	32768.0	0.0001518395999999811	3.0	1.0	1.0
2023-08-01 12:07:10+08:00	0.14120603015075375	0.10909090909090909	0.0	2.8888888888888884	1.0	74.0	166933299.2	32768.0	0.0002226441999999995	0.0	0.0	0.0
2023-08-01 12:07:15+08:00	0.0158889027899412	0.07272727272727272	0.0	2.8888888888888884	0.0	72.0	135819189.52727273	32768.0	0.0004635955999999997	0.0	0.0	0.0
2023-08-01 12:07:20+08:00	0.054976779214258815	0.07272727272727272	0.0	3.0444444444444443	1.0	90.0	135819189.52727273	36864.0	0.00038765180000002177	7.0	1.0	1.0
2023-08-01 12:07:25+08:00	0.17714937864570124	0.09090909090909091	0.0	3.0444444444444443	0.0	75.0	163349075.78181818	36864.0	0.0005381773999999951	0.0	0.0	0.0
2023-08-01 12:07:30+08:00	0.001375687843921961	0.05454545454545454	0.0	3.0444444444444443	0.0	73.0	103484918.69090909	36864.0	0.00022932220000000393	0.0	0.0	0.0
2023-08-01 12:07:35+08:00	0.03674902796939671	0.05454545454545454	0.0	2.8666666666666663	1.0	80.0	103484918.69090909	45056.0	0.00045547980000000267	3.0	2.0	1.0
2023-08-01 12:07:40+08:00	0.0658817635270541	0.07272727272727272	0.0	2.8666666666666663	0.0	72.0	137649431.27272728	45056.0	0.0004398450000000054	0.0	0.0	0.0
2023-08-01 12:07:45+08:00	0.06883557342042458	0.05454545454545454	0.0	2.8666666666666663	1.0	91.0	99595654.98181818	45056.0	0.0004595552000000058	10.0	2.0	1.0
2023-08-01 12:07:50+08:00	0.21870613755263493	0.07272727272727272	0.0	0.7777777777777777	1.0	89.0	142987636.36363634	26292224.0	0.00019539119999998356	10.0	2.0	1.0
2023-08-01 12:07:55+08:00	0.278280831526591	0.10909090909090909	0.0	0.7777777777777777	1.0	86.0	231830621.0909091	26292224.0	0.00020758559999998206	8.0	1.0	1.0
2023-08-01 12:08:00+08:00	0.14161082311290935	0.12727272727272726	0.0	0.7777777777777777	1.0	75.0	279569426.6181818	26292224.0	0.00022646560000003647	2.0	1.0	1.0
2023-08-01 12:08:05+08:00	0.09354797819749018	0.10909090909090909	0.0	0.6	1.0	76.0	241668170.47272727	188821504.0	0.00016444619999997912	2.0	1.0	1.0
2023-08-01 12:08:10+08:00	0.0924870138097048	0.10909090909090909	0.0	0.6	1.0	76.0	241668170.47272727	188821504.0	0.00034443880000001315	2.0	1.0	1.0
2023-08-01 12:08:15+08:00	0.06539818548387097	0.12727272727272726	0.0	0.6	0.0	71.0	292152338.6181818	188821504.0	0.0002586319999999809	0.0	0.0	0.0
2023-08-01 12:08:20+08:00	0.06027878940097953	0.10909090909090909	0.0	0.8888888888888888	1.0	93.0	264622452.36363634	298356736.0	0.00043062000000002596	13.0	2.0	1.0
2023-08-01 12:08:25+08:00	0.3657252888318357	0.12727272727272726	0.0	0.8888888888888888	1.0	93.0	327689532.5090909	298356736.0	0.00012328459999997322	13.0	2.0	1.0
2023-08-01 12:08:30+08:00	0.22071672787134353	0.16363636363636364	0.0	0.8888888888888888	0.0	72.0	410431711.4181818	298356736.0	0.0007102054000000191	0.0	0.0	0.0
2023-08-01 12:08:35+08:00	0.02684732154058462	0.14545454545454545	0.0	6.999999999999999	1.0	79.0	376267198.8363636	379478016.0	0.00047426499999998485	3.0	1.0	1.0
2023-08-01 12:08:40+08:00	0.09626004016064257	0.14545454545454545	0.0	6.999999999999999	0.0	73.0	376267198.8363636	379478016.0	0.00037717760000002267	0.0	0.0	0.0
2023-08-01 12:08:45+08:00	0.0007508447002878237	0.12727272727272726	0.0	6.999999999999999	0.0	72.0	332875217.45454544	379478016.0	0.0	0.0	0.0	0.0
2023-08-01 12:08:50+08:00	0.02542903670299386	0.09090909090909091	0.0	13.244444444444444	1.0	83.0	244032232.72727272	235827200.0	0.0004265295999999807	4.0	1.0	1.0
2023-08-01 12:08:55+08:00	0.06069364161849711	0.07272727272727272	0.0	13.244444444444444	0.0	73.0	196293427.2	235827200.0	0.0013233061999999851	0.0	0.0	0.0
2023-08-01 12:09:00+08:00	0.034707430146598175	0.07272727272727272	0.0	13.244444444444444	1.0	85.0	196293427.2	235827200.0	0.00042337100000002794	6.0	1.0	1.0
2023-08-01 12:09:05+08:00	0.14715169887583682	0.09090909090909091	0.0	23.04444444444444	0.0	73.0	267596595.2	36864.0	0.0003865065999999917	0.0	0.0	0.0
2023-08-01 12:09:10+08:00	0.0010005002501250625	0.07272727272727272	0.0	23.04444444444444	0.0	73.0	217112427.05454543	36864.0	0.0002140001999999974	0.0	0.0	0.0
2023-08-01 12:09:15+08:00	0.060659230480010026	0.09090909090909091	0.0	23.04444444444444	1.0	85.0	223136972.79999998	36864.0	0.0011297036000000205	4.0	0.0	1.0
2023-08-01 12:09:20+08:00	0.05104877432398281	0.07272727272727272	0.0	16.73333333333333	1.0	85.0	160069892.65454546	49152.0	0.00018217739999997206	10.0	1.0	1.0
2023-08-01 12:09:25+08:00	0.23443037974683545	0.05454545454545454	0.0	16.73333333333333	1.0	88.0	159841112.43636364	49152.0	0.00014867960000000124	10.0	1.0	1.0
2023-08-01 12:09:30+08:00	0.2704522357723577	0.07272727272727272	0.0	16.73333333333333	1.0	86.0	217722507.63636363	49152.0	0.0001766583999999849	10.0	1.0	1.0
2023-08-01 12:09:35+08:00	0.23755081300813008	0.09090909090909091	0.0	10.42222222222222	1.0	83.0	280408287.4181818	243625984.0	0.0001667330000000078	10.0	1.0	1.0
2023-08-01 12:09:40+08:00	0.25197050597508264	0.10909090909090909	0.0	10.42222222222222	1.0	82.0	346373250.3272727	243625984.0	0.00021013440000001716	9.0	1.0	1.0
2023-08-01 12:09:45+08:00	0.22482881055034237	0.12727272727272726	0.0	10.42222222222222	1.0	83.0	416532517.2363636	243625984.0	0.0	9.0	1.0	1.0
2023-08-01 12:09:50+08:00	0.23129596753740808	0.14545454545454545	51.0	3.311111111111111	1.0	82.0	492563809.74545455	495038464.0	0.00036261839999998104	3.0	1.0	1.0
2023-08-01 12:09:55+08:00	0.04921531701192718	0.14545454545454545	51.0	3.311111111111111	0.0	75.0	492563809.74545455	495038464.0	0.000406871200000003	0.0	0.0	0.0
2023-08-01 12:10:00+08:00	0.019026160971335585	0.12727272727272726	51.0	3.311111111111111	1.0	85.0	421260641.74545455	495038464.0	0.00035325680000002356	2.0	1.0	1.0
2023-08-01 12:10:05+08:00	0.10357815442561205	0.12727272727272726	151.0	4.844444444444444	1.0	82.0	421260641.74545455	518631424.0	0.00011392880000000715	6.0	2.0	1.0
2023-08-01 12:10:10+08:00	0.05633626097867001	0.10909090909090909	151.0	4.844444444444444	0.0	75.0	415236096.0	518631424.0	0.0001857327999999825	0.0	0.0	0.0
2023-08-01 12:10:15+08:00	0.016894005756476035	0.10909090909090909	151.0	4.844444444444444	1.0	84.0	415236096.0	518631424.0	0.00015591700000001653	3.0	2.0	1.0
2023-08-01 12:10:20+08:00	0.10460881577294989	0.10909090909090909	132.0	5.977777777777777	1.0	82.0	419201619.78181815	501866496.0	0.00023132159999996737	2.0	0.0	1.0
2023-08-01 12:10:25+08:00	0.029176058101677938	0.09090909090909091	132.0	5.977777777777777	0.0	76.0	361320224.58181816	501866496.0	0.0001576474000000161	0.0	0.0	0.0
2023-08-01 12:10:30+08:00	0.004878048780487805	0.07272727272727272	132.0	5.977777777777777	1.0	85.0	298634444.8	501866496.0	0.0010404143999999782	0.0	0.0	1.0
2023-08-01 12:10:35+08:00	0.002126063031515758	0.05454545454545454	160.0	3.9999999999999996	1.0	87.0	232669481.89090908	469352448.0	0.00015538620000001834	0.0	0.0	1.0
2023-08-01 12:10:40+08:00	0.0008762047815746651	0.03636363636363636	160.0	3.9999999999999996	1.0	88.0	162510214.98181817	469352448.0	0.00014373399999998427	0.0	0.0	1.0
2023-08-01 12:10:45+08:00	0.0011258443832874655	0.01818181818181818	160.0	3.9999999999999996	1.0	88.0	86478922.47272727	469352448.0	0.00016673879999999918	0.0	0.0	1.0
2023-08-01 12:10:50+08:00	0.0023776748842447753	0.01818181818181818	134.0	3.5555555555555554	1.0	87.0	86478922.47272727	453091328.0	0.00016896400000003807	0.0	0.0	1.0
2023-08-01 12:10:55+08:00	0.0007507507507507507	0.01818181818181818	134.0	3.5555555555555554	1.0	87.0	86478922.47272727	453091328.0	0.0001656922000000005	0.0	0.0	1.0
2023-08-01 12:11:00+08:00	0.0012506253126563281	0.01818181818181818	134.0	3.5555555555555554	1.0	87.0	86478922.47272727	453091328.0	0.00017574219999998418	0.0	0.0	1.0
2023-08-01 12:11:05+08:00	0.0016264231202302013	0.01818181818181818	164.0	3.133333333333333	1.0	87.0	86478922.47272727	421089280.0	0.00019219999999999792	0.0	0.0	1.0
2023-08-01 12:11:10+08:00	0.0010003751406777541	0.01818181818181818	164.0	3.133333333333333	1.0	85.0	86478922.47272727	421089280.0	0.0002925512000000019	0.0	0.0	1.0
2023-08-01 12:11:15+08:00	0.0012520345561537497	0.0	164.0	3.133333333333333	1.0	83.0	0.0	421089280.0	0.0	0.0	0.0	1.0
2023-08-01 12:11:20+08:00	0.0043826696719258705	0.0	158.0	2.9777777777777774	1.0	83.0	0.0	404324352.0	0.0002305993999999867	0.0	0.0	1.0
2023-08-01 12:11:25+08:00	0.001252191334835963	0.0	158.0	2.9777777777777774	1.0	83.0	0.0	404324352.0	0.00020970220000000596	0.0	0.0	1.0
2023-08-01 12:11:30+08:00	0.004133784291619692	0.0	158.0	2.9777777777777774	1.0	79.0	0.0	404324352.0	0.0011804801999999893	4.0	0.0	1.0
2023-08-01 12:11:35+08:00	0.0017524095631493302	0.0	163.0	2.9555555555555553	1.0	77.0	0.0	371286016.0	0.0003617074000000109	4.0	0.0	1.0
2023-08-01 12:11:40+08:00	0.0013768932281887595	0.0	163.0	2.9555555555555553	1.0	80.0	0.0	371286016.0	0.0	4.0	0.0	1.0
2023-08-01 12:11:45+08:00	0.0013774104683195593	0.0	163.0	2.9555555555555553	1.0	79.0	0.0	371286016.0	0.0	4.0	0.0	1.0
2023-08-01 12:11:50+08:00	0.003132047105988474	0.0	162.0	2.9777777777777774	1.0	79.0	0.0	354525184.0	0.0	4.0	0.0	1.0
2023-08-01 12:11:55+08:00	0.0015022533800701052	0.0	162.0	2.9777777777777774	1.0	81.0	0.0	354525184.0	0.0	4.0	0.0	1.0
2023-08-01 12:12:00+08:00	0.004135338345864662	0.0	162.0	2.9777777777777774	0.0	71.0	0.0	354525184.0	0.00018557839999999715	0.0	0.0	0.0
2023-08-01 12:12:05+08:00	0.016545500125344698	0.0	147.0	3.133333333333333	1.0	79.0	0.0	337788928.0	0.0005275922000000044	2.0	1.0	1.0
2023-08-01 12:12:10+08:00	0.0750250501002004	0.0	147.0	3.133333333333333	1.0	78.0	0.0	337788928.0	0.00020566679999998173	0.0	0.0	0.0
2023-08-01 12:12:15+08:00	0.006005254597773051	0.0	147.0	3.133333333333333	0.0	73.0	0.0	337788928.0	0.0005248608000000043	0.0	0.0	0.0
2023-08-01 12:12:20+08:00	0.016022030291651022	0.0	170.0	2.7777777777777772	1.0	77.0	0.0	305340416.0	0.00045795040000000674	2.0	1.0	1.0
2023-08-01 12:12:25+08:00	0.1152016028049086	0.01818181818181818	170.0	2.7777777777777772	1.0	79.0	46747424.58181818	305340416.0	0.00019825140000002684	3.0	1.0	1.0
2023-08-01 12:12:30+08:00	0.09360902255639099	0.01818181818181818	170.0	2.7777777777777772	1.0	74.0	46747424.58181818	305340416.0	0.0004307850000000002	0.0	0.0	0.0
2023-08-01 12:12:35+08:00	0.04951736241694873	0.01818181818181818	154.0	3.0666666666666664	1.0	91.0	46747424.58181818	289001472.0	0.0009136001999999977	16.0	1.0	1.0
2023-08-01 12:12:40+08:00	0.3883643786680276	0.05454545454545454	154.0	3.0666666666666664	1.0	78.0	154426647.27272725	289001472.0	0.000566744599999991	3.0	1.0	1.0
2023-08-01 12:12:45+08:00	0.023770799449518328	0.05454545454545454	154.0	3.0666666666666664	0.0	79.0	154426647.27272725	289001472.0	0.0007630693999999937	0.0	0.0	0.0
2023-08-01 12:12:50+08:00	0.010016276449229998	0.05454545454545454	157.0	3.4222222222222216	1.0	79.0	154426647.27272725	258854912.0	0.0005481887999999824	0.0	0.0	1.0
2023-08-01 12:12:55+08:00	0.0013768932281887595	0.05454545454545454	157.0	3.4222222222222216	1.0	77.0	154426647.27272725	258854912.0	0.0	0.0	0.0	1.0
2023-08-01 12:13:00+08:00	0.0012510947078693858	0.05454545454545454	157.0	3.4222222222222216	1.0	78.0	154426647.27272725	258854912.0	0.0002140328000000302	0.0	0.0	1.0
2023-08-01 12:13:05+08:00	0.02318295739348371	0.05454545454545454	160.0	3.1111111111111107	1.0	79.0	154426647.27272725	241934336.0	0.00021841019999997436	6.0	0.0	1.0
2023-08-01 12:13:10+08:00	0.0028804007514088917	0.05454545454545454	160.0	3.1111111111111107	1.0	79.0	154426647.27272725	241934336.0	0.00021646280000000572	6.0	0.0	1.0
2023-08-01 12:13:15+08:00	0.002379759519038076	0.05454545454545454	160.0	3.1111111111111107	1.0	79.0	154426647.27272725	241934336.0	0.00018445919999998672	6.0	0.0	1.0
2023-08-01 12:13:20+08:00	0.00815251473723818	0.03636363636363636	158.0	2.844444444444444	1.0	82.0	107679222.69090909	226205696.0	0.0004206264000000015	6.0	0.0	1.0
2023-08-01 12:13:25+08:00	0.0021268610033779558	0.03636363636363636	158.0	2.844444444444444	1.0	86.0	107679222.69090909	226205696.0	0.0	6.0	0.0	1.0
2023-08-01 12:13:30+08:00	0.0011261261261261261	0.03636363636363636	158.0	2.844444444444444	1.0	85.0	107679222.69090909	226205696.0	0.0002318200000000381	6.0	0.0	1.0
2023-08-01 12:13:35+08:00	0.00614112044115804	0.0	171.0	2.5777777777777775	1.0	81.0	0.0	193572864.0	0.00024164019999997066	6.0	0.0	1.0
2023-08-01 12:13:40+08:00	0.004761904761904762	0.0	171.0	2.5777777777777775	1.0	82.0	0.0	193572864.0	0.00021013220000001275	6.0	0.0	1.0
2023-08-01 12:13:45+08:00	0.0008760951188986233	0.0	171.0	2.5777777777777775	1.0	82.0	0.0	193572864.0	0.00020735219999998833	6.0	0.0	1.0
2023-08-01 12:13:50+08:00	0.004635429716862942	0.0	160.0	2.8888888888888884	1.0	83.0	0.0	176795648.0	0.000421682400000023	6.0	0.0	1.0
2023-08-01 12:13:55+08:00	0.001375687843921961	0.0	160.0	2.8888888888888884	1.0	83.0	0.0	176795648.0	0.0	6.0	0.0	1.0
2023-08-01 12:14:00+08:00	0.004386514600827171	0.0	160.0	2.8888888888888884	1.0	82.0	0.0	176795648.0	0.0002229981999999797	6.0	0.0	1.0
2023-08-01 12:14:05+08:00	0.0026289434151226844	0.0	170.0	3.2888888888888883	1.0	82.0	0.0	145326080.0	0.0002456315999999958	6.0	0.0	1.0
2023-08-01 12:14:10+08:00	0.008526645768025079	0.0	170.0	3.2888888888888883	1.0	82.0	0.0	145326080.0	0.0001948041999999983	6.0	0.0	1.0
2023-08-01 12:14:15+08:00	0.005633450175262894	0.0	170.0	3.2888888888888883	1.0	82.0	0.0	145326080.0	0.00040131180000000375	6.0	0.0	1.0
2023-08-01 12:14:20+08:00	0.010671688637790333	0.0	171.0	2.844444444444444	1.0	81.0	0.0	128606208.0	0.00019600959999999112	6.0	0.0	1.0
2023-08-01 12:14:25+08:00	0.009162796535709804	0.0	171.0	2.844444444444444	1.0	82.0	0.0	128606208.0	0.0	6.0	0.0	1.0
2023-08-01 12:14:30+08:00	0.0030045067601402104	0.0	171.0	2.844444444444444	1.0	82.0	0.0	128606208.0	0.00023156420000001177	6.0	0.0	1.0
2023-08-01 12:14:35+08:00	0.007653701380175659	0.0	162.0	2.8	1.0	81.0	0.0	112295936.0	0.00021961020000000887	6.0	0.0	1.0
2023-08-01 12:14:40+08:00	0.0026296018031555218	0.0	162.0	2.8	1.0	81.0	0.0	112295936.0	0.00038294840000001605	6.0	0.0	1.0
2023-08-01 12:14:45+08:00	0.005517933283170303	0.0	162.0	2.8	1.0	81.0	0.0	112295936.0	0.0002079209999999776	6.0	0.0	1.0
2023-08-01 12:14:50+08:00	0.0043821209465381246	0.0	145.0	1.9777777777777776	1.0	81.0	0.0	112295936.0	0.00022052540000001565	6.0	0.0	1.0
2023-08-01 12:14:55+08:00	0.002754131196795193	0.0	145.0	1.9777777777777776	1.0	81.0	0.0	112295936.0	0.0	6.0	0.0	1.0
2023-08-01 12:15:00+08:00	0.0012514078338130396	0.0	145.0	1.9777777777777776	1.0	81.0	0.0	112295936.0	0.00020611159999996964	6.0	0.0	1.0
2023-08-01 12:15:05+08:00	0.0027537864563775194	0.0	140.0	2.9555555555555553	1.0	79.0	0.0	78741504.0	0.00044084240000001883	6.0	0.0	1.0
2023-08-01 12:15:10+08:00	0.0011258443832874655	0.0	140.0	2.9555555555555553	1.0	79.0	0.0	78741504.0	0.00020019420000001454	6.0	0.0	1.0
2023-08-01 12:15:15+08:00	0.002754131196795193	0.0	140.0	2.9555555555555553	1.0	81.0	0.0	78741504.0	0.00021802539999997704	6.0	0.0	1.0
2023-08-01 12:15:20+08:00	0.008282093110804366	0.0	155.0	3.133333333333333	1.0	81.0	0.0	45768704.0	0.0002124988000000272	6.0	0.0	1.0
2023-08-01 12:15:25+08:00	0.007278203036767474	0.0	155.0	3.133333333333333	1.0	81.0	0.0	45768704.0	0.0	6.0	0.0	1.0
2023-08-01 12:15:30+08:00	0.00916624811652436	0.0	155.0	3.133333333333333	1.0	81.0	0.0	45768704.0	0.0004945617999999819	6.0	0.0	1.0
2023-08-01 12:15:35+08:00	0.00551447549818273	0.0	146.0	3.666666666666666	1.0	81.0	0.0	28934144.0	0.00021433740000000867	6.0	0.0	1.0
2023-08-01 12:15:40+08:00	0.006270378730875345	0.0	146.0	3.666666666666666	1.0	81.0	0.0	28934144.0	0.0002225208000000034	6.0	0.0	1.0
2023-08-01 12:15:45+08:00	0.006145741878841088	0.0	146.0	3.666666666666666	1.0	82.0	0.0	28934144.0	0.00019236959999999748	6.0	0.0	1.0
2023-08-01 12:15:50+08:00	0.006517924291802457	0.0	129.0	3.666666666666666	1.0	82.0	0.0	16384.0	0.00022156959999999337	6.0	0.0	1.0
2023-08-01 12:15:55+08:00	0.0008758758758758759	0.0	129.0	3.666666666666666	1.0	81.0	0.0	16384.0	0.0	6.0	0.0	1.0
2023-08-01 12:16:00+08:00	0.005645464809936018	0.0	129.0	3.666666666666666	1.0	81.0	0.0	16384.0	0.0003628041999999887	6.0	0.0	1.0
2023-08-01 12:16:05+08:00	0.010307982401005656	0.0	106.0	3.0888888888888886	1.0	81.0	0.0	16384.0	0.00021921879999999838	6.0	0.0	1.0
2023-08-01 12:16:10+08:00	0.007653701380175659	0.0	106.0	3.0888888888888886	1.0	81.0	0.0	16384.0	0.00020780679999998775	6.0	0.0	1.0
2023-08-01 12:16:15+08:00	0.0058941560070228235	0.0	106.0	3.0888888888888886	1.0	81.0	0.0	16384.0	0.0002262374000000289	6.0	0.0	1.0
2023-08-01 12:16:20+08:00	0.007021063189568706	0.0	89.0	2.5777777777777775	1.0	81.0	0.0	16384.0	0.0002004201999999733	6.0	0.0	1.0
2023-08-01 12:16:25+08:00	0.005389146509587668	0.0	89.0	2.5777777777777775	1.0	81.0	0.0	16384.0	0.0002255050000000036	6.0	0.0	1.0
2023-08-01 12:16:30+08:00	0.007904642409033876	0.0	89.0	2.5777777777777775	1.0	81.0	0.0	16384.0	0.00021527759999999673	6.0	0.0	1.0
2023-08-01 12:16:35+08:00	0.014831573655103066	0.0	71.0	1.311111111111111	1.0	82.0	0.0	16384.0	0.00022766560000002655	6.0	0.0	1.0
2023-08-01 12:16:40+08:00	0.0056461731493099125	0.0	71.0	1.311111111111111	1.0	83.0	0.0	16384.0	0.00023918080000000507	6.0	0.0	1.0
2023-08-01 12:16:45+08:00	0.007028994602736287	0.0	71.0	1.311111111111111	1.0	81.0	0.0	16384.0	0.00022223339999998258	5.0	0.0	1.0
2023-08-01 12:16:50+08:00	0.005511712388826256	0.0	55.0	1.1777777777777776	1.0	80.0	0.0	20480.0	0.00022297359999998712	5.0	0.0	1.0
2023-08-01 12:16:55+08:00	0.006520376175548589	0.0	55.0	1.1777777777777776	1.0	80.0	0.0	20480.0	0.00019232420000001583	5.0	0.0	1.0
2023-08-01 12:17:00+08:00	0.0047625015666123574	0.0	55.0	1.1777777777777776	1.0	80.0	0.0	20480.0	0.00020565160000001191	4.0	0.0	1.0
2023-08-01 12:17:05+08:00	0.011423550087873461	0.0	43.0	1.0444444444444443	1.0	79.0	0.0	20480.0	0.00022128019999998472	4.0	0.0	1.0
2023-08-01 12:17:10+08:00	0.003255697470573504	0.0	43.0	1.0444444444444443	1.0	79.0	0.0	20480.0	0.00021111419999999547	4.0	0.0	1.0
2023-08-01 12:17:15+08:00	0.005140421263791374	0.0	43.0	1.0444444444444443	1.0	78.0	0.0	20480.0	0.00042297380000002607	3.0	0.0	1.0
2023-08-01 12:17:20+08:00	0.004883546205860256	0.0	28.0	1.0666666666666664	1.0	79.0	0.0	16384.0	0.00019893939999997555	3.0	0.0	1.0
2023-08-01 12:17:25+08:00	0.0046360105249968675	0.0	28.0	1.0666666666666664	1.0	79.0	0.0	16384.0	0.0	2.0	0.0	1.0
2023-08-01 12:17:30+08:00	0.0033779557112473416	0.0	28.0	1.0666666666666664	1.0	77.0	0.0	16384.0	0.00019252540000000984	2.0	0.0	1.0
2023-08-01 12:17:35+08:00	0.0057593589583072495	0.0	16.0	0.9555555555555555	1.0	76.0	0.0	20480.0	0.00023757079999997543	1.0	0.0	1.0
2023-08-01 12:17:40+08:00	0.0025021894157387717	0.0	16.0	0.9555555555555555	1.0	76.0	0.0	20480.0	0.0003810602000000163	0.0	0.0	0.0
2023-08-01 12:17:45+08:00	0.008756567425569177	0.0	16.0	0.9555555555555555	1.0	80.0	0.0	20480.0	0.0009787198000000164	3.0	1.0	1.0
2023-08-01 12:17:50+08:00	0.1074078732234939	0.0	0.0	1.7777777777777777	0.0	76.0	0.0	24576.0	0.0004603389999999763	0.0	0.0	0.0
2023-08-01 12:17:55+08:00	0.004752970606629143	0.0	0.0	1.7777777777777777	1.0	82.0	0.0	24576.0	0.0002550601999999902	3.0	1.0	1.0
2023-08-01 12:18:00+08:00	0.12237189978597507	0.01818181818181818	0.0	1.7777777777777777	1.0	79.0	86936482.9090909	24576.0	0.00023724340000002008	0.0	0.0	0.0
2023-08-01 12:18:05+08:00	0.018291155098972688	0.01818181818181818	0.0	1.4	0.0	74.0	86936482.9090909	24576.0	0.00046848979999998265	0.0	0.0	0.0
2023-08-01 12:18:10+08:00	0.0031289111389236545	0.01818181818181818	0.0	1.4	1.0	75.0	86936482.9090909	24576.0	0.0004079994000000031	4.0	0.0	1.0
2023-08-01 12:18:15+08:00	0.09003662078545271	0.01818181818181818	0.0	1.4	1.0	85.0	86936482.9090909	24576.0	0.0007317448000000226	4.0	0.0	1.0
2023-08-01 12:18:20+08:00	0.23709902370990238	0.05454545454545454	0.0	1.3555555555555554	1.0	85.0	166399478.6909091	36864.0	0.0002511214000000095	10.0	1.0	1.0
2023-08-01 12:18:25+08:00	0.24577025823686555	0.10909090909090909	0.0	1.3555555555555554	1.0	85.0	235338584.43636364	36864.0	0.0	10.0	1.0	1.0
2023-08-01 12:18:30+08:00	0.24505076142131982	0.12727272727272726	0.0	1.3555555555555554	1.0	83.0	267444075.05454543	36864.0	0.00019302660000000137	10.0	1.0	1.0
2023-08-01 12:18:35+08:00	0.24507686443908017	0.16363636363636364	147.0	2.5555555555555554	1.0	84.0	363455506.6181818	174747648.0	0.00018220739999996738	9.0	1.0	1.0
2023-08-01 12:18:40+08:00	0.26245720806390266	0.18181818181818182	147.0	2.5555555555555554	1.0	85.0	424997385.3090909	174747648.0	0.0003267625999999968	9.0	1.0	1.0
2023-08-01 12:18:45+08:00	0.28200253485424587	0.19999999999999998	147.0	2.5555555555555554	1.0	85.0	495995513.0181818	174747648.0	0.0002802176000000323	9.0	1.0	1.0
2023-08-01 12:18:50+08:00	0.1799089068825911	0.21818181818181817	141.0	3.3999999999999995	1.0	76.0	506366882.9090909	492597248.0	0.0006479147999999934	0.0	0.0	0.0
2023-08-01 12:18:55+08:00	0.0023776748842447753	0.19999999999999998	141.0	3.3999999999999995	1.0	78.0	419430400.0	492597248.0	0.0001460578000000101	2.0	1.0	1.0
2023-08-01 12:19:00+08:00	0.0834793491864831	0.19999999999999998	141.0	3.3999999999999995	1.0	78.0	419430400.0	492597248.0	0.0005398639999999677	3.0	1.0	1.0
2023-08-01 12:19:05+08:00	0.1307017543859649	0.21818181818181817	149.0	3.9333333333333327	1.0	78.0	491724948.94545454	629534720.0	0.000269733200000033	0.0	0.0	0.0
2023-08-01 12:19:10+08:00	0.011136136136136137	0.21818181818181817	149.0	3.9333333333333327	0.0	73.0	491724948.94545454	629534720.0	0.00036652739999998296	0.0	0.0	0.0
2023-08-01 12:19:15+08:00	0.0021265949462096574	0.18181818181818182	149.0	3.9333333333333327	1.0	74.0	412261953.1636363	629534720.0	0.00020676559999999178	2.0	1.0	1.0
2023-08-01 12:19:20+08:00	0.08500753390256152	0.12727272727272726	159.0	2.8888888888888884	1.0	79.0	343322847.4181818	501325824.0	0.0003528484000000276	2.0	0.0	1.0
2023-08-01 12:19:25+08:00	0.045824464755227244	0.10909090909090909	159.0	2.8888888888888884	1.0	75.0	311217356.8	501325824.0	0.0001147271999999866	0.0	0.0	0.0
2023-08-01 12:19:30+08:00	0.00150093808630394	0.07272727272727272	159.0	2.8888888888888884	1.0	76.0	215205925.23636362	501325824.0	0.00038206559999998113	0.0	0.0	1.0
2023-08-01 12:19:35+08:00	0.0032524393294971225	0.05454545454545454	157.0	2.755555555555555	1.0	77.0	153664046.54545453	484556800.0	0.00020532620000000002	0.0	0.0	1.0
2023-08-01 12:19:40+08:00	0.002625656414103526	0.03636363636363636	157.0	2.755555555555555	1.0	76.0	82665918.83636363	484556800.0	0.00016051460000001682	0.0	0.0	1.0
2023-08-01 12:19:45+08:00	0.00150093808630394	0.01818181818181818	157.0	2.755555555555555	1.0	76.0	72294548.94545454	484556800.0	0.00022462819999997664	0.0	0.0	1.0
2023-08-01 12:19:50+08:00	0.0033809166040570998	0.01818181818181818	142.0	4.51111111111111	1.0	76.0	72294548.94545454	435884032.0	0.00021207140000001345	0.0	0.0	1.0
2023-08-01 12:19:55+08:00	0.0012510947078693858	0.01818181818181818	142.0	4.51111111111111	1.0	76.0	72294548.94545454	435884032.0	0.0	0.0	0.0	1.0
2023-08-01 12:20:00+08:00	0.00075046904315197	0.0	142.0	4.51111111111111	1.0	76.0	0.0	435884032.0	0.0003878575999999967	0.0	0.0	1.0
2023-08-01 12:20:05+08:00	0.002878958568031043	0.0	161.0	4.266666666666666	1.0	76.0	0.0	402751488.0	0.00021963820000001633	0.0	0.0	1.0
2023-08-01 12:20:10+08:00	0.010514457378895982	0.0	161.0	4.266666666666666	1.0	80.0	0.0	402751488.0	0.0005127155999999911	3.0	1.0	1.0
2023-08-01 12:20:15+08:00	0.11748462407430652	0.01818181818181818	161.0	4.266666666666666	1.0	75.0	30427769.018181816	402751488.0	0.0006551491999999826	0.0	0.0	0.0
2023-08-01 12:20:20+08:00	0.004007012271475081	0.01818181818181818	153.0	5.155555555555555	0.0	75.0	30427769.018181816	369737728.0	0.00022787160000001805	2.0	1.0	1.0
2023-08-01 12:20:25+08:00	0.10808435852372583	0.01818181818181818	153.0	5.155555555555555	1.0	82.0	30427769.018181816	369737728.0	6.3573999999899655e-06	6.0	2.0	1.0
2023-08-01 12:20:30+08:00	0.1353865493400377	0.03636363636363636	153.0	5.155555555555555	1.0	76.0	88080384.0	369737728.0	0.0007787926000000223	0.0	0.0	0.0
2023-08-01 12:20:35+08:00	0.0026263131565782893	0.03636363636363636	152.0	3.3777777777777773	0.0	76.0	88080384.0	352972800.0	0.00021882359999998436	0.0	0.0	0.0
2023-08-01 12:20:40+08:00	0.026543132590459498	0.03636363636363636	152.0	3.3777777777777773	1.0	77.0	88080384.0	352972800.0	0.0013756814000000172	0.0	0.0	0.0
2023-08-01 12:20:45+08:00	0.002125265658207276	0.03636363636363636	152.0	3.3777777777777773	0.0	77.0	88080384.0	352972800.0	0.0002293667999999638	2.0	1.0	1.0
2023-08-01 12:20:50+08:00	0.09361648655441066	0.03636363636363636	155.0	3.0666666666666664	1.0	82.0	88080384.0	343425024.0	0.0016960800000000108	0.0	0.0	0.0
2023-08-01 12:20:55+08:00	0.048679764735327244	0.05454545454545454	155.0	3.0666666666666664	1.0	79.0	131319845.23636363	343425024.0	0.0	0.0	0.0	0.0
2023-08-01 12:21:00+08:00	0.001125703564727955	0.05454545454545454	155.0	3.0666666666666664	0.0	78.0	131319845.23636363	343425024.0	0.00022816940000001119	3.0	1.0	1.0
2023-08-01 12:21:05+08:00	0.10362629060690003	0.05454545454545454	157.0	2.0888888888888886	1.0	85.0	131319845.23636363	327696384.0	0.0006935325999999798	3.0	1.0	1.0
2023-08-01 12:21:10+08:00	0.10917304555151211	0.05454545454545454	157.0	2.0888888888888886	1.0	83.0	139022112.58181816	327696384.0	0.00013986520000002222	3.0	1.0	1.0
2023-08-01 12:21:15+08:00	0.07264529058116233	0.05454545454545454	157.0	2.0888888888888886	1.0	78.0	139022112.58181816	327696384.0	0.00017147259999998886	0.0	0.0	0.0
2023-08-01 12:21:20+08:00	0.003127736769673464	0.05454545454545454	154.0	2.1777777777777776	0.0	81.0	139022112.58181816	313012224.0	0.0008134554000000183	2.0	1.0	1.0
2023-08-01 12:21:25+08:00	0.10745669093648004	0.05454545454545454	154.0	2.1777777777777776	1.0	84.0	126667980.8	313012224.0	9.081399999999462e-06	0.0	0.0	0.0
2023-08-01 12:21:30+08:00	0.024652734326116883	0.05454545454545454	154.0	2.1777777777777776	1.0	81.0	126667980.8	313012224.0	0.0002995433999999797	0.0	0.0	0.0
2023-08-01 12:21:35+08:00	0.0073916311701327985	0.05454545454545454	158.0	3.0444444444444443	0.0	81.0	126667980.8	275890176.0	0.0002187093999999945	2.0	1.0	1.0
2023-08-01 12:21:40+08:00	0.07571572074334505	0.05454545454545454	158.0	3.0444444444444443	1.0	84.0	126667980.8	275890176.0	0.0009742148000000395	2.0	0.0	1.0
2023-08-01 12:21:45+08:00	0.08012539184952978	0.07272727272727272	158.0	3.0444444444444443	1.0	81.0	165789398.1090909	275890176.0	0.0012326467999999925	0.0	0.0	0.0
2023-08-01 12:21:50+08:00	0.002877157868401301	0.05454545454545454	151.0	3.9999999999999996	0.0	81.0	122549936.87272726	242343936.0	0.0006145087999999798	3.0	1.0	1.0
2023-08-01 12:21:55+08:00	0.092964824120603	0.05454545454545454	151.0	3.9999999999999996	1.0	102.0	122549936.87272726	242343936.0	0.00019071360000002535	1.0	0.0	1.0
2023-08-01 12:22:00+08:00	0.292124889394514	0.07272727272727272	151.0	3.9999999999999996	1.0	102.0	164721757.0909091	242343936.0	0.0002967991999999864	20.0	1.0	1.0
2023-08-01 12:22:05+08:00	0.6221192223509721	0.09090909090909091	161.0	3.666666666666666	1.0	93.0	220925430.6909091	266694656.0	0.0	0.0	0.0	0.0
2023-08-01 12:22:10+08:00	0.02428338966078358	0.09090909090909091	161.0	3.666666666666666	1.0	83.0	220925430.6909091	266694656.0	0.0	0.0	0.0	0.0
2023-08-01 12:22:15+08:00	0.0007500937617202151	0.09090909090909091	161.0	3.666666666666666	0.0	83.0	220925430.6909091	266694656.0	0.0	3.0	1.0	1.0
2023-08-01 12:22:20+08:00	0.09718380688961528	0.09090909090909091	145.0	3.1777777777777776	1.0	86.0	224967214.54545453	307478528.0	0.0	0.0	0.0	0.0
2023-08-01 12:22:25+08:00	0.0010003751406777541	0.09090909090909091	145.0	3.1777777777777776	0.0	87.0	224967214.54545453	307478528.0	0.0	14.0	2.0	1.0
2023-08-01 12:22:30+08:00	0.3331633303582813	0.12727272727272726	145.0	3.1777777777777776	1.0	99.0	295812822.1090909	307478528.0	4.534207454400001	10.0	1.0	1.0
2023-08-01 12:22:35+08:00	0.19096117122851686	0.14545454545454545	165.0	3.9555555555555553	1.0	96.0	379851422.25454545	241405952.0	0.0001894955999993897	10.0	1.0	1.0
2023-08-01 12:22:40+08:00	0.19370058658505485	0.12727272727272726	165.0	3.9555555555555553	1.0	96.0	340730004.94545454	241405952.0	0.00023818820000016673	10.0	1.0	1.0
2023-08-01 12:22:45+08:00	0.11575887779603185	0.14545454545454545	165.0	3.9555555555555553	1.0	77.0	443071022.5454545	241405952.0	0.0006173367999998902	0.0	0.0	0.0
2023-08-01 12:22:50+08:00	0.004760115244895403	0.14545454545454545	147.0	4.5777777777777775	0.0	78.0	443071022.5454545	225181696.0	0.00021363760000028264	3.0	1.0	1.0
2023-08-01 12:22:55+08:00	0.1074660633484163	0.12727272727272726	147.0	4.5777777777777775	1.0	80.0	400899202.3272727	225181696.0	0.0010374479999995857	0.0	0.0	0.0
2023-08-01 12:23:00+08:00	0.0016266266266266266	0.09090909090909091	147.0	4.5777777777777775	0.0	76.0	306565492.3636364	225181696.0	0.0006616546000003609	2.0	1.0	1.0
2023-08-01 12:23:05+08:00	0.07806224899598393	0.09090909090909091	149.0	4.177777777777777	1.0	78.0	306565492.3636364	208412672.0	0.0004482594000002393	0.0	0.0	0.0
2023-08-01 12:23:10+08:00	0.022022022022022025	0.09090909090909091	149.0	4.177777777777777	1.0	74.0	306565492.3636364	208412672.0	0.00021823819999937654	0.0	0.0	0.0
2023-08-01 12:23:15+08:00	0.0011259852370824471	0.07272727272727272	149.0	4.177777777777777	0.0	73.0	257225225.30909088	208412672.0	0.00021748480000027826	5.0	1.0	1.0
2023-08-01 12:23:20+08:00	0.15763358778625955	0.09090909090909091	143.0	2.622222222222222	1.0	88.0	381681664.0	192147456.0	0.0005626345999999671	5.0	1.0	1.0
2023-08-01 12:23:25+08:00	0.1419133528141278	0.05454545454545454	143.0	2.622222222222222	1.0	91.0	310836056.43636364	192147456.0	0.0	5.0	1.0	1.0
2023-08-01 12:23:30+08:00	0.1716901945822205	0.03636363636363636	143.0	2.622222222222222	1.0	91.0	226797456.29090908	192147456.0	0.00011923120000005838	5.0	1.0	1.0
2023-08-01 12:23:35+08:00	0.16751076221828312	0.05454545454545454	147.0	2.844444444444444	1.0	89.0	337222041.59999996	159621120.0	0.00016613239999969666	5.0	1.0	1.0
2023-08-01 12:23:40+08:00	0.06422937273068736	0.03636363636363636	147.0	2.844444444444444	1.0	90.0	234881024.0	159621120.0	0.0002493514000001085	5.0	1.0	1.0
2023-08-01 12:23:45+08:00	0.07810145655449523	0.03636363636363636	147.0	2.844444444444444	1.0	90.0	234881024.0	159621120.0	0.00043569500000018024	5.0	1.0	1.0
2023-08-01 12:23:50+08:00	0.12547336531178996	0.03636363636363636	164.0	3.222222222222222	1.0	85.0	234881024.0	363683840.0	0.00040110240000004185	8.0	3.0	1.0
2023-08-01 12:23:55+08:00	0.25057500638895985	0.05454545454545454	164.0	3.222222222222222	1.0	86.0	309997195.6363636	363683840.0	0.0	8.0	3.0	1.0
2023-08-01 12:24:00+08:00	0.24354859417126717	0.05454545454545454	164.0	3.222222222222222	1.0	86.0	309997195.6363636	363683840.0	0.00011079439999974738	8.0	3.0	1.0
2023-08-01 12:24:05+08:00	0.22729019859064703	0.07272727272727272	159.0	3.1999999999999997	1.0	76.0	394340836.07272726	473300992.0	0.00015710780000048884	0.0	0.0	0.0
2023-08-01 12:24:10+08:00	0.00175153259101714	0.07272727272727272	159.0	3.1999999999999997	0.0	73.0	394340836.07272726	473300992.0	0.0005667453999997462	3.0	1.0	1.0
2023-08-01 12:24:15+08:00	0.1063268892794376	0.05454545454545454	159.0	3.1999999999999997	1.0	74.0	269884397.3818182	473300992.0	0.0005992476000002966	0.0	0.0	0.0
2023-08-01 12:24:20+08:00	0.002878958568031043	0.05454545454545454	159.0	2.711111111111111	0.0	75.0	269884397.3818182	199761920.0	0.00022868819999999346	3.0	2.0	1.0
2023-08-01 12:24:25+08:00	0.10301507537688442	0.05454545454545454	159.0	2.711111111111111	1.0	76.0	269884397.3818182	199761920.0	0.0005549291999997763	0.0	0.0	0.0
2023-08-01 12:24:30+08:00	0.0007503751875937968	0.03636363636363636	159.0	2.711111111111111	0.0	74.0	159459812.07272726	199761920.0	0.00018797899999967171	4.0	1.0	1.0
2023-08-01 12:24:35+08:00	0.06566227244193346	0.03636363636363636	156.0	3.155555555555555	1.0	76.0	159459812.07272726	166219776.0	0.0007424866000000918	0.0	0.0	0.0
2023-08-01 12:24:40+08:00	0.0012507817385866166	0.03636363636363636	156.0	3.155555555555555	0.0	76.0	159459812.07272726	166219776.0	0.00023475500000031958	2.0	1.0	1.0
2023-08-01 12:24:45+08:00	0.07303018915194788	0.03636363636363636	156.0	3.155555555555555	1.0	82.0	159459812.07272726	166219776.0	0.00042542380000014645	3.0	1.0	1.0
2023-08-01 12:24:50+08:00	0.12427818227466735	0.03636363636363636	154.0	3.7999999999999994	1.0	82.0	178296050.03636363	227110912.0	0.0002256667999994022	2.0	1.0	1.0
2023-08-01 12:24:55+08:00	0.026912004005507573	0.03636363636363636	154.0	3.7999999999999994	1.0	77.0	178296050.03636363	227110912.0	0.0	0.0	0.0	0.0
2023-08-01 12:25:00+08:00	0.011633725293970477	0.01818181818181818	154.0	3.7999999999999994	0.0	76.0	93952409.6	227110912.0	0.0004546290000000397	2.0	1.0	1.0
2023-08-01 12:25:05+08:00	0.08591885441527446	0.01818181818181818	146.0	4.555555555555555	1.0	80.0	93952409.6	100986880.0	0.0004336964000003718	0.0	0.0	0.0
2023-08-01 12:25:10+08:00	0.020643062679844865	0.01818181818181818	146.0	4.555555555555555	1.0	77.0	93952409.6	100986880.0	0.000252977400000276	0.0	0.0	0.0
2023-08-01 12:25:15+08:00	0.0015005627110166312	0.01818181818181818	146.0	4.555555555555555	0.0	80.0	93952409.6	100986880.0	0.0008515183999996623	5.0	0.0	1.0
2023-08-01 12:25:20+08:00	0.06911746191615259	0.01818181818181818	155.0	5.799999999999999	1.0	85.0	93952409.6	33705984.0	0.0016509566000003418	4.0	0.0	1.0
2023-08-01 12:25:25+08:00	0.15733030532424933	0.03636363636363636	155.0	5.799999999999999	1.0	85.0	172424024.43636364	33705984.0	0.0006375279999993211	10.0	1.0	1.0
2023-08-01 12:25:30+08:00	0.0011265490048817123	0.03636363636363636	155.0	5.799999999999999	1.0	85.0	172424024.43636364	33705984.0	0.0002188448000005394	10.0	1.0	1.0
2023-08-01 12:25:35+08:00	0.0035070140280561123	0.03636363636363636	149.0	5.177777777777777	1.0	85.0	172424024.43636364	17625088.0	0.00022745699999973112	10.0	1.0	1.0
2023-08-01 12:25:40+08:00	0.0011261261261261261	0.03636363636363636	149.0	5.177777777777777	1.0	85.0	172424024.43636364	17625088.0	0.00022345559999976673	10.0	1.0	1.0
2023-08-01 12:25:45+08:00	0.0011264080100125157	0.01818181818181818	149.0	5.177777777777777	1.0	85.0	78471614.83636363	17625088.0	0.00020938620000023888	10.0	1.0	1.0
2023-08-01 12:25:50+08:00	0.003509651541739784	0.01818181818181818	142.0	4.444444444444444	1.0	85.0	78471614.83636363	1363968.0	0.00022630679999977588	10.0	1.0	1.0
2023-08-01 12:25:55+08:00	0.0010012515644555694	0.01818181818181818	142.0	4.444444444444444	1.0	85.0	78471614.83636363	1363968.0	0.00020746700000060514	10.0	1.0	1.0
2023-08-01 12:26:00+08:00	0.007393483709273183	0.01818181818181818	142.0	4.444444444444444	1.0	85.0	78471614.83636363	1363968.0	0.0001921179999996525	10.0	1.0	1.0
2023-08-01 12:26:05+08:00	0.00225366220107675	0.01818181818181818	108.0	2.5999999999999996	1.0	83.0	78471614.83636363	16384.0	0.00025708679999993935	10.0	1.0	1.0
2023-08-01 12:26:10+08:00	0.0013763763763763764	0.01818181818181818	108.0	2.5999999999999996	1.0	83.0	78471614.83636363	16384.0	0.00023071419999993737	10.0	1.0	1.0
2023-08-01 12:26:15+08:00	0.0010015022533800702	0.01818181818181818	108.0	2.5999999999999996	1.0	85.0	78471614.83636363	16384.0	0.0002046482000004346	10.0	1.0	1.0
2023-08-01 12:26:20+08:00	0.0026292725679228747	0.0	84.0	2.2888888888888888	1.0	85.0	0.0	16384.0	0.00018956679999959647	10.0	1.0	1.0
2023-08-01 12:26:25+08:00	0.001001001001001001	0.0	84.0	2.2888888888888888	1.0	85.0	0.0	16384.0	0.00020450820000021962	10.0	1.0	1.0
2023-08-01 12:26:30+08:00	0.0008762047815746651	0.0	84.0	2.2888888888888888	1.0	85.0	0.0	16384.0	0.00017923019999983582	10.0	1.0	1.0
2023-08-01 12:26:35+08:00	0.004385415361483524	0.0	56.0	2.0666666666666664	1.0	85.0	0.0	16384.0	0.0001773716000002423	10.0	1.0	1.0
2023-08-01 12:26:40+08:00	0.0011262670504317356	0.0	56.0	2.0666666666666664	1.0	85.0	0.0	16384.0	0.00020376880000014808	10.0	1.0	1.0
2023-08-01 12:26:45+08:00	0.0013763763763763764	0.0	56.0	2.0666666666666664	1.0	85.0	0.0	16384.0	0.00021554279999946857	10.0	1.0	1.0
2023-08-01 12:26:50+08:00	0.0028789585680310424	0.0	28.0	1.7999999999999998	1.0	85.0	0.0	16384.0	0.0004024302000004809	10.0	1.0	1.0
2023-08-01 12:26:55+08:00	0.16796384634697464	0.03636363636363636	28.0	1.7999999999999998	1.0	86.0	42248080.29090909	16384.0	0.0	10.0	1.0	1.0
2023-08-01 12:27:00+08:00	0.2417735992885275	0.07272727272727272	28.0	1.7999999999999998	1.0	86.0	108441823.4181818	16384.0	0.0001496555999999316	10.0	1.0	1.0
2023-08-01 12:27:05+08:00	0.21527421834956434	0.09090909090909091	0.0	2.333333333333333	1.0	87.0	151910064.87272727	207052800.0	0.0002088739999997813	10.0	1.0	1.0
2023-08-01 12:27:10+08:00	0.22787863399771485	0.10909090909090909	0.0	2.333333333333333	1.0	86.0	203080573.67272726	207052800.0	0.0001690910000000656	9.0	1.0	1.0
2023-08-01 12:27:15+08:00	0.23583111449220234	0.12727272727272726	0.0	2.333333333333333	1.0	84.0	270189437.6727273	207052800.0	0.00023726140000022156	9.0	1.0	1.0
2023-08-01 12:27:20+08:00	0.226113437381043	0.14545454545454545	104.0	2.9999999999999996	1.0	86.0	353312916.94545454	466997248.0	0.0004744909999999436	9.0	1.0	1.0
2023-08-01 12:27:25+08:00	0.11059327371205442	0.14545454545454545	104.0	2.9999999999999996	0.0	75.0	353312916.94545454	466997248.0	0.00017952899999968964	0.0	0.0	0.0
2023-08-01 12:27:30+08:00	0.0010003751406777541	0.14545454545454545	104.0	2.9999999999999996	0.0	73.0	353312916.94545454	466997248.0	0.00020279080000022985	0.0	0.0	1.0
2023-08-01 12:27:35+08:00	0.005259203606311044	0.14545454545454545	141.0	4.266666666666666	1.0	75.0	353312916.94545454	549433344.0	0.00020437279999967471	0.0	0.0	1.0
2023-08-01 12:27:40+08:00	0.002250844066524947	0.14545454545454545	141.0	4.266666666666666	1.0	75.0	353312916.94545454	549433344.0	0.00021845939999991514	0.0	0.0	1.0
2023-08-01 12:27:45+08:00	0.0008756567425569177	0.14545454545454545	141.0	4.266666666666666	1.0	75.0	353312916.94545454	549433344.0	0.00048011760000008505	0.0	0.0	1.0
2023-08-01 12:27:50+08:00	0.004005507572912755	0.10909090909090909	140.0	3.9333333333333327	1.0	76.0	311064836.6545454	549560320.0	0.00019050480000046833	0.0	0.0	1.0
2023-08-01 12:27:55+08:00	0.0010003751406777541	0.07272727272727272	140.0	3.9333333333333327	1.0	76.0	244871093.5272727	549560320.0	0.0	0.0	0.0	1.0
2023-08-01 12:28:00+08:00	0.0010006253908692933	0.05454545454545454	140.0	3.9333333333333327	1.0	75.0	201402852.07272726	549560320.0	0.00020448339999958875	0.0	0.0	1.0
2023-08-01 12:28:05+08:00	0.004132231404958678	0.03636363636363636	138.0	4.266666666666666	1.0	75.0	150232343.27272725	517046272.0	0.00021500080000009804	0.0	0.0	1.0
2023-08-01 12:28:10+08:00	0.0012510947078693858	0.01818181818181818	138.0	4.266666666666666	1.0	75.0	83123479.27272727	517046272.0	0.00022773620000009486	0.0	0.0	1.0
2023-08-01 12:28:15+08:00	0.001001001001001001	0.0	138.0	4.266666666666666	1.0	75.0	0.0	517046272.0	0.00036640299999959327	0.0	0.0	1.0
2023-08-01 12:28:20+08:00	0.002376188094047023	0.0	139.0	3.0666666666666664	1.0	75.0	0.0	500269056.0	0.00020085020000024656	0.0	0.0	1.0
2023-08-01 12:28:25+08:00	0.0008758758758758759	0.0	139.0	3.0666666666666664	1.0	75.0	0.0	500269056.0	0.0	0.0	0.0	1.0
2023-08-01 12:28:30+08:00	0.0011255627813906953	0.0	139.0	3.0666666666666664	1.0	75.0	0.0	500269056.0	0.00019385260000035487	0.0	0.0	1.0
2023-08-01 12:28:35+08:00	0.004383218534752662	0.0	153.0	4.199999999999999	1.0	75.0	0.0	450764800.0	0.00024061759999938204	0.0	0.0	1.0
2023-08-01 12:28:40+08:00	0.0011258443832874655	0.0	153.0	4.199999999999999	1.0	75.0	0.0	450764800.0	0.00043134280000032275	0.0	0.0	1.0
2023-08-01 12:28:45+08:00	0.00087576629550857	0.0	153.0	4.199999999999999	1.0	75.0	0.0	450764800.0	0.00022699539999990748	0.0	0.0	1.0
2023-08-01 12:28:50+08:00	0.0030037546933667086	0.0	164.0	4.444444444444444	1.0	75.0	0.0	400130048.0	0.0002140019999998799	0.0	0.0	1.0
2023-08-01 12:28:55+08:00	0.001375515818431912	0.0	164.0	4.444444444444444	1.0	76.0	0.0	400130048.0	0.0	0.0	0.0	1.0
2023-08-01 12:29:00+08:00	0.0040030022516887665	0.0	164.0	4.444444444444444	1.0	82.0	0.0	400130048.0	0.0004976618000000598	3.0	2.0	1.0
2023-08-01 12:29:05+08:00	0.11728472658705216	0.01818181818181818	152.0	5.488888888888888	1.0	78.0	52009369.599999994	367108096.0	0.0003321142000004329	2.0	0.0	1.0
2023-08-01 12:29:10+08:00	0.05872777360380666	0.01818181818181818	152.0	5.488888888888888	1.0	74.0	52009369.599999994	367108096.0	0.00022186120000000642	0.0	0.0	0.0
2023-08-01 12:29:15+08:00	0.0012509382036527395	0.01818181818181818	152.0	5.488888888888888	0.0	76.0	52009369.599999994	367108096.0	0.0002176907999995592	2.0	1.0	1.0
2023-08-01 12:29:20+08:00	0.08450527373179308	0.03636363636363636	154.0	4.288888888888889	1.0	83.0	74734871.27272727	350339072.0	0.0005086562000002459	2.0	0.0	1.0
2023-08-01 12:29:25+08:00	0.09278996865203762	0.05454545454545454	154.0	4.288888888888889	1.0	78.0	83275999.4181818	350339072.0	0.0	0.0	0.0	0.0
2023-08-01 12:29:30+08:00	0.0010008757662955086	0.05454545454545454	154.0	4.288888888888889	0.0	76.0	83275999.4181818	350339072.0	0.00022109279999966703	2.0	1.0	1.0
2023-08-01 12:29:35+08:00	0.06583897667419111	0.05454545454545454	156.0	3.1111111111111107	1.0	82.0	83275999.4181818	334094336.0	0.0006038090000004103	2.0	1.0	1.0
2023-08-01 12:29:40+08:00	0.06842767295597485	0.05454545454545454	156.0	3.1111111111111107	1.0	76.0	83275999.4181818	334094336.0	0.00022695540000015058	0.0	0.0	0.0
2023-08-01 12:29:45+08:00	0.0008748906386701661	0.05454545454545454	156.0	3.1111111111111107	0.0	77.0	83275999.4181818	334094336.0	0.00017404039999959763	2.0	1.0	1.0
2023-08-01 12:29:50+08:00	0.06700125470514429	0.05454545454545454	163.0	1.9333333333333331	1.0	81.0	83275999.4181818	319066112.0	0.0004133176000003402	2.0	0.0	1.0
2023-08-01 12:29:55+08:00	0.047940918763299534	0.07272727272727272	163.0	1.9333333333333331	1.0	77.0	144817878.1090909	319066112.0	0.0	0.0	0.0	0.0
2023-08-01 12:30:00+08:00	0.002375	0.05454545454545454	163.0	1.9333333333333331	0.0	77.0	92808508.5090909	319066112.0	0.0003462943999998913	2.0	1.0	1.0
2023-08-01 12:30:05+08:00	0.06312751004016064	0.05454545454545454	155.0	2.1999999999999997	1.0	82.0	92808508.5090909	302297088.0	0.00025876879999984224	3.0	1.0	1.0
2023-08-01 12:30:10+08:00	0.023645689978731392	0.05454545454545454	155.0	2.1999999999999997	1.0	77.0	92808508.5090909	302297088.0	0.00014954399999993483	0.0	0.0	0.0
2023-08-01 12:30:15+08:00	0.0006253126563281641	0.03636363636363636	155.0	2.1999999999999997	0.0	77.0	70083006.83636363	302297088.0	9.470800000030977e-05	2.0	1.0	1.0
2023-08-01 12:30:20+08:00	0.11576168929110105	0.01818181818181818	163.0	2.733333333333333	1.0	80.0	61541878.69090909	270127104.0	0.00037903959999994183	0.0	0.0	0.0
2023-08-01 12:30:25+08:00	0.0025003125390673834	0.01818181818181818	163.0	2.733333333333333	0.0	74.0	61541878.69090909	270127104.0	0.0008238712000000703	16.0	1.0	1.0
2023-08-01 12:30:30+08:00	0.3049573085255512	0.03636363636363636	163.0	2.733333333333333	1.0	102.0	141386174.83636364	270127104.0	0.00037129540000009343	16.0	1.0	1.0
2023-08-01 12:30:35+08:00	0.2351967400993251	0.05454545454545454	153.0	3.8666666666666663	1.0	75.0	212689342.8363636	237625344.0	0.00019569639999943432	0.0	0.0	0.0
2023-08-01 12:30:40+08:00	0.003252439329497123	0.05454545454545454	153.0	3.8666666666666663	0.0	76.0	212689342.8363636	237625344.0	0.0003568378000004202	2.0	1.0	1.0
2023-08-01 12:30:45+08:00	0.06605665580345951	0.05454545454545454	153.0	3.8666666666666663	1.0	80.0	212689342.8363636	237625344.0	0.0006536818000000722	3.0	1.0	1.0
2023-08-01 12:30:50+08:00	0.09497556697155744	0.03636363636363636	146.0	3.7999999999999994	1.0	79.0	151147464.14545453	315445248.0	0.00016475019999973028	3.0	1.0	1.0
2023-08-01 12:30:55+08:00	0.027902902902902902	0.03636363636363636	146.0	3.7999999999999994	1.0	76.0	151147464.14545453	315445248.0	0.0	0.0	0.0	0.0
2023-08-01 12:31:00+08:00	0.0010006253908692933	0.03636363636363636	146.0	3.7999999999999994	0.0	75.0	151147464.14545453	315445248.0	0.0002312101999997651	3.0	2.0	1.0
2023-08-01 12:31:05+08:00	0.09255305789275399	0.03636363636363636	153.0	4.533333333333333	1.0	78.0	151147464.14545453	173338624.0	0.0006278888000004201	0.0	0.0	0.0
2023-08-01 12:31:10+08:00	0.0035026269702276708	0.03636363636363636	153.0	4.533333333333333	0.0	73.0	151147464.14545453	173338624.0	0.0006120477999999707	3.0	2.0	1.0
2023-08-01 12:31:15+08:00	0.0743946807176013	0.03636363636363636	153.0	4.533333333333333	1.0	79.0	151147464.14545453	173338624.0	0.0004353125999998042	2.0	0.0	1.0
2023-08-01 12:31:20+08:00	0.05474818341267852	0.03636363636363636	166.0	3.9777777777777774	1.0	74.0	151147464.14545453	264556544.0	0.00033601399999980683	0.0	0.0	0.0
2023-08-01 12:31:25+08:00	0.0015011258443832875	0.01818181818181818	166.0	3.9777777777777774	0.0	74.0	71303168.0	264556544.0	0.0	0.0	0.0	1.0
2023-08-01 12:31:30+08:00	0.023564803208824266	0.0	166.0	3.9777777777777774	1.0	81.0	0.0	264556544.0	0.0005404126000001952	6.0	0.0	1.0
2023-08-01 12:31:35+08:00	0.006268806419257773	0.0	167.0	3.7999999999999994	1.0	81.0	0.0	124379136.0	0.00023383739999971453	6.0	0.0	1.0
2023-08-01 12:31:40+08:00	0.05159674389480276	0.01818181818181818	167.0	3.7999999999999994	1.0	81.0	91740867.49090908	124379136.0	0.00041995580000033785	6.0	0.0	1.0
2023-08-01 12:31:45+08:00	0.0011259852370824471	0.01818181818181818	167.0	3.7999999999999994	1.0	81.0	91740867.49090908	124379136.0	0.00022080159999973147	6.0	0.0	1.0
2023-08-01 12:31:50+08:00	0.0025028156676260792	0.01818181818181818	143.0	2.355555555555555	1.0	81.0	91740867.49090908	124379136.0	0.00023021140000025752	6.0	0.0	1.0
2023-08-01 12:31:55+08:00	0.0008759854836691277	0.01818181818181818	143.0	2.355555555555555	1.0	81.0	91740867.49090908	124379136.0	0.0	6.0	0.0	1.0
2023-08-01 12:32:00+08:00	0.0010008757662955086	0.01818181818181818	143.0	2.355555555555555	1.0	81.0	91740867.49090908	124379136.0	0.00020061140000038336	6.0	0.0	1.0
2023-08-01 12:32:05+08:00	0.0032552898459997496	0.01818181818181818	165.0	2.1555555555555554	1.0	82.0	91740867.49090908	92901376.0	0.0003419485999998528	6.0	0.0	1.0
2023-08-01 12:32:10+08:00	0.0013763763763763764	0.01818181818181818	165.0	2.1555555555555554	1.0	82.0	91740867.49090908	92901376.0	0.00025061899999982983	6.0	0.0	1.0
2023-08-01 12:32:15+08:00	0.0008762047815746651	0.01818181818181818	165.0	2.1555555555555554	1.0	81.0	91740867.49090908	92901376.0	0.0002201147999997488	6.0	0.0	1.0
2023-08-01 12:32:20+08:00	0.0041327489041953665	0.01818181818181818	166.0	2.8666666666666663	1.0	81.0	91740867.49090908	59346944.0	0.00023041160000047967	6.0	0.0	1.0
2023-08-01 12:32:25+08:00	0.0011264080100125157	0.01818181818181818	166.0	2.8666666666666663	1.0	81.0	91740867.49090908	59346944.0	0.0	6.0	0.0	1.0
2023-08-01 12:32:30+08:00	0.0008758758758758759	0.01818181818181818	166.0	2.8666666666666663	1.0	81.0	91740867.49090908	59346944.0	0.0003680135999999834	6.0	0.0	1.0
2023-08-01 12:32:35+08:00	0.003632719528999123	0.0	151.0	2.6666666666666665	1.0	81.0	0.0	59346944.0	0.00022668879999940828	6.0	0.0	1.0
2023-08-01 12:32:40+08:00	0.001001001001001001	0.0	151.0	2.6666666666666665	1.0	81.0	0.0	59346944.0	0.00021162280000055488	6.0	0.0	1.0
2023-08-01 12:32:45+08:00	0.0010008757662955086	0.0	151.0	2.6666666666666665	1.0	81.0	0.0	59346944.0	0.00022194079999948713	6.0	0.0	1.0
2023-08-01 12:32:50+08:00	0.0031293027913380897	0.0	163.0	2.8888888888888884	1.0	82.0	0.0	26312704.0	0.00040775500000052035	6.0	0.0	1.0
2023-08-01 12:32:55+08:00	0.0008759854836691277	0.0	163.0	2.8888888888888884	1.0	82.0	0.0	26312704.0	0.0	6.0	0.0	1.0
2023-08-01 12:33:00+08:00	0.0012509382036527395	0.0	163.0	2.8888888888888884	1.0	81.0	0.0	26312704.0	0.0002053347999996902	6.0	0.0	1.0
2023-08-01 12:33:05+08:00	0.0026279564510073832	0.0	136.0	3.244444444444444	1.0	81.0	0.0	16384.0	0.00023842140000027712	6.0	0.0	1.0
2023-08-01 12:33:10+08:00	0.000750938673341677	0.0	136.0	3.244444444444444	1.0	81.0	0.0	16384.0	0.00022228679999969359	6.0	0.0	1.0
2023-08-01 12:33:15+08:00	0.004384316672929977	0.0	136.0	3.244444444444444	1.0	81.0	0.0	16384.0	0.00040907500000031405	6.0	0.0	1.0
2023-08-01 12:33:20+08:00	0.0023776748842447753	0.0	97.0	3.7999999999999994	1.0	81.0	0.0	16384.0	0.00021600219999982074	6.0	0.0	1.0
2023-08-01 12:33:25+08:00	0.0010011262670504317	0.0	97.0	3.7999999999999994	1.0	81.0	0.0	16384.0	0.0	6.0	0.0	1.0
2023-08-01 12:33:30+08:00	0.011546184738955823	0.0	97.0	3.7999999999999994	1.0	79.0	0.0	16384.0	0.00019647219999967546	6.0	0.0	1.0
2023-08-01 12:33:35+08:00	0.003130478337089907	0.0	79.0	3.0444444444444443	1.0	79.0	0.0	16384.0	0.00021173100000027034	6.0	0.0	1.0
2023-08-01 12:33:40+08:00	0.011440784510937892	0.0	79.0	3.0444444444444443	1.0	81.0	0.0	16384.0	0.000219626999999889	6.0	0.0	1.0
2023-08-01 12:33:45+08:00	0.01117950006280618	0.0	79.0	3.0444444444444443	1.0	81.0	0.0	16384.0	0.0004324449999998592	6.0	0.0	1.0
2023-08-01 12:33:50+08:00	0.0109365179132621	0.0	64.0	1.6444444444444442	1.0	81.0	0.0	16384.0	0.00018985880000030875	6.0	0.0	1.0
2023-08-01 12:33:55+08:00	0.005892678034102306	0.0	64.0	1.6444444444444442	1.0	81.0	0.0	16384.0	0.0	6.0	0.0	1.0
2023-08-01 12:34:00+08:00	0.013705519929586319	0.0	64.0	1.6444444444444442	1.0	81.0	0.0	16384.0	0.00020786360000002446	6.0	0.0	1.0
2023-08-01 12:34:05+08:00	0.016591251885369532	0.0	47.0	1.311111111111111	1.0	81.0	0.0	16384.0	0.0002252741999996033	6.0	0.0	1.0
2023-08-01 12:34:10+08:00	0.07420494699646643	0.01818181818181818	47.0	1.311111111111111	1.0	81.0	9227468.799999999	16384.0	0.00043975360000061416	6.0	0.0	1.0
2023-08-01 12:34:15+08:00	0.015214384508990318	0.01818181818181818	47.0	1.311111111111111	1.0	81.0	9227468.799999999	16384.0	0.00023654199999967318	6.0	0.0	1.0
2023-08-01 12:34:20+08:00	0.01281246074613742	0.01818181818181818	32.0	1.2666666666666666	1.0	80.0	9227468.799999999	16384.0	0.0002132742000000576	5.0	0.0	1.0
2023-08-01 12:34:25+08:00	0.012429378531073447	0.01818181818181818	32.0	1.2666666666666666	1.0	79.0	9227468.799999999	16384.0	0.0	4.0	0.0	1.0
2023-08-01 12:34:30+08:00	0.014033329156747274	0.01818181818181818	32.0	1.2666666666666666	1.0	79.0	9227468.799999999	16384.0	0.00019524759999995923	4.0	0.0	1.0
2023-08-01 12:34:35+08:00	0.00877963125548727	0.01818181818181818	19.0	1.2	1.0	78.0	9227468.799999999	20480.0	0.0004417863999996996	3.0	0.0	1.0
2023-08-01 12:34:40+08:00	0.004887218045112782	0.01818181818181818	19.0	1.2	1.0	78.0	9227468.799999999	20480.0	0.0002810656000001188	2.0	0.0	1.0
2023-08-01 12:34:45+08:00	0.004379927418345639	0.01818181818181818	19.0	1.2	1.0	77.0	9227468.799999999	20480.0	0.00021511420000024372	2.0	0.0	1.0
2023-08-01 12:34:50+08:00	0.008898358190249405	0.01818181818181818	0.0	1.5555555555555554	1.0	76.0	9227468.799999999	20480.0	0.0002216134000001091	1.0	0.0	1.0
2023-08-01 12:34:55+08:00	0.0047541598899036655	0.01818181818181818	0.0	1.5555555555555554	0.0	73.0	9227468.799999999	20480.0	0.00023231879999983108	0.0	0.0	0.0
2023-08-01 12:35:00+08:00	0.0015011258443832875	0.01818181818181818	0.0	1.5555555555555554	0.0	74.0	9227468.799999999	20480.0	0.00048823779999978	0.0	0.0	1.0
2023-08-01 12:35:05+08:00	0.09103465595178302	0.01818181818181818	0.0	1.222222222222222	1.0	83.0	20590219.636363637	24576.0	0.00043140860000008275	2.0	0.0	1.0
2023-08-01 12:35:10+08:00	0.07557117750439368	0.01818181818181818	0.0	1.222222222222222	1.0	79.0	20590219.636363637	24576.0	0.00021234620000001314	2.0	0.0	1.0
2023-08-01 12:35:15+08:00	0.0008763144717075612	0.01818181818181818	0.0	1.222222222222222	1.0	79.0	20590219.636363637	24576.0	0.00020298760000017068	2.0	0.0	1.0
2023-08-01 12:35:20+08:00	0.0022530980097634247	0.01818181818181818	89.0	3.7999999999999994	1.0	79.0	20590219.636363637	16384.0	0.00023507220000027474	2.0	0.0	1.0
2023-08-01 12:35:25+08:00	0.0011264080100125157	0.01818181818181818	89.0	3.7999999999999994	1.0	79.0	20590219.636363637	16384.0	0.0	2.0	0.0	1.0
2023-08-01 12:35:30+08:00	0.001001001001001001	0.01818181818181818	89.0	3.7999999999999994	1.0	79.0	20590219.636363637	16384.0	0.00040987099999938436	2.0	0.0	1.0
2023-08-01 12:35:35+08:00	0.004132231404958678	0.01818181818181818	59.0	3.5555555555555554	1.0	79.0	20590219.636363637	16384.0	0.0002171502000003045	2.0	0.0	1.0
2023-08-01 12:35:40+08:00	0.0007511266900350526	0.01818181818181818	59.0	3.5555555555555554	1.0	79.0	20590219.636363637	16384.0	0.00021625740000033033	2.0	0.0	1.0
2023-08-01 12:35:45+08:00	0.0015016894005756474	0.01818181818181818	59.0	3.5555555555555554	1.0	79.0	20590219.636363637	16384.0	0.000235872199999676	2.0	0.0	1.0
2023-08-01 12:35:50+08:00	0.0035039419346765107	0.01818181818181818	32.0	4.199999999999999	1.0	79.0	20590219.636363637	12288.0	0.00024263020000034886	2.0	0.0	1.0
2023-08-01 12:35:55+08:00	0.0010012515644555694	0.01818181818181818	32.0	4.199999999999999	1.0	79.0	20590219.636363637	12288.0	0.0	2.0	0.0	1.0
2023-08-01 12:36:00+08:00	0.002127127127127127	0.0	32.0	4.199999999999999	1.0	79.0	0.0	12288.0	0.0004234949999997184	2.0	0.0	1.0
2023-08-01 12:36:05+08:00	0.009519038076152305	0.0	8.0	1.8666666666666665	0.0	73.0	0.0	16384.0	0.00046561599999961345	0.0	0.0	0.0
2023-08-01 12:36:10+08:00	0.001125703564727955	0.0	8.0	1.8666666666666665	0.0	73.0	0.0	16384.0	0.00024882480000059103	0.0	0.0	0.0
2023-08-01 12:36:15+08:00	0.08796179944709726	0.01818181818181818	8.0	1.8666666666666665	1.0	75.0	21886640.87272727	16384.0	0.00047380439999997746	0.0	0.0	0.0
2023-08-01 12:36:20+08:00	0.0037542235014391186	0.01818181818181818	0.0	1.5999999999999999	0.0	73.0	21886640.87272727	28672.0	0.0003740821999997479	0.0	0.0	0.0
2023-08-01 12:36:25+08:00	0.06361355081555835	0.01818181818181818	0.0	1.5999999999999999	1.0	79.0	21886640.87272727	28672.0	0.00023063759999999433	2.0	0.0	1.0
2023-08-01 12:36:30+08:00	0.08123038292529818	0.03636363636363636	0.0	1.5999999999999999	0.0	74.0	51856849.45454545	28672.0	0.0005664563999999928	0.0	0.0	0.0
2023-08-01 12:36:35+08:00	0.0026272988865257097	0.03636363636363636	0.0	0.9333333333333332	0.0	73.0	51856849.45454545	53248.0	0.00020755480000005376	0.0	0.0	0.0
2023-08-01 12:36:40+08:00	0.07041546378812602	0.03636363636363636	0.0	0.9333333333333332	1.0	80.0	51856849.45454545	53248.0	0.0004760257999997464	2.0	1.0	1.0
2023-08-01 12:36:45+08:00	0.10878293601003765	0.05454545454545454	0.0	0.9333333333333332	1.0	79.0	79539255.85454544	53248.0	0.00022694080000036366	3.0	1.0	1.0
2023-08-01 12:36:50+08:00	0.03712064208678204	0.05454545454545454	90.0	2.4888888888888885	1.0	78.0	79539255.85454544	0.0	0.0002056967999997994	3.0	1.0	1.0
2023-08-01 12:36:55+08:00	0.0012514078338130396	0.05454545454545454	90.0	2.4888888888888885	1.0	78.0	79539255.85454544	0.0	0.00019302939999974456	3.0	1.0	1.0
2023-08-01 12:37:00+08:00	0.001125703564727955	0.05454545454545454	90.0	2.4888888888888885	1.0	78.0	79539255.85454544	0.0	0.00017740900000049465	3.0	1.0	1.0
2023-08-01 12:37:05+08:00	0.004509582863585118	0.05454545454545454	67.0	2.5999999999999996	1.0	78.0	79539255.85454544	20480.0	0.0002387761999997906	3.0	1.0	1.0
2023-08-01 12:37:10+08:00	0.0013760320240180134	0.03636363636363636	67.0	2.5999999999999996	1.0	79.0	57652614.98181818	20480.0	0.00022812560000033953	3.0	1.0	1.0
2023-08-01 12:37:15+08:00	0.0011261261261261261	0.03636363636363636	67.0	2.5999999999999996	1.0	79.0	57652614.98181818	20480.0	0.00023480679999963173	3.0	1.0	1.0
2023-08-01 12:37:20+08:00	0.0027524083573126487	0.03636363636363636	44.0	3.1999999999999997	1.0	78.0	57652614.98181818	12288.0	0.00040680640000019254	3.0	1.0	1.0
2023-08-01 12:37:25+08:00	0.001001001001001001	0.01818181818181818	44.0	3.1999999999999997	1.0	76.0	27682406.4	12288.0	0.0	3.0	1.0	1.0
2023-08-01 12:37:30+08:00	0.0011258443832874655	0.01818181818181818	44.0	3.1999999999999997	1.0	76.0	27682406.4	12288.0	0.0001809787999995649	3.0	1.0	1.0
2023-08-01 12:37:35+08:00	0.0030045067601402104	0.01818181818181818	19.0	1.6666666666666665	1.0	78.0	27682406.4	16384.0	0.00020430560000050946	3.0	1.0	1.0
2023-08-01 12:37:40+08:00	0.001875703388770789	0.0	19.0	1.6666666666666665	0.0	74.0	0.0	16384.0	0.00042446719999986724	0.0	0.0	0.0
2023-08-01 12:37:45+08:00	0.0010006253908692933	0.0	19.0	1.6666666666666665	0.0	73.0	0.0	16384.0	0.00021721760000019684	0.0	0.0	0.0
2023-08-01 12:37:50+08:00	0.007641237629963674	0.0	0.0	2.222222222222222	1.0	82.0	0.0	20480.0	0.0004668154000000868	4.0	0.0	1.0
2023-08-01 12:37:55+08:00	0.004005507572912755	0.0	0.0	2.222222222222222	0.0	74.0	0.0	20480.0	0.00010316999999986365	0.0	0.0	0.0
2023-08-01 12:38:00+08:00	0.001125703564727955	0.0	0.0	2.222222222222222	0.0	73.0	0.0	20480.0	0.00018982200000010606	0.0	0.0	0.0
2023-08-01 12:38:05+08:00	0.10374385478381444	0.01818181818181818	0.0	1.622222222222222	1.0	82.0	27834926.545454543	73728.0	0.0004519557999998369	5.0	2.0	1.0
2023-08-01 12:38:10+08:00	0.09986147840322378	0.03636363636363636	0.0	1.622222222222222	0.0	73.0	61465618.61818182	73728.0	0.00045149839999965026	0.0	0.0	0.0
2023-08-01 12:38:15+08:00	0.0008758758758758759	0.03636363636363636	0.0	1.622222222222222	0.0	73.0	61465618.61818182	73728.0	0.0002275336000003847	0.0	0.0	0.0
2023-08-01 12:38:20+08:00	0.09130982367758186	0.05454545454545454	0.0	1.311111111111111	1.0	82.0	99824435.19999999	49152.0	0.0006685535999999103	5.0	2.0	1.0
2023-08-01 12:38:25+08:00	0.0914249684741488	0.05454545454545454	0.0	1.311111111111111	0.0	73.0	99824435.19999999	49152.0	0.00019764460000004647	0.0	0.0	0.0
2023-08-01 12:38:30+08:00	0.0008757662955085699	0.05454545454545454	0.0	1.311111111111111	0.0	73.0	99824435.19999999	49152.0	0.00018631000000013387	0.0	0.0	0.0
2023-08-01 12:38:35+08:00	0.14585971131932135	0.07272727272727272	0.0	0.2666666666666666	1.0	89.0	144436577.74545455	28672.0	0.00041445539999998007	10.0	2.0	1.0
2023-08-01 12:38:40+08:00	0.21114629512349586	0.10909090909090909	0.0	0.2666666666666666	1.0	89.0	226339895.85454544	28672.0	0.00014004339999971194	10.0	2.0	1.0
2023-08-01 12:38:45+08:00	0.21529277276768702	0.12727272727272726	0.0	0.2666666666666666	1.0	77.0	272858540.2181818	28672.0	0.0002825706000002981	2.0	1.0	1.0
2023-08-01 12:38:50+08:00	0.10928823826350327	0.14545454545454545	0.0	0.6888888888888888	1.0	77.0	318767104.0	154095616.0	0.00019898739999959502	2.0	1.0	1.0
2023-08-01 12:38:55+08:00	0.09667214981652536	0.14545454545454545	0.0	0.6888888888888888	1.0	77.0	318767104.0	154095616.0	0.0	2.0	1.0	1.0
2023-08-01 12:39:00+08:00	0.09526222447428427	0.12727272727272726	0.0	0.6888888888888888	1.0	79.0	290932177.45454544	154095616.0	0.00012178660000046193	1.0	1.0	1.0
2023-08-01 12:39:05+08:00	0.03614457831325301	0.12727272727272726	115.0	5.311111111111111	0.0	75.0	294745181.09090906	133070848.0	0.000445800399999996	0.0	0.0	0.0
2023-08-01 12:39:10+08:00	0.2133822413356944	0.14545454545454545	115.0	5.311111111111111	1.0	99.0	358574861.96363634	133070848.0	0.0006556199999998569	10.0	1.0	1.0
2023-08-01 12:39:15+08:00	0.21041269841269844	0.14545454545454545	115.0	5.311111111111111	1.0	94.0	410813011.78181815	133070848.0	0.00016602959999971744	10.0	1.0	1.0
2023-08-01 12:39:20+08:00	0.19591163026917216	0.14545454545454545	92.0	6.022222222222221	1.0	95.0	410813011.78181815	132898816.0	0.0003107912000004376	10.0	1.0	1.0
2023-08-01 12:39:25+08:00	0.09872811988414557	0.16363636363636364	92.0	6.022222222222221	1.0	75.0	516661992.7272727	132898816.0	0.0002610111999999276	0.0	0.0	0.0
2023-08-01 12:39:30+08:00	0.0010007505629221916	0.14545454545454545	92.0	6.022222222222221	0.0	73.0	472049850.1818182	132898816.0	0.00017066859999985694	0.0	0.0	0.0
2023-08-01 12:39:35+08:00	0.08350075339025616	0.12727272727272726	134.0	6.955555555555555	1.0	78.0	427361447.56363636	81018880.0	0.0006173457999999243	3.0	1.0	1.0
2023-08-01 12:39:40+08:00	0.10984326018808778	0.14545454545454545	134.0	6.955555555555555	1.0	76.0	398763920.29090905	81018880.0	0.0002759515999997575	0.0	0.0	0.0
2023-08-01 12:39:45+08:00	0.0011254220332624736	0.12727272727272726	134.0	6.955555555555555	0.0	76.0	352855356.5090909	81018880.0	0.0004080948000002138	0.0	0.0	0.0
2023-08-01 12:39:50+08:00	0.06992216921918151	0.12727272727272726	134.0	3.5555555555555554	1.0	82.0	352855356.5090909	47980544.0	0.0005529764000002047	2.0	1.0	1.0
2023-08-01 12:39:55+08:00	0.13376917274327382	0.14545454545454545	134.0	3.5555555555555554	1.0	81.0	382444264.7272727	47980544.0	0.0	6.0	2.0	1.0
2023-08-01 12:40:00+08:00	0.0011258443832874655	0.12727272727272726	134.0	3.5555555555555554	1.0	81.0	345000569.0181818	47980544.0	0.00022417739999980313	6.0	2.0	1.0
2023-08-01 12:40:05+08:00	0.002504382669671926	0.1090909090909091	137.0	3.4666666666666663	1.0	81.0	281170888.1454545	124215296.0	0.00047290660000030014	6.0	2.0	1.0
2023-08-01 12:40:10+08:00	0.001876407305479109	0.09090909090909091	137.0	3.4666666666666663	1.0	81.0	190573921.74545455	124215296.0	0.00023747419999935459	6.0	2.0	1.0
2023-08-01 12:40:15+08:00	0.0011265490048817123	0.09090909090909091	137.0	3.4666666666666663	1.0	81.0	190573921.74545455	124215296.0	0.00025345479999998587	6.0	2.0	1.0
2023-08-01 12:40:20+08:00	0.0025028156676260792	0.07272727272727272	157.0	3.133333333333333	1.0	81.0	84724940.8	94822400.0	0.00021332160000042677	6.0	2.0	1.0
2023-08-01 12:40:25+08:00	0.0012515644555694619	0.07272727272727272	157.0	3.133333333333333	1.0	81.0	84724940.8	94822400.0	0.0	6.0	2.0	1.0
2023-08-01 12:40:30+08:00	0.0012512512512512512	0.05454545454545454	157.0	3.133333333333333	1.0	81.0	47510025.309090905	94822400.0	0.00044002360000021666	6.0	2.0	1.0
2023-08-01 12:40:35+08:00	0.002754131196795193	0.01818181818181818	134.0	3.5999999999999996	1.0	81.0	29588908.218181815	61747200.0	0.00022759820000004539	6.0	2.0	1.0
2023-08-01 12:40:40+08:00	0.0011261261261261261	0.01818181818181818	134.0	3.5999999999999996	1.0	79.0	29588908.218181815	61747200.0	0.000225489599999662	6.0	2.0	1.0
2023-08-01 12:40:45+08:00	0.0012514078338130396	0.01818181818181818	134.0	3.5999999999999996	1.0	79.0	29588908.218181815	61747200.0	0.00022726819999974168	6.0	2.0	1.0
2023-08-01 12:40:50+08:00	0.0027544760235382495	0.0	150.0	3.355555555555555	1.0	81.0	0.0	44908544.0	0.00020937880000033716	6.0	2.0	1.0
2023-08-01 12:40:55+08:00	0.0016264231202302013	0.0	150.0	3.355555555555555	1.0	81.0	0.0	44908544.0	0.00021001260000019784	6.0	2.0	1.0
2023-08-01 12:41:00+08:00	0.003378801151295207	0.0	150.0	3.355555555555555	1.0	81.0	0.0	44908544.0	0.00018752299999960086	6.0	2.0	1.0
2023-08-01 12:41:05+08:00	0.0026292725679228747	0.0	158.0	3.5777777777777775	1.0	81.0	0.0	11878400.0	0.00020366219999985448	6.0	2.0	1.0
2023-08-01 12:41:10+08:00	0.0016270337922403004	0.0	158.0	3.5777777777777775	1.0	81.0	0.0	11878400.0	0.00020002360000006547	6.0	2.0	1.0
2023-08-01 12:41:15+08:00	0.001376720901126408	0.0	158.0	3.5777777777777775	1.0	82.0	0.0	11878400.0	0.00023162020000029316	6.0	2.0	1.0
2023-08-01 12:41:20+08:00	0.003255697470573504	0.0	146.0	2.4888888888888885	1.0	83.0	0.0	16384.0	0.0004948878000000434	6.0	2.0	1.0
2023-08-01 12:41:25+08:00	0.0007508447002878237	0.0	146.0	2.4888888888888885	1.0	82.0	0.0	16384.0	0.0	6.0	2.0	1.0
2023-08-01 12:41:30+08:00	0.0012515644555694619	0.0	146.0	2.4888888888888885	1.0	84.0	0.0	16384.0	0.0002043969999995454	6.0	2.0	1.0
2023-08-01 12:41:35+08:00	0.004135338345864662	0.0	114.0	2.822222222222222	1.0	84.0	0.0	16384.0	0.0001828580000001523	6.0	2.0	1.0
2023-08-01 12:41:40+08:00	0.0016270337922403004	0.0	114.0	2.822222222222222	1.0	83.0	0.0	16384.0	0.0002256309999999928	6.0	2.0	1.0
2023-08-01 12:41:45+08:00	0.054247055875720374	0.01818181818181818	114.0	2.822222222222222	1.0	83.0	26996065.745454542	16384.0	0.000215506199999993	6.0	2.0	1.0
2023-08-01 12:41:50+08:00	0.018293446936474125	0.01818181818181818	84.0	2.2888888888888888	1.0	83.0	26996065.745454542	16384.0	0.00039774720000025355	6.0	2.0	1.0
2023-08-01 12:41:55+08:00	0.001627441161742614	0.01818181818181818	84.0	2.2888888888888888	1.0	81.0	26996065.745454542	16384.0	0.0	6.0	2.0	1.0
2023-08-01 12:42:00+08:00	0.001501877346683354	0.01818181818181818	84.0	2.2888888888888888	1.0	83.0	26996065.745454542	16384.0	0.00017578160000013553	6.0	2.0	1.0
2023-08-01 12:42:05+08:00	0.004764890282131662	0.01818181818181818	57.0	2.0666666666666664	1.0	83.0	26996065.745454542	16384.0	0.0002522661999996956	6.0	2.0	1.0
2023-08-01 12:42:10+08:00	0.0015022533800701052	0.01818181818181818	57.0	2.0666666666666664	1.0	81.0	26996065.745454542	16384.0	0.00023843219999974963	6.0	2.0	1.0
2023-08-01 12:42:15+08:00	0.0015018773466833543	0.01818181818181818	57.0	2.0666666666666664	1.0	81.0	26996065.745454542	16384.0	0.0004035974000004217	6.0	2.0	1.0
2023-08-01 12:42:20+08:00	0.002379461490294302	0.01818181818181818	33.0	1.911111111111111	1.0	81.0	26996065.745454542	16384.0	0.0002371941999996352	6.0	2.0	1.0
2023-08-01 12:42:25+08:00	0.0011265490048817123	0.01818181818181818	33.0	1.911111111111111	1.0	82.0	26996065.745454542	16384.0	0.0	6.0	2.0	1.0
2023-08-01 12:42:30+08:00	0.0015022533800701052	0.01818181818181818	33.0	1.911111111111111	0.0	76.0	26996065.745454542	16384.0	0.0010034954000005315	0.0	0.0	0.0
2023-08-01 12:42:35+08:00	0.12246460007654036	0.01818181818181818	0.0	2.1111111111111107	1.0	89.0	26996065.745454542	32768.0	0.00043901239999968313	14.0	6.0	1.0
2023-08-01 12:42:40+08:00	0.17450702410104396	0.01818181818181818	0.0	2.1111111111111107	1.0	89.0	32486790.98181818	32768.0	0.0002813668000001712	14.0	6.0	1.0
2023-08-01 12:42:45+08:00	0.20149735381437978	0.03636363636363636	0.0	2.1111111111111107	1.0	89.0	73514710.10909091	32768.0	0.00018026139999989256	14.0	6.0	1.0
2023-08-01 12:42:50+08:00	0.18809462586783235	0.05454545454545454	0.0	2.0666666666666664	1.0	89.0	123922618.18181817	35180544.0	0.0001342719999996689	14.0	6.0	1.0
2023-08-01 12:42:55+08:00	0.14839862192165368	0.05454545454545454	0.0	2.0666666666666664	0.0	74.0	123922618.18181817	35180544.0	0.0001931102000000351	0.0	0.0	0.0
2023-08-01 12:43:00+08:00	0.0012509382036527397	0.05454545454545454	0.0	2.0666666666666664	0.0	74.0	123922618.18181817	35180544.0	0.00017290480000013985	0.0	0.0	0.0
2023-08-01 12:43:05+08:00	0.20451375681501205	0.07272727272727272	65.0	2.5777777777777775	1.0	96.0	189048720.29090908	16384.0	0.0004531058000004862	13.0	2.0	1.0
2023-08-01 12:43:10+08:00	0.38461538461538464	0.09090909090909091	65.0	2.5777777777777775	1.0	97.0	266910254.54545453	16384.0	0.00034394779999971095	0.0	0.0	0.0
2023-08-01 12:43:15+08:00	0.039989971167105426	0.09090909090909091	65.0	2.5777777777777775	0.0	74.0	266910254.54545453	16384.0	0.0004221741999998585	0.0	0.0	0.0
2023-08-01 12:43:20+08:00	0.09623852056862499	0.09090909090909091	45.0	2.333333333333333	1.0	81.0	266910254.54545453	235814912.0	0.00045281499999987317	0.0	0.0	0.0
2023-08-01 12:43:25+08:00	0.04135856623637047	0.09090909090909091	45.0	2.333333333333333	0.0	73.0	266910254.54545453	235814912.0	0.0002523580000001857	0.0	0.0	0.0
2023-08-01 12:43:30+08:00	0.0796737766624843	0.10909090909090909	45.0	2.333333333333333	1.0	80.0	346525770.47272724	235814912.0	0.00040643159999973475	3.0	1.0	1.0
2023-08-01 12:43:35+08:00	0.058130794287146084	0.09090909090909091	18.0	2.3777777777777773	0.0	73.0	314038979.4909091	235831296.0	0.0003649020000004555	0.0	0.0	0.0
2023-08-01 12:43:40+08:00	0.0017513134851138354	0.07272727272727272	18.0	2.3777777777777773	0.0	73.0	273011060.3636364	235831296.0	0.00044450620000020536	0.0	0.0	0.0
2023-08-01 12:43:45+08:00	0.023588456712672522	0.05454545454545454	18.0	2.3777777777777773	1.0	86.0	222603152.29090908	235831296.0	0.00021135359999959746	11.0	2.0	1.0
2023-08-01 12:43:50+08:00	0.1434212202267227	0.05454545454545454	150.0	6.133333333333333	1.0	86.0	222603152.29090908	56934400.0	0.00018513919999989524	0.0	0.0	0.0
2023-08-01 12:43:55+08:00	0.010650294449317128	0.05454545454545454	150.0	6.133333333333333	0.0	74.0	222603152.29090908	56934400.0	0.00018975500000024682	0.0	0.0	0.0
2023-08-01 12:44:00+08:00	0.09360472421158436	0.05454545454545454	150.0	6.133333333333333	1.0	82.0	222755672.43636364	56934400.0	0.0008624720000000252	3.0	2.0	1.0
2023-08-01 12:44:05+08:00	0.09269027882441598	0.05454545454545454	153.0	6.111111111111111	1.0	75.0	148097061.23636362	166387712.0	0.001010737800000072	0.0	0.0	0.0
2023-08-01 12:44:10+08:00	0.0011247188202949262	0.05454545454545454	153.0	6.111111111111111	0.0	75.0	148097061.23636362	166387712.0	0.00013580859999962058	0.0	0.0	0.0
2023-08-01 12:44:15+08:00	0.11031446540880503	0.09090909090909091	153.0	6.111111111111111	1.0	91.0	171280123.34545454	166387712.0	0.0007830500000004292	7.0	1.0	1.0
2023-08-01 12:44:20+08:00	0.06466599698643898	0.10909090909090909	154.0	6.933333333333333	0.0	77.0	188438639.7090909	20242432.0	0.00012948420000000738	0.0	0.0	0.0
2023-08-01 12:44:25+08:00	0.06418453052526012	0.10909090909090909	154.0	6.933333333333333	1.0	84.0	132921306.76363635	20242432.0	0.00020982059999994363	2.0	0.0	1.0
2023-08-01 12:44:30+08:00	0.06313416009019165	0.10909090909090909	154.0	6.933333333333333	1.0	77.0	132921306.76363635	20242432.0	0.0004450267999999369	0.0	0.0	0.0
2023-08-01 12:44:35+08:00	0.0027524083573126487	0.10909090909090909	139.0	3.133333333333333	0.0	77.0	132921306.76363635	4005888.0	0.0003860033999998791	0.0	0.0	0.0
2023-08-01 12:44:40+08:00	0.04461711993984208	0.10909090909090909	139.0	3.133333333333333	1.0	85.0	132921306.76363635	4005888.0	0.00019089039999968803	4.0	0.0	1.0
2023-08-01 12:44:45+08:00	0.15210559396605908	0.14545454545454545	139.0	3.133333333333333	1.0	77.0	187828559.12727273	4005888.0	0.0003828468000001806	0.0	0.0	0.0
2023-08-01 12:44:50+08:00	0.0016270337922403002	0.14545454545454545	120.0	3.1999999999999997	0.0	77.0	187828559.12727273	118784.0	0.00022683560000018587	0.0	0.0	0.0
2023-08-01 12:44:55+08:00	0.04009020295665247	0.12727272727272726	120.0	3.1999999999999997	1.0	83.0	122549936.87272726	118784.0	0.00031890939999996705	2.0	0.0	1.0
2023-08-01 12:45:00+08:00	0.05004378831477543	0.10909090909090909	120.0	3.1999999999999997	1.0	78.0	119347013.81818181	118784.0	0.0012587426000003176	0.0	0.0	0.0
2023-08-01 12:45:05+08:00	0.002755165936130244	0.10909090909090909	97.0	2.3777777777777773	0.0	78.0	119347013.81818181	57344.0	8.56761999997957e-05	0.0	0.0	0.0
2023-08-01 12:45:10+08:00	0.056113482299774045	0.09090909090909091	97.0	2.3777777777777773	1.0	86.0	129413343.4181818	57344.0	0.00018712859999965304	2.0	0.0	1.0
2023-08-01 12:45:15+08:00	0.07184952978056426	0.07272727272727272	97.0	2.3777777777777773	1.0	82.0	112254827.05454545	57344.0	0.00028403740000015887	0.0	0.0	0.0
2023-08-01 12:45:20+08:00	0.0021265949462096574	0.05454545454545454	75.0	1.911111111111111	0.0	80.0	88156644.07272726	40960.0	0.00016704820000015274	0.0	0.0	0.0
2023-08-01 12:45:25+08:00	0.07826414147748652	0.07272727272727272	75.0	1.911111111111111	1.0	83.0	121558555.92727272	40960.0	0.0011133045999997648	3.0	2.0	1.0
2023-08-01 12:45:30+08:00	0.07798395185556671	0.07272727272727272	75.0	1.911111111111111	1.0	76.0	121558555.92727272	40960.0	0.0006412826000001814	0.0	0.0	0.0
2023-08-01 12:45:35+08:00	0.0038827655310621242	0.07272727272727272	51.0	1.822222222222222	0.0	73.0	121558555.92727272	28672.0	0.00019488739999999892	0.0	0.0	0.0
2023-08-01 12:45:40+08:00	0.04473684210526316	0.03636363636363636	51.0	1.822222222222222	1.0	82.0	66651303.56363636	28672.0	0.0004471463999998093	4.0	0.0	1.0
2023-08-01 12:45:45+08:00	0.16183879093198994	0.05454545454545454	51.0	1.822222222222222	1.0	82.0	101273376.58181818	28672.0	0.0001661435999999128	0.0	0.0	0.0
2023-08-01 12:45:50+08:00	0.007506568247216314	0.05454545454545454	27.0	1.7999999999999998	0.0	74.0	101273376.58181818	45056.0	0.000480899000000079	0.0	0.0	0.0
2023-08-01 12:45:55+08:00	0.004754754754754755	0.05454545454545454	27.0	1.7999999999999998	1.0	81.0	101273376.58181818	45056.0	0.000273534200000114	4.0	0.0	1.0
2023-08-01 12:46:00+08:00	0.0035070140280561123	0.05454545454545454	27.0	1.7999999999999998	0.0	74.0	101273376.58181818	45056.0	0.00048501280000010636	0.0	0.0	0.0
2023-08-01 12:46:05+08:00	0.003258145363408521	0.03636363636363636	0.0	1.9999999999999998	0.0	74.0	68023984.87272727	69632.0	0.00020835159999990082	0.0	0.0	0.0
2023-08-01 12:46:10+08:00	0.058609893550407015	0.05454545454545454	0.0	1.9999999999999998	1.0	78.0	102722317.96363635	69632.0	0.0005139290000002461	3.0	1.0	1.0
2023-08-01 12:46:15+08:00	0.06417985430796283	0.05454545454545454	0.0	1.9999999999999998	0.0	74.0	102722317.96363635	69632.0	0.0003933435999996959	0.0	0.0	0.0
2023-08-01 12:46:20+08:00	0.0023770799449518328	0.03636363636363636	0.0	2.1111111111111107	0.0	73.0	69320406.10909091	12288.0	0.000280299599999978	0.0	0.0	0.0
2023-08-01 12:46:25+08:00	0.04852056168505517	0.03636363636363636	0.0	2.1111111111111107	1.0	79.0	69320406.10909091	12288.0	0.0004931712000001198	2.0	1.0	1.0
2023-08-01 12:46:30+08:00	0.08606197465813574	0.05454545454545454	0.0	2.1111111111111107	1.0	78.0	107602962.61818181	12288.0	0.000235646800000211	2.0	0.0	1.0
2023-08-01 12:46:35+08:00	0.0025037556334501754	0.05454545454545454	89.0	3.9777777777777774	1.0	78.0	107602962.61818181	8192.0	0.0002178627999995797	2.0	0.0	1.0
2023-08-01 12:46:40+08:00	0.0010008757662955084	0.03636363636363636	89.0	3.9777777777777774	1.0	78.0	72980889.6	8192.0	0.00022671100000053456	2.0	0.0	1.0
2023-08-01 12:46:45+08:00	0.0008760951188986233	0.03636363636363636	89.0	3.9777777777777774	1.0	78.0	72980889.6	8192.0	0.00020566739999949846	2.0	0.0	1.0
2023-08-01 12:46:50+08:00	0.0025028156676260792	0.03636363636363636	74.0	3.8888888888888884	1.0	78.0	72980889.6	16384.0	0.0003992302000000336	2.0	0.0	1.0
2023-08-01 12:46:55+08:00	0.00087576629550857	0.03636363636363636	74.0	3.8888888888888884	1.0	78.0	72980889.6	16384.0	0.0	2.0	0.0	1.0
2023-08-01 12:47:00+08:00	0.0011261261261261261	0.03636363636363636	74.0	3.8888888888888884	1.0	78.0	72980889.6	16384.0	0.0001982980000001078	2.0	0.0	1.0
2023-08-01 12:47:05+08:00	0.004009522616213507	0.01818181818181818	45.0	3.822222222222222	1.0	78.0	38282556.50909091	16384.0	0.00023363540000005402	2.0	0.0	1.0
2023-08-01 12:47:10+08:00	0.0015013136494432628	0.01818181818181818	45.0	3.822222222222222	1.0	78.0	38282556.50909091	16384.0	0.00021220679999984783	2.0	0.0	1.0
2023-08-01 12:47:15+08:00	0.0012510947078693858	0.01818181818181818	45.0	3.822222222222222	1.0	78.0	38282556.50909091	16384.0	0.00021864400000026762	2.0	0.0	1.0
2023-08-01 12:47:20+08:00	0.0026292725679228747	0.01818181818181818	21.0	1.9333333333333331	1.0	78.0	38282556.50909091	16384.0	0.0004148417999999765	2.0	0.0	1.0
2023-08-01 12:47:25+08:00	0.007510326699211416	0.0	21.0	1.9333333333333331	1.0	75.0	0.0	16384.0	0.0	0.0	0.0	0.0
2023-08-01 12:47:30+08:00	0.0008754377188594296	0.0	21.0	1.9333333333333331	0.0	73.0	0.0	16384.0	0.00039216939999988656	0.0	0.0	0.0
2023-08-01 12:47:35+08:00	0.05329821921244043	0.0	0.0	1.7777777777777777	1.0	80.0	0.0	12288.0	0.00047068180000024994	2.0	1.0	1.0
2023-08-01 12:47:40+08:00	0.09554858934169279	0.01818181818181818	0.0	1.7777777777777777	1.0	80.0	36452314.763636366	12288.0	0.00019621459999967782	3.0	0.0	1.0
2023-08-01 12:47:45+08:00	0.12729328977129933	0.03636363636363636	0.0	1.7777777777777777	1.0	80.0	73438450.03636363	12288.0	0.00044195019999975215	3.0	0.0	1.0
2023-08-01 12:47:50+08:00	0.012761166020267735	0.03636363636363636	143.0	2.9555555555555553	1.0	80.0	73438450.03636363	24522752.0	0.0002582076000003042	3.0	0.0	1.0
2023-08-01 12:47:55+08:00	0.0008760951188986233	0.03636363636363636	143.0	2.9555555555555553	1.0	80.0	73438450.03636363	24522752.0	0.0	3.0	0.0	1.0
2023-08-01 12:48:00+08:00	0.00087576629550857	0.03636363636363636	143.0	2.9555555555555553	1.0	79.0	73438450.03636363	24522752.0	0.0001842854000003058	3.0	0.0	1.0
2023-08-01 12:48:05+08:00	0.005389146509587667	0.03636363636363636	111.0	3.244444444444444	1.0	79.0	73438450.03636363	16384.0	0.00021420339999949077	3.0	0.0	1.0
2023-08-01 12:48:10+08:00	0.0012507817385866166	0.03636363636363636	111.0	3.244444444444444	1.0	79.0	73438450.03636363	16384.0	0.00043459460000008223	3.0	0.0	1.0
2023-08-01 12:48:15+08:00	0.001001001001001001	0.03636363636363636	111.0	3.244444444444444	1.0	79.0	73438450.03636363	16384.0	0.0002227875999999185	3.0	0.0	1.0
2023-08-01 12:48:20+08:00	0.0026286143447239955	0.03636363636363636	88.0	3.355555555555555	1.0	79.0	73438450.03636363	20480.0	0.00021918019999986882	3.0	0.0	1.0
2023-08-01 12:48:25+08:00	0.0015015015015015015	0.03636363636363636	88.0	3.355555555555555	1.0	79.0	73438450.03636363	20480.0	0.0	3.0	0.0	1.0
2023-08-01 12:48:30+08:00	0.0008758758758758759	0.03636363636363636	88.0	3.355555555555555	1.0	79.0	73438450.03636363	20480.0	0.00018820080000025996	3.0	0.0	1.0
2023-08-01 12:48:35+08:00	0.0027520640480360272	0.01818181818181818	64.0	2.0444444444444443	1.0	79.0	36986135.27272727	20480.0	0.00039151820000000727	3.0	0.0	1.0
2023-08-01 12:48:40+08:00	0.0010008757662955084	0.0	64.0	2.0444444444444443	1.0	79.0	0.0	20480.0	0.000237348200000298	3.0	0.0	1.0
2023-08-01 12:48:45+08:00	0.001001001001001001	0.0	64.0	2.0444444444444443	1.0	79.0	0.0	20480.0	0.0002001469999996175	3.0	0.0	1.0
2023-08-01 12:48:50+08:00	0.0030041306796845663	0.0	43.0	1.7333333333333332	1.0	79.0	0.0	16384.0	0.00021454339999991135	3.0	0.0	1.0
2023-08-01 12:48:55+08:00	0.0012510947078693856	0.0	43.0	1.7333333333333332	1.0	79.0	0.0	16384.0	0.0	3.0	0.0	1.0
2023-08-01 12:49:00+08:00	0.0007508447002878238	0.0	43.0	1.7333333333333332	1.0	79.0	0.0	16384.0	0.00018843400000037036	3.0	0.0	1.0
2023-08-01 12:49:05+08:00	0.0023773773773773776	0.0	14.0	1.7333333333333332	1.0	77.0	0.0	16384.0	0.00042043099999986564	3.0	0.0	1.0
2023-08-01 12:49:10+08:00	0.07755050821934997	0.0	14.0	1.7333333333333332	1.0	75.0	0.0	16384.0	0.00018927619999971058	2.0	1.0	1.0
2023-08-01 12:49:15+08:00	0.060628836277088816	0.01818181818181818	14.0	1.7333333333333332	0.0	74.0	39578977.74545454	16384.0	0.0004137218000003884	0.0	0.0	0.0
2023-08-01 12:49:20+08:00	0.10648265383641428	0.01818181818181818	0.0	3.7777777777777772	1.0	93.0	39578977.74545454	15052800.0	0.00036749220000018565	11.0	1.0	1.0
2023-08-01 12:49:25+08:00	0.1876521070833867	0.03636363636363636	0.0	3.7777777777777772	1.0	92.0	85868841.89090909	15052800.0	0.0	11.0	1.0	1.0
2023-08-01 12:49:30+08:00	0.1783203374664451	0.05454545454545454	0.0	3.7777777777777772	1.0	92.0	133988947.78181818	15052800.0	0.00027165139999993924	11.0	1.0	1.0
2023-08-01 12:49:35+08:00	0.17857142857142858	0.07272727272727272	0.0	3.9333333333333327	1.0	92.0	183863035.34545454	16384.0	0.00011793299999993679	11.0	1.0	1.0
2023-08-01 12:49:40+08:00	0.18048403707518024	0.07272727272727272	0.0	3.9333333333333327	1.0	92.0	183863035.34545454	16384.0	0.00012546479999997473	1.0	0.0	1.0
2023-08-01 12:49:45+08:00	0.09167505030181086	0.07272727272727272	0.0	3.9333333333333327	0.0	74.0	183863035.34545454	16384.0	0.0003694322000001193	0.0	0.0	0.0
2023-08-01 12:49:50+08:00	0.0021268610033779558	0.07272727272727272	0.0	3.5555555555555554	0.0	73.0	183863035.34545454	12288.0	0.00026175819999991746	0.0	0.0	0.0
2023-08-01 12:49:55+08:00	0.07167919799498747	0.09090909090909091	0.0	3.5555555555555554	1.0	81.0	230076639.4181818	12288.0	0.00046673119999951496	2.0	1.0	1.0
2023-08-01 12:50:00+08:00	0.0755733801228224	0.09090909090909091	0.0	3.5555555555555554	1.0	81.0	230076639.4181818	12288.0	0.0001795316000006153	4.0	0.0	1.0
2023-08-01 12:50:05+08:00	0.05801661213189026	0.09090909090909091	77.0	3.7777777777777772	1.0	81.0	230076639.4181818	5304320.0	0.0002094641999995872	4.0	0.0	1.0
2023-08-01 12:50:10+08:00	0.0012518778167250875	0.07272727272727272	77.0	3.7777777777777772	1.0	80.0	190497661.67272726	5304320.0	0.00021119940000033922	4.0	0.0	1.0
2023-08-01 12:50:15+08:00	0.001126690035052579	0.07272727272727272	77.0	3.7777777777777772	1.0	80.0	190497661.67272726	5304320.0	0.00021576219999985824	4.0	0.0	1.0
2023-08-01 12:50:20+08:00	0.004633688165309956	0.05454545454545454	61.0	3.8666666666666663	1.0	80.0	144207797.52727273	16384.0	0.0002329756000001737	4.0	0.0	1.0
2023-08-01 12:50:25+08:00	0.0033809166040571	0.03636363636363636	61.0	3.8666666666666663	1.0	80.0	96087691.63636363	16384.0	0.00020842079999994212	4.0	0.0	1.0
2023-08-01 12:50:30+08:00	0.0015016894005756476	0.01818181818181818	61.0	3.8666666666666663	1.0	80.0	46213604.07272727	16384.0	0.0001788487999995425	4.0	0.0	1.0
2023-08-01 12:50:35+08:00	0.0031316547663785546	0.01818181818181818	35.0	4.177777777777777	1.0	80.0	46213604.07272727	16384.0	0.000225835600000579	4.0	0.0	1.0
2023-08-01 12:50:40+08:00	0.0008762047815746651	0.01818181818181818	35.0	4.177777777777777	1.0	80.0	46213604.07272727	16384.0	0.0002372221999998203	4.0	0.0	1.0
2023-08-01 12:50:45+08:00	0.001376720901126408	0.01818181818181818	35.0	4.177777777777777	1.0	80.0	46213604.07272727	16384.0	0.00020773959999971227	4.0	0.0	1.0
2023-08-01 12:50:50+08:00	0.0032552898459997496	0.0	10.0	1.9999999999999998	1.0	76.0	0.0	16384.0	0.0006609578000002613	0.0	0.0	0.0
2023-08-01 12:50:55+08:00	0.0010007505629221916	0.0	10.0	1.9999999999999998	0.0	74.0	0.0	16384.0	1.0379999999088341e-06	0.0	0.0	0.0
2023-08-01 12:51:00+08:00	0.04020037570444584	0.0	10.0	1.9999999999999998	1.0	79.0	0.0	16384.0	0.0004075247999999476	2.0	1.0	1.0
2023-08-01 12:51:05+08:00	0.07253299811439347	0.0	0.0	1.4666666666666666	0.0	74.0	0.0	49577984.0	0.0003943042000003061	0.0	0.0	0.0
2023-08-01 12:51:10+08:00	0.00300187617260788	0.0	0.0	1.4666666666666666	0.0	73.0	0.0	49577984.0	0.0002336113999994893	0.0	0.0	0.0
2023-08-01 12:51:15+08:00	0.07726988102692547	0.03636363636363636	0.0	1.4666666666666666	1.0	79.0	58415215.7090909	49577984.0	0.0007211746000002961	2.0	1.0	1.0
2023-08-01 12:51:20+08:00	0.07718331036211001	0.03636363636363636	0.0	1.1555555555555554	1.0	79.0	58415215.7090909	0.0	0.00020541740000012965	3.0	1.0	1.0
2023-08-01 12:51:25+08:00	0.1008140262993112	0.03636363636363636	0.0	1.1555555555555554	1.0	79.0	58415215.7090909	0.0	0.0	3.0	1.0	1.0
2023-08-01 12:51:30+08:00	0.0011264080100125157	0.03636363636363636	0.0	1.1555555555555554	1.0	79.0	58415215.7090909	0.0	0.00019506399999968949	3.0	1.0	1.0
2023-08-01 12:51:35+08:00	0.003755163349605708	0.03636363636363636	60.0	3.3777777777777773	1.0	79.0	58415215.7090909	16384.0	0.0002291662000004635	3.0	1.0	1.0
2023-08-01 12:51:40+08:00	0.0012512512512512512	0.03636363636363636	60.0	3.3777777777777773	1.0	78.0	58415215.7090909	16384.0	0.0004588624000000152	3.0	1.0	1.0
2023-08-01 12:51:45+08:00	0.0010008757662955084	0.03636363636363636	60.0	3.3777777777777773	1.0	78.0	58415215.7090909	16384.0	0.0002000773999995431	3.0	1.0	1.0
2023-08-01 12:51:50+08:00	0.0022530980097634247	0.03636363636363636	37.0	3.711111111111111	1.0	78.0	58415215.7090909	16384.0	0.000264205399999895	3.0	1.0	1.0
2023-08-01 12:51:55+08:00	0.0010012515644555694	0.03636363636363636	37.0	3.711111111111111	1.0	79.0	58415215.7090909	16384.0	0.0	3.0	1.0	1.0
2023-08-01 12:52:00+08:00	0.0013758599124452783	0.03636363636363636	37.0	3.711111111111111	1.0	80.0	58415215.7090909	16384.0	0.0001603694000003486	3.0	1.0	1.0
2023-08-01 12:52:05+08:00	0.002878238017769991	0.03636363636363636	10.0	4.066666666666666	1.0	79.0	58415215.7090909	16384.0	0.00022543079999977068	0.0	0.0	0.0
2023-08-01 12:52:10+08:00	0.0012509382036527397	0.0	10.0	4.066666666666666	0.0	73.0	0.0	16384.0	0.0005900404000001913	0.0	0.0	0.0
2023-08-01 12:52:15+08:00	0.08456898718270923	0.0	10.0	4.066666666666666	1.0	87.0	0.0	16384.0	0.00044391340000018433	7.0	1.0	1.0
2023-08-01 12:52:20+08:00	0.19626639757820383	0.01818181818181818	0.0	1.7999999999999998	1.0	81.0	64668541.67272727	28672.0	0.00017903159999974605	6.0	1.0	1.0
2023-08-01 12:52:25+08:00	0.2072786802669689	0.07272727272727272	0.0	1.7999999999999998	1.0	81.0	143445196.79999998	28672.0	0.0	6.0	1.0	1.0
2023-08-01 12:52:30+08:00	0.21065222865776884	0.16363636363636364	0.0	1.7999999999999998	1.0	81.0	222603152.29090908	28672.0	0.0001980224000000419	6.0	1.0	1.0
2023-08-01 12:52:35+08:00	0.09382839939789261	0.18181818181818182	0.0	1.222222222222222	0.0	73.0	237778906.76363635	66486272.0	0.00044115099999970654	0.0	0.0	0.0
2023-08-01 12:52:40+08:00	0.04674771274595814	0.19999999999999998	0.0	1.222222222222222	1.0	79.0	254556122.76363635	66486272.0	0.0004550896000004911	2.0	1.0	1.0
2023-08-01 12:52:45+08:00	0.08067142678191155	0.19999999999999998	0.0	1.222222222222222	1.0	75.0	254556122.76363635	66486272.0	0.0001862387999999271	0.0	0.0	0.0
2023-08-01 12:52:50+08:00	0.003379647014645137	0.19999999999999998	0.0	0.8888888888888888	0.0	74.0	254556122.76363635	70426624.0	0.0003697481999999752	0.0	0.0	0.0
2023-08-01 12:52:55+08:00	0.020561685055165497	0.19999999999999998	0.0	0.8888888888888888	1.0	91.0	254556122.76363635	70426624.0	0.00016618619999988482	2.0	0.0	1.0
2023-08-01 12:53:00+08:00	0.10944584382871538	0.23636363636363636	0.0	0.8888888888888888	1.0	90.0	297566803.78181815	70426624.0	0.00039694620000005896	6.0	0.0	1.0
2023-08-01 12:53:05+08:00	0.1427130610186586	0.2545454545454545	63.0	1.9333333333333331	1.0	91.0	308014433.74545455	28672.0	0.00013866399999997724	7.0	0.0	1.0
2023-08-01 12:53:10+08:00	0.15135883241066933	0.2727272727272727	63.0	1.9333333333333331	1.0	91.0	319911005.09090906	28672.0	0.00019851460000026578	7.0	0.0	1.0
2023-08-01 12:53:15+08:00	0.11827551533433887	0.2727272727272727	63.0	1.9333333333333331	1.0	89.0	265156272.87272725	28672.0	0.00024195819999945912	7.0	0.0	1.0
2023-08-01 12:53:20+08:00	0.13489367056750975	0.23636363636363636	43.0	2.5555555555555554	1.0	89.0	196522207.4181818	60059648.0	0.00016961180000052423	7.0	0.0	1.0
2023-08-01 12:53:25+08:00	0.15678607467204841	0.16363636363636364	43.0	2.5555555555555554	1.0	90.0	129794643.78181818	60059648.0	0.00025084159999977373	7.0	0.0	1.0
2023-08-01 12:53:30+08:00	0.12866306125015722	0.16363636363636364	43.0	2.5555555555555554	1.0	89.0	131014804.94545454	60059648.0	0.00018620979999965924	7.0	0.0	1.0
2023-08-01 12:53:35+08:00	0.10749308524013075	0.14545454545454545	12.0	2.9999999999999996	1.0	90.0	114237588.94545454	120078336.0	0.00022168240000013383	7.0	0.0	1.0
2023-08-01 12:53:40+08:00	0.11169811320754718	0.16363636363636364	12.0	2.9999999999999996	1.0	86.0	129794643.78181818	120078336.0	0.00016148220000005152	5.0	0.0	1.0
2023-08-01 12:53:45+08:00	0.14582284851534977	0.18181818181818182	12.0	2.9999999999999996	1.0	87.0	148249581.38181818	120078336.0	0.00018417819999996254	5.0	0.0	1.0
2023-08-01 12:53:50+08:00	0.13753943217665615	0.19999999999999998	28.0	2.355555555555555	1.0	85.0	168687280.87272727	143089664.0	0.0003950922000001356	5.0	0.0	1.0
2023-08-01 12:53:55+08:00	0.13711405166981727	0.16363636363636364	28.0	2.355555555555555	1.0	84.0	125676599.85454544	143089664.0	0.0	5.0	0.0	1.0
2023-08-01 12:54:00+08:00	0.13348444780254376	0.16363636363636364	28.0	2.355555555555555	1.0	84.0	138412032.0	143089664.0	0.00016483380000025248	5.0	0.0	1.0
2023-08-01 12:54:05+08:00	0.011278195488721804	0.14545454545454545	73.0	4.6	1.0	84.0	126515460.65454544	30048256.0	0.00022802539999986494	5.0	0.0	1.0
2023-08-01 12:54:10+08:00	0.001628052598622417	0.12727272727272726	73.0	4.6	1.0	84.0	116601651.19999999	30048256.0	0.00026110879999947657	5.0	0.0	1.0
2023-08-01 12:54:15+08:00	0.0011271133375078271	0.10909090909090909	73.0	4.6	1.0	84.0	106459061.52727272	30048256.0	0.0002166090000002896	5.0	0.0	1.0
2023-08-01 12:54:20+08:00	0.00438871473354232	0.09090909090909091	86.0	4.977777777777777	1.0	84.0	94028669.67272727	16384.0	0.0004291729999998495	5.0	0.0	1.0
2023-08-01 12:54:25+08:00	0.0012523481527864748	0.07272727272727272	86.0	4.977777777777777	1.0	84.0	77632754.03636363	16384.0	0.0	5.0	0.0	1.0
2023-08-01 12:54:30+08:00	0.0011269722013523666	0.07272727272727272	86.0	4.977777777777777	1.0	84.0	77632754.03636363	16384.0	0.00019465680000010365	5.0	0.0	1.0
2023-08-01 12:54:35+08:00	0.003887634813142714	0.05454545454545454	59.0	4.622222222222222	1.0	84.0	62075699.199999996	16384.0	0.00020210739999981797	5.0	0.0	1.0
2023-08-01 12:54:40+08:00	0.0028807615230460925	0.03636363636363636	59.0	4.622222222222222	1.0	84.0	43620761.6	16384.0	0.00019173100000031696	5.0	0.0	1.0
2023-08-01 12:54:45+08:00	0.001877581674802854	0.01818181818181818	59.0	4.622222222222222	1.0	85.0	23183062.10909091	16384.0	0.00038711879999979714	5.0	0.0	1.0
2023-08-01 12:54:50+08:00	0.0037608123354644606	0.01818181818181818	36.0	2.2888888888888888	1.0	85.0	23183062.10909091	16384.0	0.00020626740000011522	5.0	0.0	1.0
2023-08-01 12:54:55+08:00	0.0020040080160320644	0.0	36.0	2.2888888888888888	1.0	84.0	0.0	16384.0	0.0	5.0	0.0	1.0
2023-08-01 12:55:00+08:00	0.0008764241893076249	0.0	36.0	2.2888888888888888	1.0	84.0	0.0	16384.0	0.0001968507999997371	5.0	0.0	1.0
2023-08-01 12:55:05+08:00	0.008013021159383998	0.0	11.0	1.7555555555555553	0.0	73.0	0.0	16384.0	0.00036208420000036765	0.0	0.0	0.0
2023-08-01 12:55:10+08:00	0.043385579937304075	0.0	11.0	1.7555555555555553	1.0	80.0	0.0	16384.0	0.000608070599999877	2.0	0.0	1.0
2023-08-01 12:55:15+08:00	0.057511590026312495	0.01818181818181818	11.0	1.7555555555555553	0.0	73.0	28216226.909090906	16384.0	0.0004376849999999877	0.0	0.0	0.0
2023-08-01 12:55:20+08:00	0.05509538152610442	0.01818181818181818	0.0	1.7333333333333332	1.0	82.0	28216226.909090906	40960.0	0.0004777592000003494	3.0	2.0	1.0
2023-08-01 12:55:25+08:00	0.04238776022071733	0.01818181818181818	0.0	1.7333333333333332	0.0	73.0	28216226.909090906	40960.0	0.0002281310000000758	0.0	0.0	0.0
2023-08-01 12:55:30+08:00	0.03343350864012021	0.01818181818181818	0.0	1.7333333333333332	1.0	79.0	28216226.909090906	40960.0	0.00042055359999935147	2.0	1.0	1.0
2023-08-01 12:55:35+08:00	0.07682667000877302	0.01818181818181818	0.0	1.2	1.0	78.0	28216226.909090906	24752128.0	0.0004539286000003528	2.0	0.0	1.0
2023-08-01 12:55:40+08:00	0.06599749058971142	0.03636363636363636	0.0	1.2	1.0	78.0	60626757.81818181	24752128.0	0.00022738480000015216	2.0	0.0	1.0
2023-08-01 12:55:45+08:00	0.0011261261261261261	0.03636363636363636	0.0	1.2	1.0	78.0	60626757.81818181	24752128.0	0.00021445559999975217	2.0	0.0	1.0
2023-08-01 12:55:50+08:00	0.004009020295665247	0.03636363636363636	34.0	2.711111111111111	1.0	78.0	60626757.81818181	8519680.0	0.0002013601999998116	2.0	0.0	1.0
2023-08-01 12:55:55+08:00	0.001001001001001001	0.03636363636363636	34.0	2.711111111111111	1.0	78.0	60626757.81818181	8519680.0	0.0	2.0	0.0	1.0
2023-08-01 12:56:00+08:00	0.0012507817385866166	0.03636363636363636	34.0	2.711111111111111	1.0	78.0	60626757.81818181	8519680.0	0.0004590030000002798	2.0	0.0	1.0
2023-08-01 12:56:05+08:00	0.009012392039053699	0.03636363636363636	5.0	2.755555555555555	0.0	73.0	60626757.81818181	8519680.0	0.0004643831999999293	0.0	0.0	0.0
2023-08-01 12:56:10+08:00	0.03925257085527966	0.01818181818181818	5.0	2.755555555555555	1.0	82.0	32410530.909090906	8519680.0	0.0004643196000003513	3.0	2.0	1.0
2023-08-01 12:56:15+08:00	0.09096612296110415	0.01818181818181818	5.0	2.755555555555555	1.0	79.0	32410530.909090906	8519680.0	0.0002278807999999799	0.0	0.0	0.0
2023-08-01 12:56:20+08:00	0.017135709818636647	0.01818181818181818	0.0	3.133333333333333	0.0	73.0	32410530.909090906	233472.0	0.0003705199999998854	0.0	0.0	0.0
2023-08-01 12:56:25+08:00	0.11685534591194968	0.03636363636363636	0.0	3.133333333333333	1.0	99.0	66346263.272727266	233472.0	0.0003883721999997647	14.0	2.0	1.0
2023-08-01 12:56:30+08:00	0.2688199389623601	0.07272727272727272	0.0	3.133333333333333	1.0	94.0	147486980.65454546	233472.0	0.00022692779999999857	10.0	1.0	1.0
2023-08-01 12:56:35+08:00	0.2021114220300178	0.09090909090909091	0.0	1.0444444444444443	1.0	96.0	210325280.58181816	40960.0	0.0001378098000003547	10.0	1.0	1.0
2023-08-01 12:56:40+08:00	0.17726006583945303	0.12727272727272726	0.0	1.0444444444444443	1.0	79.0	307023052.8	40960.0	0.00016577719999943952	0.0	0.0	0.0
2023-08-01 12:56:45+08:00	0.0013760320240180134	0.12727272727272726	0.0	1.0444444444444443	0.0	74.0	307023052.8	40960.0	0.00046633259999993013	0.0	0.0	0.0
2023-08-01 12:56:50+08:00	0.02893649004133784	0.12727272727272726	0.0	0.7777777777777777	1.0	81.0	307023052.8	16384.0	0.0006239228000005425	2.0	1.0	1.0
2023-08-01 12:56:55+08:00	0.07853468824488771	0.12727272727272726	0.0	0.7777777777777777	1.0	80.0	307023052.8	16384.0	0.0	2.0	0.0	1.0
2023-08-01 12:57:00+08:00	0.03003378801151295	0.12727272727272726	0.0	0.7777777777777777	0.0	73.0	307023052.8	16384.0	0.00044559219999982245	0.0	0.0	0.0
2023-08-01 12:57:05+08:00	0.035437014775857756	0.12727272727272726	0.0	0.7777777777777777	1.0	80.0	307023052.8	24576.0	0.0005525972000000934	2.0	1.0	1.0
2023-08-01 12:57:10+08:00	0.07350363135487102	0.12727272727272726	0.0	0.7777777777777777	1.0	80.0	307023052.8	24576.0	0.0002006753999999944	3.0	1.0	1.0
2023-08-01 12:57:15+08:00	0.10523015176219742	0.14545454545454545	0.0	0.7777777777777777	1.0	78.0	366582169.59999996	24576.0	0.00015010239999995177	3.0	1.0	1.0
2023-08-01 12:57:20+08:00	0.002504382669671926	0.12727272727272726	79.0	3.3777777777777773	1.0	77.0	332646437.23636365	16384.0	0.0004433196000000805	3.0	1.0	1.0
2023-08-01 12:57:25+08:00	0.0008758758758758759	0.09090909090909091	79.0	3.3777777777777773	1.0	77.0	251505719.85454544	16384.0	0.0	3.0	1.0	1.0
2023-08-01 12:57:30+08:00	0.0010007505629221916	0.05454545454545454	79.0	3.3777777777777773	1.0	78.0	156256889.0181818	16384.0	0.00018007359999998583	3.0	1.0	1.0
2023-08-01 12:57:35+08:00	0.004258517034068136	0.01818181818181818	54.0	3.5555555555555554	1.0	78.0	59559116.8	16384.0	0.00022464219999989153	3.0	1.0	1.0
2023-08-01 12:57:40+08:00	0.001001001001001001	0.01818181818181818	54.0	3.5555555555555554	1.0	78.0	59559116.8	16384.0	0.0003030541999997638	3.0	1.0	1.0
2023-08-01 12:57:45+08:00	0.0017517517517517517	0.01818181818181818	54.0	3.5555555555555554	1.0	77.0	59559116.8	16384.0	0.0004722742000005553	3.0	1.0	1.0
2023-08-01 12:57:50+08:00	0.0025031289111389237	0.01818181818181818	29.0	3.7777777777777772	1.0	79.0	59559116.8	12288.0	0.00020868879999937917	3.0	1.0	1.0
2023-08-01 12:57:55+08:00	0.001001001001001001	0.01818181818181818	29.0	3.7777777777777772	1.0	79.0	59559116.8	12288.0	0.0	3.0	1.0	1.0
2023-08-01 12:58:00+08:00	0.0012510947078693858	0.01818181818181818	29.0	3.7777777777777772	0.0	72.0	59559116.8	12288.0	0.0004146662000003687	0.0	0.0	0.0
2023-08-01 12:58:05+08:00	0.04140526976160602	0.01818181818181818	0.0	1.8666666666666665	1.0	80.0	59559116.8	16384.0	0.000418389000000019	1.0	0.0	1.0
2023-08-01 12:58:10+08:00	0.08486899837031465	0.0	0.0	1.8666666666666665	0.0	73.0	0.0	16384.0	0.0006044062000000849	0.0	0.0	0.0
2023-08-01 12:58:15+08:00	0.00087576629550857	0.0	0.0	1.8666666666666665	0.0	73.0	0.0	16384.0	0.00022019879999959357	0.0	0.0	0.0
2023-08-01 12:58:20+08:00	0.026796894565489608	0.0	0.0	1.622222222222222	1.0	79.0	0.0	36864.0	0.0004601444000002175	2.0	1.0	1.0
2023-08-01 12:58:25+08:00	0.08011534603811434	0.0	0.0	1.622222222222222	1.0	78.0	0.0	36864.0	0.0	2.0	0.0	1.0
2023-08-01 12:58:30+08:00	0.02892561983471074	0.0	0.0	1.622222222222222	1.0	78.0	0.0	36864.0	0.0002195182000001239	2.0	0.0	1.0
2023-08-01 12:58:35+08:00	0.0028793189784677015	0.0	34.0	2.222222222222222	1.0	78.0	0.0	8515584.0	0.00040278620000009366	2.0	0.0	1.0
2023-08-01 12:58:40+08:00	0.0010007505629221916	0.0	34.0	2.222222222222222	1.0	78.0	0.0	8515584.0	0.00020808939999952258	2.0	0.0	1.0
2023-08-01 12:58:45+08:00	0.0012510947078693858	0.0	34.0	2.222222222222222	1.0	78.0	0.0	8515584.0	0.00019634280000033755	2.0	0.0	1.0
2023-08-01 12:58:50+08:00	0.003757985719654265	0.0	13.0	2.133333333333333	1.0	78.0	0.0	8515584.0	0.00020782140000008553	0.0	0.0	0.0
2023-08-01 12:58:55+08:00	0.008383383383383384	0.0	13.0	2.133333333333333	0.0	73.0	0.0	8515584.0	0.00021163079999979572	0.0	0.0	0.0
2023-08-01 12:59:00+08:00	0.14066624764299182	0.01818181818181818	13.0	2.133333333333333	1.0	93.0	46747424.58181818	8515584.0	0.00038843179999972224	16.0	1.0	1.0
2023-08-01 12:59:05+08:00	0.40352230363799974	0.05454545454545454	0.0	2.1777777777777776	1.0	93.0	128955782.98181817	24576.0	0.0005176596000005418	1.0	0.0	1.0
2023-08-01 12:59:10+08:00	0.11479944674965421	0.05454545454545454	0.0	2.1777777777777776	0.0	74.0	128955782.98181817	24576.0	0.00035874599999985435	0.0	0.0	0.0
2023-08-01 12:59:15+08:00	0.028832894571894196	0.05454545454545454	0.0	2.1777777777777776	1.0	84.0	128955782.98181817	24576.0	0.0003887978000001624	4.0	1.0	1.0
2023-08-01 12:59:20+08:00	0.12297775530839232	0.07272727272727272	0.0	1.3777777777777775	1.0	83.0	182185313.74545455	24576.0	0.00013762399999990295	6.0	2.0	1.0
2023-08-01 12:59:25+08:00	0.08330196963994481	0.10909090909090909	0.0	1.3777777777777775	0.0	73.0	244337273.0181818	24576.0	0.0001208235999996532	0.0	0.0	0.0
2023-08-01 12:59:30+08:00	0.13108567115360423	0.10909090909090909	0.0	1.3777777777777775	1.0	93.0	244337273.0181818	24576.0	0.00061565580000007	16.0	1.0	1.0
2023-08-01 12:59:35+08:00	0.39282522660538743	0.12727272727272726	0.0	0.7777777777777777	1.0	78.0	311446137.0181818	40960.0	0.00012387140000029716	3.0	1.0	1.0
2023-08-01 12:59:40+08:00	0.0262828535669587	0.12727272727272726	0.0	0.7777777777777777	0.0	73.0	311446137.0181818	40960.0	0.0003983065999996427	0.0	0.0	0.0
2023-08-01 12:59:45+08:00	0.03348382242287434	0.12727272727272726	0.0	0.7777777777777777	1.0	81.0	311446137.0181818	40960.0	0.00047113880000040356	3.0	2.0	1.0
2023-08-01 12:59:50+08:00	0.05512305374183827	0.14545454545454545	0.0	0.9999999999999999	0.0	73.0	385799707.92727274	24576.0	0.0003428923999997835	0.0	0.0	0.0
2023-08-01 12:59:55+08:00	0.02442384769539078	0.12727272727272726	0.0	0.9999999999999999	1.0	79.0	339052283.3454545	24576.0	0.0004376307999997664	2.0	1.0	1.0
2023-08-01 13:00:00+08:00	0.08203907815631262	0.09090909090909091	0.0	0.9999999999999999	1.0	78.0	256843924.94545454	24576.0	0.00015081000000023438	3.0	1.0	1.0
2023-08-01 13:00:05+08:00	0.05623043206011271	0.09090909090909091	0.0	0.5777777777777777	0.0	73.0	256843924.94545454	93044736.0	0.0003662216000002161	0.0	0.0	0.0
2023-08-01 13:00:10+08:00	0.017288900025056377	0.09090909090909091	0.0	0.5777777777777777	1.0	81.0	256843924.94545454	93044736.0	0.00038706499999960895	6.0	0.0	1.0
2023-08-01 13:00:15+08:00	0.007280944012051218	0.07272727272727272	0.0	0.5777777777777777	1.0	81.0	203614394.18181816	93044736.0	0.00019575080000038269	6.0	0.0	1.0
2023-08-01 13:00:20+08:00	0.015998992189468382	0.03636363636363636	6.0	0.8444444444444443	1.0	79.0	141462434.9090909	40960.0	0.00022781879999982378	6.0	0.0	1.0
2023-08-01 13:00:25+08:00	0.021172022684310017	0.03636363636363636	6.0	0.8444444444444443	1.0	94.0	141462434.9090909	40960.0	0.00023389620000031642	6.0	0.0	1.0
2023-08-01 13:00:30+08:00	0.018154311649016642	0.01818181818181818	6.0	0.8444444444444443	1.0	96.0	74353570.9090909	40960.0	0.00019976819999953933	6.0	0.0	1.0
2023-08-01 13:00:35+08:00	0.01965478140355298	0.01818181818181818	0.0	0.4444444444444444	1.0	87.0	74353570.9090909	36864.0	0.00021169880000044828	6.0	0.0	1.0
2023-08-01 13:00:40+08:00	0.02267002518891688	0.01818181818181818	0.0	0.4444444444444444	1.0	87.0	74353570.9090909	36864.0	0.00021242759999964277	6.0	0.0	1.0
2023-08-01 13:00:45+08:00	0.01790216843166919	0.0	0.0	0.4444444444444444	1.0	85.0	0.0	36864.0	0.00024131420000017556	6.0	0.0	1.0
2023-08-01 13:00:50+08:00	0.01181943920533132	0.0	9.0	0.5777777777777777	1.0	84.0	0.0	32768.0	0.0004079478000001302	5.0	0.0	1.0
2023-08-01 13:00:55+08:00	0.011067790215067288	0.0	9.0	0.5777777777777777	1.0	86.0	0.0	32768.0	0.0	4.0	0.0	1.0
2023-08-01 13:01:00+08:00	0.010673028628829734	0.0	9.0	0.5777777777777777	1.0	84.0	0.0	32768.0	0.0002021979999994983	3.0	0.0	1.0
2023-08-01 13:01:05+08:00	0.013686589653440481	0.0	0.0	0.6	1.0	83.0	0.0	24576.0	0.00023892419999995695	1.0	0.0	1.0
2023-08-01 13:01:10+08:00	0.006261740763932373	0.0	0.0	0.6	0.0	79.0	0.0	24576.0	0.0004581108000003553	0.0	0.0	0.0
2023-08-01 13:01:15+08:00	0.020671510899523928	0.0	0.0	0.6	1.0	87.0	0.0	24576.0	0.00036449639999958094	6.0	0.0	1.0
2023-08-01 13:01:20+08:00	0.007523510971786834	0.0	0.0	0.4444444444444444	1.0	87.0	0.0	36864.0	0.0004217210000000193	6.0	0.0	1.0
2023-08-01 13:01:25+08:00	0.019131529263687854	0.0	0.0	0.4444444444444444	1.0	85.0	0.0	36864.0	0.0	6.0	0.0	1.0
2023-08-01 13:01:30+08:00	0.01688720856962823	0.0	0.0	0.4444444444444444	1.0	85.0	0.0	36864.0	0.0002076254000002109	6.0	0.0	1.0
2023-08-01 13:01:35+08:00	0.012597631645250693	0.0	0.0	0.5555555555555555	1.0	85.0	0.0	28672.0	0.0002408815999999092	6.0	0.0	1.0
2023-08-01 13:01:40+08:00	0.030578721253474852	0.0	0.0	0.5555555555555555	1.0	85.0	0.0	28672.0	0.00022751959999993686	6.0	0.0	1.0
2023-08-01 13:01:45+08:00	0.01815889029003783	0.0	0.0	0.5555555555555555	1.0	85.0	0.0	28672.0	0.00051544700000008	6.0	0.0	1.0
2023-08-01 13:01:50+08:00	0.01867743563856638	0.0	0.0	0.3555555555555555	1.0	85.0	0.0	16384.0	0.00022927420000016241	6.0	0.0	1.0
2023-08-01 13:01:55+08:00	0.010550113036925395	0.0	0.0	0.3555555555555555	1.0	84.0	0.0	16384.0	0.0	5.0	0.0	1.0
2023-08-01 13:02:00+08:00	0.010558069381598794	0.0	0.0	0.3555555555555555	1.0	84.0	0.0	16384.0	0.00021154419999973583	4.0	0.0	1.0
2023-08-01 13:02:05+08:00	0.008793969849246231	0.0	0.0	1.1555555555555554	1.0	84.0	0.0	24576.0	0.00019228720000015188	4.0	0.0	1.0
2023-08-01 13:02:10+08:00	0.009032743695897629	0.0	0.0	1.1555555555555554	1.0	83.0	0.0	24576.0	0.00020581280000016023	3.0	0.0	1.0
2023-08-01 13:02:15+08:00	0.00576224477013654	0.0	0.0	1.1555555555555554	1.0	81.0	0.0	24576.0	0.0003903430000001151	2.0	0.0	1.0
2023-08-01 13:02:20+08:00	0.008649868371568259	0.0	0.0	0.9333333333333332	1.0	80.0	0.0	24576.0	0.00023634880000003022	1.0	0.0	1.0
2023-08-01 13:02:25+08:00	0.0022525341008634713	0.0	0.0	0.9333333333333332	0.0	77.0	0.0	24576.0	0.00025345299999983694	0.0	0.0	0.0
2023-08-01 13:02:30+08:00	0.07910597689603215	0.01818181818181818	0.0	0.9333333333333332	1.0	103.0	97002812.5090909	24576.0	0.00043334579999978475	14.0	2.0	1.0
2023-08-01 13:02:35+08:00	0.29467364925277817	0.03636363636363636	0.0	0.9777777777777776	1.0	98.0	178372310.1090909	24576.0	0.00015379519999996204	10.0	1.0	1.0
2023-08-01 13:02:40+08:00	0.20432569974554707	0.05454545454545454	0.0	0.9777777777777776	1.0	98.0	275832683.05454546	24576.0	0.00027434960000007893	10.0	1.0	1.0
2023-08-01 13:02:45+08:00	0.21011722731906218	0.05454545454545454	0.0	0.9777777777777776	1.0	98.0	275832683.05454546	24576.0	0.00029225279999991474	0.0	0.0	0.0
2023-08-01 13:02:50+08:00	0.026850690087829362	0.07272727272727272	0.0	0.17777777777777776	0.0	78.0	379012561.45454544	53248.0	0.0004789986000005797	0.0	0.0	0.0
2023-08-01 13:02:55+08:00	0.044143466265362426	0.07272727272727272	0.0	0.17777777777777776	1.0	93.0	379012561.45454544	53248.0	0.00022035079999938034	7.0	1.0	1.0
2023-08-01 13:03:00+08:00	0.1670254527035583	0.07272727272727272	0.0	0.17777777777777776	1.0	92.0	379012561.45454544	53248.0	0.0001587066000006132	0.0	0.0	0.0
2023-08-01 13:03:05+08:00	0.01390106449592987	0.07272727272727272	0.0	0.2222222222222222	0.0	77.0	379012561.45454544	57344.0	0.0005721533999995642	0.0	0.0	0.0
2023-08-01 13:03:10+08:00	0.01840490797546012	0.07272727272727272	0.0	0.2222222222222222	1.0	86.0	379012561.45454544	57344.0	0.000425927599999909	2.0	1.0	1.0
2023-08-01 13:03:15+08:00	0.1110273800552625	0.07272727272727272	0.0	0.2222222222222222	1.0	87.0	379012561.45454544	57344.0	0.00023994860000016162	6.0	2.0	1.0
2023-08-01 13:03:20+08:00	0.10259952279291723	0.07272727272727272	0.0	0.1333333333333333	0.0	79.0	379012561.45454544	93073408.0	0.00033685599999984107	0.0	0.0	0.0
2023-08-01 13:03:25+08:00	0.024931094963668254	0.05454545454545454	0.0	0.1333333333333333	1.0	85.0	282009748.94545454	93073408.0	0.00022978280000032214	3.0	1.0	1.0
2023-08-01 13:03:30+08:00	0.11260525323614427	0.05454545454545454	0.0	0.1333333333333333	0.0	78.0	316098001.45454544	93073408.0	0.0005919038000001819	0.0	0.0	0.0
2023-08-01 13:03:35+08:00	0.002752064048036027	0.03636363636363636	0.0	0.39999999999999997	0.0	77.0	218637628.5090909	53248.0	0.00022162080000001083	0.0	0.0	0.0
2023-08-01 13:03:40+08:00	0.026918742957305623	0.03636363636363636	0.0	0.39999999999999997	1.0	84.0	218637628.5090909	53248.0	0.0004375983999999278	3.0	1.0	1.0
2023-08-01 13:03:45+08:00	0.11233839588301744	0.01818181818181818	0.0	0.39999999999999997	1.0	84.0	115457750.10909091	53248.0	0.0001636617999999146	3.0	1.0	1.0
2023-08-01 13:03:50+08:00	0.08626959247648903	0.01818181818181818	0.0	0.5333333333333332	1.0	82.0	115457750.10909091	92549120.0	0.0001972169999994833	0.0	0.0	0.0
2023-08-01 13:03:55+08:00	0.00687757909215956	0.01818181818181818	0.0	0.5333333333333332	0.0	77.0	115457750.10909091	92549120.0	0.00020836520000031556	0.0	0.0	0.0
2023-08-01 13:04:00+08:00	0.011017904094153	0.01818181818181818	0.0	0.5333333333333332	1.0	95.0	115457750.10909091	92549120.0	0.0005588015999997253	2.0	0.0	1.0
2023-08-01 13:04:05+08:00	0.07770652583930591	0.03636363636363636	0.0	0.7333333333333333	1.0	95.0	206054716.5090909	28672.0	6.555800000001e-05	2.0	0.0	1.0
2023-08-01 13:04:10+08:00	0.15495971802618327	0.05454545454545454	0.0	0.7333333333333333	1.0	95.0	222755672.43636364	28672.0	0.000137371400000319	7.0	0.0	1.0
2023-08-01 13:04:15+08:00	0.1351656626506024	0.07272727272727272	0.0	0.7333333333333333	1.0	95.0	241896950.6909091	28672.0	0.00020433199999985162	7.0	0.0	1.0
2023-08-01 13:04:20+08:00	0.12275185511256445	0.09090909090909091	0.0	0.4666666666666666	1.0	95.0	250666859.05454543	30048256.0	0.00022376100000016664	7.0	0.0	1.0
2023-08-01 13:04:25+08:00	0.15615161818410778	0.09090909090909091	0.0	0.4666666666666666	1.0	95.0	149622262.6909091	30048256.0	0.000271658799999841	7.0	0.0	1.0
2023-08-01 13:04:30+08:00	0.15750315258511982	0.10909090909090909	0.0	0.4666666666666666	1.0	95.0	167162079.4181818	30048256.0	0.00016187980000026414	7.0	0.0	1.0
2023-08-01 13:04:35+08:00	0.12022132796780684	0.10909090909090909	3.0	0.7999999999999999	1.0	95.0	167162079.4181818	95260672.0	0.00021855879999961304	7.0	0.0	1.0
2023-08-01 13:04:40+08:00	0.11275740833751884	0.12727272727272726	3.0	0.7999999999999999	1.0	95.0	186074577.45454544	95260672.0	0.00026454280000010044	7.0	0.0	1.0
2023-08-01 13:04:45+08:00	0.10248681235870384	0.12727272727272726	3.0	0.7999999999999999	1.0	88.0	186074577.45454544	95260672.0	0.00012794920000018805	5.0	0.0	1.0
2023-08-01 13:04:50+08:00	0.150157331655129	0.14545454545454545	33.0	1.2	1.0	88.0	204376994.9090909	143089664.0	0.0002029469999996536	5.0	0.0	1.0
2023-08-01 13:04:55+08:00	0.1315855810436098	0.16363636363636364	33.0	1.2	1.0	88.0	226416155.9272727	143089664.0	0.00015312559999998144	5.0	0.0	1.0
2023-08-01 13:05:00+08:00	0.13911620294599017	0.14545454545454545	33.0	1.2	1.0	86.0	135819189.52727273	143089664.0	0.00015270860000029529	5.0	0.0	1.0
2023-08-01 13:05:05+08:00	0.07837226827430294	0.14545454545454545	49.0	3.444444444444444	1.0	87.0	142453815.85454544	83075072.0	0.00019759019999980864	5.0	0.0	1.0
2023-08-01 13:05:10+08:00	0.00288112238506827	0.12727272727272726	49.0	3.444444444444444	1.0	89.0	123312537.6	83075072.0	0.00021633140000005825	5.0	0.0	1.0
2023-08-01 13:05:15+08:00	0.003381763527054108	0.10909090909090909	49.0	3.444444444444444	1.0	88.0	114542629.23636363	83075072.0	0.00021347099999999842	5.0	0.0	1.0
2023-08-01 13:05:20+08:00	0.006269592476489028	0.09090909090909091	28.0	3.444444444444444	1.0	88.0	100129475.49090908	24576.0	0.000393146200000416	5.0	0.0	1.0
2023-08-01 13:05:25+08:00	0.003883738411425708	0.07272727272727272	28.0	3.444444444444444	1.0	88.0	82589658.76363637	24576.0	0.0	5.0	0.0	1.0
2023-08-01 13:05:30+08:00	0.0030056355666875393	0.07272727272727272	28.0	3.444444444444444	1.0	88.0	82589658.76363637	24576.0	0.00019782619999944017	5.0	0.0	1.0
2023-08-01 13:05:35+08:00	0.012021036814425245	0.05454545454545454	24.0	2.9777777777777774	1.0	88.0	63677160.72727273	16384.0	0.00019023620000027108	5.0	0.0	1.0
2023-08-01 13:05:40+08:00	0.003882765531062124	0.05454545454545454	24.0	2.9777777777777774	1.0	88.0	63677160.72727273	16384.0	0.0002116475999997647	4.0	0.0	1.0
2023-08-01 13:05:45+08:00	0.00726180042569175	0.03636363636363636	24.0	2.9777777777777774	0.0	77.0	45374743.27272727	16384.0	0.0004135740000002386	0.0	0.0	0.0
2023-08-01 13:05:50+08:00	0.034370296036126444	0.01818181818181818	0.0	1.311111111111111	1.0	100.0	23335582.254545454	32768.0	0.0006574411999999086	13.0	2.0	1.0
2023-08-01 13:05:55+08:00	0.36519733470015375	0.07272727272727272	0.0	1.311111111111111	1.0	100.0	103713698.9090909	32768.0	0.0	13.0	2.0	1.0
2023-08-01 13:06:00+08:00	0.2347405900305188	0.09090909090909091	0.0	1.311111111111111	0.0	78.0	147258200.43636364	32768.0	0.00036878459999982737	0.0	0.0	0.0
2023-08-01 13:06:05+08:00	0.01917533525504449	0.09090909090909091	0.0	1.1333333333333333	1.0	85.0	147258200.43636364	235831296.0	0.0004756278000002112	2.0	1.0	1.0
2023-08-01 13:06:10+08:00	0.08987214840812233	0.09090909090909091	0.0	1.1333333333333333	1.0	84.0	147258200.43636364	235831296.0	0.00013452339999986407	3.0	0.0	1.0
2023-08-01 13:06:15+08:00	0.12774777038060545	0.10909090909090909	0.0	1.1333333333333333	1.0	83.0	196674727.56363636	235831296.0	0.00041073020000013114	3.0	0.0	1.0
2023-08-01 13:06:20+08:00	0.1010062893081761	0.10909090909090909	0.0	1.0222222222222221	1.0	81.0	196674727.56363636	375812096.0	0.00022251620000020013	2.0	1.0	1.0
2023-08-01 13:06:25+08:00	0.07659467604218986	0.12727272727272726	0.0	1.0222222222222221	0.0	77.0	241134349.96363634	375812096.0	0.00023566400000021303	0.0	0.0	0.0
2023-08-01 13:06:30+08:00	0.023046092184368736	0.12727272727272726	0.0	1.0222222222222221	1.0	92.0	241134349.96363634	375812096.0	0.0004146489999996561	10.0	2.0	1.0
2023-08-01 13:06:35+08:00	0.2254739788777198	0.14545454545454545	143.0	3.844444444444444	1.0	92.0	287881774.5454545	112463872.0	0.0004243615999996564	10.0	2.0	1.0
2023-08-01 13:06:40+08:00	0.2136057875364894	0.16363636363636364	143.0	3.844444444444444	1.0	92.0	338594722.9090909	112463872.0	0.0001800610000003644	10.0	2.0	1.0
2023-08-01 13:06:45+08:00	0.17675300063171195	0.18181818181818182	143.0	3.844444444444444	1.0	80.0	396476118.10909086	112463872.0	0.00021857659999966473	2.0	1.0	1.0
2023-08-01 13:06:50+08:00	0.09417267096447984	0.12727272727272726	148.0	4.088888888888889	1.0	82.0	316098001.45454544	250372096.0	0.00021234480000060786	2.0	1.0	1.0
2023-08-01 13:06:55+08:00	0.1077897403419886	0.10909090909090909	148.0	4.088888888888889	1.0	82.0	310149715.78181815	250372096.0	0.0	2.0	1.0	1.0
2023-08-01 13:07:00+08:00	0.07960576194086429	0.10909090909090909	148.0	4.088888888888889	0.0	79.0	310149715.78181815	250372096.0	0.00024165079999960426	0.0	0.0	0.0
2023-08-01 13:07:05+08:00	0.02431077694235589	0.10909090909090909	134.0	6.666666666666666	1.0	96.0	310149715.78181815	332210176.0	0.0005985672000001329	7.0	1.0	1.0
2023-08-01 13:07:10+08:00	0.16681443951868272	0.09090909090909091	134.0	6.666666666666666	1.0	98.0	260733188.65454546	332210176.0	0.00022662499999981378	0.0	0.0	0.0
2023-08-01 13:07:15+08:00	0.04461152882205514	0.10909090909090909	134.0	6.666666666666666	0.0	84.0	326926931.78181815	332210176.0	0.0002199248000003706	0.0	0.0	0.0
2023-08-01 13:07:20+08:00	0.017924291802456756	0.09090909090909091	136.0	4.622222222222222	1.0	87.0	282467309.3818182	298172416.0	0.00039784099999948805	3.0	1.0	1.0
2023-08-01 13:07:25+08:00	0.13598089732311172	0.1090909090909091	136.0	4.622222222222222	1.0	81.0	296499162.76363635	298172416.0	0.0	0.0	0.0	0.0
2023-08-01 13:07:30+08:00	0.03468135720545887	0.1090909090909091	136.0	4.622222222222222	0.0	79.0	258445386.47272727	298172416.0	0.0004451572000000681	0.0	0.0	0.0
2023-08-01 13:07:35+08:00	0.019919819594086695	0.09090909090909091	157.0	6.444444444444444	1.0	110.0	207732438.1090909	232820736.0	0.00044598220000011677	16.0	1.0	1.0
2023-08-01 13:07:40+08:00	0.3691240688415104	0.1090909090909091	157.0	6.444444444444444	1.0	109.0	213909504.0	232820736.0	0.00019662799999977664	1.0	0.0	1.0
2023-08-01 13:07:45+08:00	0.10356557893410609	0.1090909090909091	157.0	6.444444444444444	0.0	81.0	213909504.0	232820736.0	0.00022631740000065293	0.0	0.0	0.0
2023-08-01 13:07:50+08:00	0.01815222834251377	0.09090909090909091	154.0	4.5777777777777775	1.0	90.0	152977705.89090908	218656768.0	0.00044517719999959127	3.0	1.0	1.0
2023-08-01 13:07:55+08:00	0.10637495284798189	0.1090909090909091	154.0	4.5777777777777775	0.0	81.0	210096500.36363634	218656768.0	0.0018005715999997562	0.0	0.0	0.0
2023-08-01 13:08:00+08:00	0.026292725679228746	0.1090909090909091	154.0	4.5777777777777775	1.0	88.0	210096500.36363634	218656768.0	0.0005356658000003733	10.0	1.0	1.0
2023-08-01 13:08:05+08:00	0.3068398930072602	0.12727272727272726	166.0	5.822222222222222	1.0	89.0	273926181.23636365	152657920.0	0.00013933319999992477	0.0	0.0	0.0
2023-08-01 13:08:10+08:00	0.0068853279919879815	0.1090909090909091	166.0	5.822222222222222	0.0	77.0	207732438.1090909	152657920.0	0.0004309435999999778	0.0	0.0	0.0
2023-08-01 13:08:15+08:00	0.018024784078107398	0.1090909090909091	166.0	5.822222222222222	1.0	92.0	207732438.1090909	152657920.0	0.0003722858000003271	4.0	0.0	1.0
2023-08-01 13:08:20+08:00	0.03443508860123162	0.09090909090909091	150.0	4.6	1.0	90.0	193700584.72727272	134098944.0	0.00039707759999956237	4.0	0.0	1.0
2023-08-01 13:08:25+08:00	0.003384731101918014	0.07272727272727272	150.0	4.6	1.0	90.0	185006936.43636364	134098944.0	0.0	4.0	0.0	1.0
2023-08-01 13:08:30+08:00	0.0032577371256734744	0.07272727272727272	150.0	4.6	1.0	89.0	185006936.43636364	134098944.0	0.0	4.0	0.0	1.0
2023-08-01 13:08:35+08:00	0.005267118133935289	0.03636363636363636	154.0	4.488888888888888	1.0	89.0	120948475.34545454	117964800.0	0.0	4.0	0.0	1.0
2023-08-01 13:08:40+08:00	0.0032577371256734744	0.03636363636363636	154.0	4.488888888888888	1.0	89.0	120948475.34545454	117964800.0	0.0	4.0	0.0	1.0
2023-08-01 13:08:45+08:00	0.0031351893654376723	0.03636363636363636	154.0	4.488888888888888	1.0	89.0	120948475.34545454	117964800.0	0.0	4.0	0.0	1.0
2023-08-01 13:08:50+08:00	0.004887830555207419	0.01818181818181818	156.0	2.533333333333333	1.0	89.0	63829680.87272727	101187584.0	0.0	4.0	0.0	1.0
2023-08-01 13:08:55+08:00	0.003258145363408521	0.01818181818181818	156.0	2.533333333333333	1.0	89.0	63829680.87272727	101187584.0	0.0	4.0	0.0	1.0
2023-08-01 13:09:00+08:00	0.003509211680661737	0.0	156.0	2.533333333333333	1.0	89.0	0.0	101187584.0	0.0	4.0	0.0	1.0
2023-08-01 13:09:05+08:00	0.007778195960356292	0.0	169.0	2.5111111111111106	1.0	89.0	0.0	68153344.0	2.2420000000522576e-06	4.0	0.0	1.0
2023-08-01 13:09:10+08:00	0.08930712059458162	0.01818181818181818	169.0	2.5111111111111106	1.0	89.0	71989508.65454546	68153344.0	0.0	10.0	1.0	1.0
2023-08-01 13:09:15+08:00	0.22798552472858866	0.07272727272727272	169.0	2.5111111111111106	1.0	89.0	129032043.05454545	68153344.0	0.0002110172000001853	10.0	1.0	1.0
2023-08-01 13:09:20+08:00	0.23999491805361456	0.10909090909090909	154.0	2.8888888888888884	1.0	89.0	193700584.72727272	185679872.0	0.0002155168000001595	10.0	1.0	1.0
2023-08-01 13:09:25+08:00	0.24173448626653102	0.12727272727272726	154.0	2.8888888888888884	1.0	89.0	239837928.72727272	185679872.0	0.0002608029999997541	10.0	1.0	1.0
2023-08-01 13:09:30+08:00	0.22686301891583088	0.14545454545454545	154.0	2.8888888888888884	1.0	88.0	298558184.7272727	185679872.0	0.0005179916000003004	9.0	1.0	1.0
2023-08-01 13:09:35+08:00	0.1925174381737476	0.16363636363636364	159.0	3.5777777777777775	1.0	88.0	378707521.1636363	482996224.0	0.00021688739999987662	9.0	1.0	1.0
2023-08-01 13:09:40+08:00	0.20296841304072052	0.16363636363636364	159.0	3.5777777777777775	1.0	88.0	378707521.1636363	482996224.0	0.0	8.0	1.0	1.0
2023-08-01 13:09:45+08:00	0.10692695214105793	0.16363636363636364	159.0	3.5777777777777775	0.0	78.0	378707521.1636363	482996224.0	0.0004625134000001196	0.0	0.0	0.0
2023-08-01 13:09:50+08:00	0.010889973713856553	0.16363636363636364	151.0	3.2888888888888883	1.0	92.0	378707521.1636363	698458112.0	0.00041315040000000636	5.0	1.0	1.0
2023-08-01 13:09:55+08:00	0.1842642183116552	0.18181818181818182	151.0	3.2888888888888883	1.0	92.0	478989516.79999995	698458112.0	0.0003447101999995539	5.0	1.0	1.0
2023-08-01 13:10:00+08:00	0.16511775938892426	0.18181818181818182	151.0	3.2888888888888883	1.0	92.0	478989516.79999995	698458112.0	0.0002275336000003847	5.0	1.0	1.0
2023-08-01 13:10:05+08:00	0.19358434481050285	0.19999999999999998	143.0	3.1777777777777776	1.0	92.0	506443142.98181814	682209280.0	0.00016638219999975945	5.0	1.0	1.0
2023-08-01 13:10:10+08:00	0.1366718831507564	0.14545454545454545	143.0	3.1777777777777776	1.0	92.0	449400608.58181816	682209280.0	0.0	5.0	1.0	1.0
2023-08-01 13:10:15+08:00	0.06558197747183979	0.10909090909090909	143.0	3.1777777777777776	1.0	92.0	384732066.9090909	682209280.0	0.00020518620000018473	5.0	1.0	1.0
2023-08-01 13:10:20+08:00	0.0704084189426209	0.09090909090909091	165.0	2.755555555555555	1.0	92.0	338594722.9090909	650215424.0	0.00015774839999949108	5.0	1.0	1.0
2023-08-01 13:10:25+08:00	0.12359974826935179	0.07272727272727272	165.0	2.755555555555555	1.0	89.0	279874466.9090909	650215424.0	0.00032654200000052923	8.0	3.0	1.0
2023-08-01 13:10:30+08:00	0.21418548284219927	0.07272727272727272	165.0	2.755555555555555	1.0	89.0	288339334.98181814	650215424.0	0.00014554099999983806	8.0	3.0	1.0
2023-08-01 13:10:35+08:00	0.23521883798310722	0.07272727272727272	166.0	2.5555555555555554	1.0	88.0	288339334.98181814	963387392.0	0.0001535115999999448	8.0	3.0	1.0
2023-08-01 13:10:40+08:00	0.24099012440682313	0.07272727272727272	166.0	2.5555555555555554	1.0	86.0	288339334.98181814	963387392.0	0.0	0.0	0.0	0.0
2023-08-01 13:10:45+08:00	0.024680531195189176	0.09090909090909091	166.0	2.5555555555555554	0.0	77.0	379165081.59999996	963387392.0	0.00037373600000023544	0.0	0.0	0.0
2023-08-01 13:10:50+08:00	0.007001750437609403	0.07272727272727272	150.0	2.6888888888888887	1.0	81.0	278883085.96363634	722345984.0	0.00044729019999962817	2.0	1.0	1.0
2023-08-01 13:10:55+08:00	0.07865027596588059	0.07272727272727272	150.0	2.6888888888888887	1.0	82.0	278883085.96363634	722345984.0	0.0003909062000005292	2.0	0.0	1.0
2023-08-01 13:11:00+08:00	0.04988093746083469	0.03636363636363636	150.0	2.6888888888888887	0.0	79.0	179439951.12727273	722345984.0	0.0003445123999995303	0.0	0.0	0.0
2023-08-01 13:11:05+08:00	0.007888805409466567	0.03636363636363636	144.0	2.5999999999999996	1.0	84.0	179439951.12727273	706109440.0	0.00040683839999999805	2.0	1.0	1.0
2023-08-01 13:11:10+08:00	0.08804320522481789	0.03636363636363636	144.0	2.5999999999999996	1.0	81.0	179439951.12727273	706109440.0	0.0	0.0	0.0	0.0
2023-08-01 13:11:15+08:00	0.013273228149261206	0.03636363636363636	144.0	2.5999999999999996	0.0	81.0	179439951.12727273	706109440.0	0.00016360939999984225	0.0	0.0	0.0
2023-08-01 13:11:20+08:00	0.0063813813813813815	0.03636363636363636	152.0	2.444444444444444	1.0	80.0	179439951.12727273	689848320.0	0.00035567360000001715	2.0	0.0	1.0
2023-08-01 13:11:25+08:00	0.24450341167551176	0.05454545454545454	152.0	2.444444444444444	1.0	91.0	187523518.8363636	689848320.0	0.00029147460000018556	6.0	0.0	1.0
2023-08-01 13:11:30+08:00	0.20108489970985238	0.09090909090909091	152.0	2.444444444444444	1.0	91.0	207274877.67272726	689848320.0	0.0009727593999997453	3.0	0.0	1.0
2023-08-01 13:11:35+08:00	0.18225359213511472	0.10909090909090909	152.0	2.0888888888888886	1.0	86.0	223899573.52727273	673075200.0	0.00015026900000023602	5.0	1.0	1.0
2023-08-01 13:11:40+08:00	0.16469849246231155	0.10909090909090909	152.0	2.0888888888888886	1.0	86.0	149088442.1818182	673075200.0	0.0	0.0	0.0	0.0
2023-08-01 13:11:45+08:00	0.01728240450845335	0.12727272727272726	152.0	2.0888888888888886	0.0	80.0	160451193.0181818	673075200.0	0.00031594639999994457	0.0	0.0	0.0
2023-08-01 13:11:50+08:00	0.006382179952446502	0.12727272727272726	137.0	2.3777777777777773	1.0	79.0	160451193.0181818	714747904.0	0.0003875042000004214	3.0	2.0	1.0
2023-08-01 13:11:55+08:00	0.10441767068273092	0.12727272727272726	137.0	2.3777777777777773	1.0	85.0	160451193.0181818	714747904.0	0.0005464037999999505	2.0	0.0	1.0
2023-08-01 13:12:00+08:00	0.04375078350256989	0.12727272727272726	137.0	2.3777777777777773	0.0	79.0	160451193.0181818	714747904.0	0.0006999189999994826	0.0	0.0	0.0
2023-08-01 13:12:05+08:00	0.006887052341597796	0.12727272727272726	173.0	2.5777777777777775	1.0	80.0	160451193.0181818	678952960.0	0.0001920660000003238	9.0	1.0	1.0
2023-08-01 13:12:10+08:00	0.21956494084722045	0.16363636363636364	173.0	2.5777777777777775	1.0	104.0	219171449.0181818	678952960.0	0.0009488224000001822	9.0	1.0	1.0
2023-08-01 13:12:15+08:00	0.2286115007012623	0.18181818181818182	173.0	2.5777777777777775	1.0	103.0	258597906.6181818	678952960.0	0.00045562379999992687	0.0	0.0	0.0
2023-08-01 13:12:20+08:00	0.016416040100250627	0.14545454545454545	143.0	3.3999999999999995	0.0	78.0	161900134.4	662872064.0	0.00043287539999994353	0.0	0.0	0.0
2023-08-01 13:12:25+08:00	0.0035035035035035035	0.10909090909090909	143.0	3.3999999999999995	1.0	78.0	142148775.56363636	662872064.0	0.00020380879999990498	2.0	1.0	1.0
2023-08-01 13:12:30+08:00	0.09096612296110414	0.10909090909090909	143.0	3.3999999999999995	1.0	82.0	158697211.34545454	662872064.0	0.00038310759999973245	3.0	1.0	1.0
2023-08-01 13:12:35+08:00	0.10780995361664787	0.09090909090909091	159.0	3.333333333333333	1.0	79.0	142682596.07272726	722841600.0	0.00023963960000017437	0.0	0.0	0.0
2023-08-01 13:12:40+08:00	0.004128612535968973	0.07272727272727272	159.0	3.333333333333333	1.0	78.0	131319845.23636363	722841600.0	0.00036565640000034704	13.0	2.0	1.0
2023-08-01 13:12:45+08:00	0.3590891646411667	0.12727272727272726	159.0	3.333333333333333	1.0	100.0	237702646.6909091	722841600.0	0.00042104819999977394	13.0	2.0	1.0
2023-08-01 13:12:50+08:00	0.3221356495082386	0.16363636363636364	168.0	3.822222222222222	1.0	84.0	307480613.23636365	754470912.0	0.00016044919999984585	0.0	0.0	0.0
2023-08-01 13:12:55+08:00	0.00312930279133809	0.16363636363636364	168.0	3.822222222222222	1.0	81.0	307480613.23636365	754470912.0	0.0003311608000004185	0.0	0.0	1.0
2023-08-01 13:13:00+08:00	0.005752876438219109	0.16363636363636364	168.0	3.822222222222222	1.0	78.0	307480613.23636365	754470912.0	0.00020067339999982892	0.0	0.0	1.0
2023-08-01 13:13:05+08:00	0.005386446198171114	0.12727272727272726	163.0	3.1111111111111107	1.0	79.0	248760357.23636362	783147008.0	0.00021528019999976776	0.0	0.0	1.0
2023-08-01 13:13:10+08:00	0.0033779557112473416	0.1090909090909091	163.0	3.1111111111111107	1.0	79.0	209333899.63636363	783147008.0	0.00022334020000016607	0.0	0.0	1.0
2023-08-01 13:13:15+08:00	0.002626641651031895	0.1090909090909091	163.0	3.1111111111111107	1.0	79.0	209333899.63636363	783147008.0	0.00020207880000029378	0.0	0.0	1.0
2023-08-01 13:13:20+08:00	0.0043821209465381246	0.1090909090909091	157.0	3.5999999999999996	1.0	79.0	209333899.63636363	749936640.0	0.00020181299999961767	0.0	0.0	1.0
2023-08-01 13:13:25+08:00	0.0020012507817385866	0.09090909090909091	157.0	3.5999999999999996	1.0	79.0	176160768.0	749936640.0	0.00021031679999978793	0.0	0.0	1.0
2023-08-01 13:13:30+08:00	0.002127659574468085	0.09090909090909091	157.0	3.5999999999999996	1.0	79.0	176160768.0	749936640.0	0.0002102673999999638	0.0	0.0	1.0
2023-08-01 13:13:35+08:00	0.003753753753753754	0.09090909090909091	144.0	3.3777777777777773	1.0	79.0	176160768.0	735748096.0	0.0004420542000005412	0.0	0.0	1.0
2023-08-01 13:13:40+08:00	0.0023770799449518328	0.03636363636363636	144.0	3.3777777777777773	1.0	79.0	69777966.54545455	735748096.0	0.0	0.0	0.0	1.0
2023-08-01 13:13:45+08:00	0.0023773773773773776	0.0	144.0	3.3777777777777773	1.0	79.0	0.0	735748096.0	0.00021451759999990827	0.0	0.0	1.0
2023-08-01 13:13:50+08:00	0.006387775551102204	0.0	144.0	3.266666666666666	1.0	79.0	0.0	719986688.0	0.00020224359999971854	0.0	0.0	1.0
2023-08-01 13:13:55+08:00	0.002878238017769991	0.0	144.0	3.266666666666666	1.0	79.0	0.0	719986688.0	0.00021971419999999853	0.0	0.0	1.0
2023-08-01 13:14:00+08:00	0.0025021894157387712	0.0	144.0	3.266666666666666	1.0	79.0	0.0	719986688.0	0.0004258837999998377	0.0	0.0	1.0
2023-08-01 13:14:05+08:00	0.005760080140245429	0.0	154.0	3.622222222222222	1.0	79.0	0.0	670470144.0	0.00020051760000043827	0.0	0.0	1.0
2023-08-01 13:14:10+08:00	0.0022522522522522522	0.0	154.0	3.622222222222222	1.0	80.0	0.0	670470144.0	0.0	0.0	0.0	1.0
2023-08-01 13:14:15+08:00	0.002752064048036027	0.0	154.0	3.622222222222222	1.0	80.0	0.0	670470144.0	0.0002038288000001387	0.0	0.0	1.0
2023-08-01 13:14:20+08:00	0.0045050682017269425	0.0	165.0	3.0888888888888886	1.0	79.0	0.0	653692928.0	0.00020230159999954367	0.0	0.0	1.0
2023-08-01 13:14:25+08:00	0.0026272988865257097	0.0	165.0	3.0888888888888886	1.0	79.0	0.0	653692928.0	0.0004260324000000537	0.0	0.0	1.0
2023-08-01 13:14:30+08:00	0.00262729888652571	0.0	165.0	3.0888888888888886	1.0	79.0	0.0	653692928.0	0.00022499020000026347	0.0	0.0	1.0
2023-08-01 13:14:35+08:00	0.003753753753753754	0.0	145.0	4.266666666666666	1.0	77.0	0.0	622739456.0	0.00020741820000012013	0.0	0.0	1.0
2023-08-01 13:14:40+08:00	0.002251688766574931	0.0	145.0	4.266666666666666	1.0	77.0	0.0	622739456.0	0.0	0.0	0.0	1.0
2023-08-01 13:14:45+08:00	0.0023770799449518328	0.0	145.0	4.266666666666666	1.0	79.0	0.0	622739456.0	0.00022370559999984607	0.0	0.0	1.0
2023-08-01 13:14:50+08:00	0.005886773547094189	0.0	153.0	3.5999999999999996	1.0	79.0	0.0	589238272.0	0.00043204299999999307	0.0	0.0	1.0
2023-08-01 13:14:55+08:00	0.0025015634771732333	0.0	153.0	3.5999999999999996	1.0	79.0	0.0	589238272.0	0.0001987485999997318	0.0	0.0	1.0
2023-08-01 13:15:00+08:00	0.0022519704741648943	0.0	153.0	3.5999999999999996	1.0	79.0	0.0	589238272.0	0.00020555219999991438	0.0	0.0	1.0
2023-08-01 13:15:05+08:00	0.004254786634964335	0.0	155.0	3.7999999999999994	1.0	79.0	0.0	572411904.0	0.00020638080000026093	0.0	0.0	1.0
2023-08-01 13:15:10+08:00	0.0025015634771732333	0.0	155.0	3.7999999999999994	1.0	79.0	0.0	572411904.0	0.0	0.0	0.0	1.0
2023-08-01 13:15:15+08:00	0.06536523929471033	0.0	155.0	3.7999999999999994	1.0	92.0	0.0	572411904.0	0.0006046179999998457	5.0	1.0	1.0
2023-08-01 13:15:20+08:00	0.1702290076335878	0.01818181818181818	160.0	2.5111111111111106	1.0	93.0	54449691.92727272	556167168.0	0.00023635140000024534	5.0	1.0	1.0
2023-08-01 13:15:25+08:00	0.17837631812984373	0.03636363636363636	160.0	2.5111111111111106	1.0	94.0	91817127.56363636	556167168.0	0.0002089835999996126	5.0	1.0	1.0
2023-08-01 13:15:30+08:00	0.13913812713256665	0.05454545454545454	160.0	2.5111111111111106	1.0	93.0	127659361.74545453	556167168.0	0.00020854159999998955	5.0	1.0	1.0
2023-08-01 13:15:35+08:00	0.0669005261839138	0.05454545454545454	154.0	2.1111111111111107	1.0	92.0	127659361.74545453	539389952.0	0.0001842276000004972	5.0	1.0	1.0
2023-08-01 13:15:40+08:00	0.10646866347847973	0.05454545454545454	154.0	2.1111111111111107	1.0	92.0	127659361.74545453	539389952.0	0.00015755039999945097	1.0	0.0	1.0
2023-08-01 13:15:45+08:00	0.1911262798634812	0.07272727272727272	154.0	2.1111111111111107	1.0	88.0	165484357.8181818	539389952.0	0.00013421140000033916	8.0	3.0	1.0
2023-08-01 13:15:50+08:00	0.24519846350832264	0.09090909090909091	141.0	2.444444444444444	1.0	88.0	210859101.0909091	838221824.0	0.0001358641999999577	8.0	3.0	1.0
2023-08-01 13:15:55+08:00	0.24423668032786883	0.10909090909090909	141.0	2.444444444444444	1.0	88.0	279950726.98181814	838221824.0	0.00015586700000014275	0.0	0.0	0.0
2023-08-01 13:16:00+08:00	0.04047768698931489	0.10909090909090909	141.0	2.444444444444444	0.0	77.0	279950726.98181814	838221824.0	0.0005056285999998523	0.0	0.0	0.0
2023-08-01 13:16:05+08:00	0.004254786634964335	0.10909090909090909	147.0	2.422222222222222	0.0	77.0	279950726.98181814	613081088.0	0.0002264002000003984	6.0	1.0	1.0
2023-08-01 13:16:10+08:00	0.19053643724696356	0.12727272727272726	147.0	2.422222222222222	1.0	82.0	315564180.94545454	613081088.0	0.0006926691999993295	0.0	0.0	0.0
2023-08-01 13:16:15+08:00	0.015894868585732164	0.1090909090909091	147.0	2.422222222222222	0.0	77.0	261114489.0181818	613081088.0	0.0003757364000001928	0.0	0.0	0.0
2023-08-01 13:16:20+08:00	0.004005006257822278	0.09090909090909091	163.0	3.355555555555555	0.0	77.0	223747053.38181818	563183616.0	0.00020701460000012163	2.0	0.0	1.0
2023-08-01 13:16:25+08:00	0.050125944584382874	0.07272727272727272	163.0	3.355555555555555	1.0	95.0	187904819.2	563183616.0	0.00025974619999971085	2.0	0.0	1.0
2023-08-01 13:16:30+08:00	0.10228988424760946	0.07272727272727272	163.0	3.355555555555555	1.0	95.0	187904819.2	563183616.0	0.00023991480000020715	7.0	0.0	1.0
2023-08-01 13:16:35+08:00	0.15041467705453632	0.09090909090909091	137.0	2.933333333333333	1.0	94.0	248912877.38181818	562769920.0	0.00019829419999979337	7.0	0.0	1.0
2023-08-01 13:16:40+08:00	0.1518238993710692	0.09090909090909091	137.0	2.933333333333333	1.0	94.0	224890954.47272727	562769920.0	0.00018980700000028605	7.0	0.0	1.0
2023-08-01 13:16:45+08:00	0.14821360939275346	0.07272727272727272	137.0	2.933333333333333	1.0	95.0	179516211.2	562769920.0	0.00024014420000000313	7.0	0.0	1.0
2023-08-01 13:16:50+08:00	0.14154272750189062	0.07272727272727272	153.0	3.4222222222222216	1.0	93.0	130328464.29090908	612761600.0	0.00017943220000020687	7.0	0.0	1.0
2023-08-01 13:16:55+08:00	0.13095680158435452	0.09090909090909091	153.0	3.4222222222222216	1.0	93.0	153587786.47272727	612761600.0	0.00017280080000006137	7.0	0.0	1.0
2023-08-01 13:17:00+08:00	0.1073482428115016	0.09090909090909091	153.0	3.4222222222222216	1.0	95.0	153587786.47272727	612761600.0	0.00013513299999985408	2.0	0.0	1.0
2023-08-01 13:17:05+08:00	0.09121706398996235	0.07272727272727272	155.0	2.311111111111111	1.0	88.0	117974332.5090909	664592384.0	0.0004321029999999837	5.0	0.0	1.0
2023-08-01 13:17:10+08:00	0.15861027190332327	0.09090909090909091	155.0	2.311111111111111	1.0	88.0	144284057.6	664592384.0	0.0	5.0	0.0	1.0
2023-08-01 13:17:15+08:00	0.14499874023683548	0.09090909090909091	155.0	2.311111111111111	1.0	88.0	144284057.6	664592384.0	0.00021962339999959113	5.0	0.0	1.0
2023-08-01 13:17:20+08:00	0.14909960962095453	0.10909090909090909	143.0	2.755555555555555	1.0	89.0	179134910.8363636	670826496.0	0.00012153540000028328	5.0	0.0	1.0
2023-08-01 13:17:25+08:00	0.021556586038350672	0.10909090909090909	143.0	2.755555555555555	1.0	89.0	179134910.8363636	670826496.0	0.00020516220000033059	5.0	0.0	1.0
2023-08-01 13:17:30+08:00	0.0031316547663785546	0.09090909090909091	143.0	2.755555555555555	1.0	88.0	118126852.65454546	670826496.0	0.0003498223999997663	5.0	0.0	1.0
2023-08-01 13:17:35+08:00	0.004009020295665247	0.07272727272727272	146.0	2.5555555555555554	1.0	88.0	104323779.49090908	485687296.0	0.0002150954000001093	5.0	0.0	1.0
2023-08-01 13:17:40+08:00	0.0032561051972448338	0.07272727272727272	146.0	2.5555555555555554	1.0	88.0	104323779.49090908	485687296.0	0.0	5.0	0.0	1.0
2023-08-01 13:17:45+08:00	0.003006388575723412	0.05454545454545454	146.0	2.5555555555555554	1.0	88.0	84419900.5090909	485687296.0	0.00021002020000011613	5.0	0.0	1.0
2023-08-01 13:17:50+08:00	0.005889724310776943	0.03636363636363636	146.0	2.644444444444444	1.0	90.0	61160578.32727272	468910080.0	0.00020419619999998418	5.0	0.0	1.0
2023-08-01 13:17:55+08:00	0.0032577371256734744	0.03636363636363636	146.0	2.644444444444444	1.0	89.0	61160578.32727272	468910080.0	0.00017771479999950657	5.0	0.0	1.0
2023-08-01 13:18:00+08:00	0.0030041306796845663	0.03636363636363636	146.0	2.644444444444444	1.0	87.0	61160578.32727272	468910080.0	0.0004035276000003307	5.0	0.0	1.0
2023-08-01 13:18:05+08:00	0.006145741878841088	0.01818181818181818	156.0	4.955555555555555	1.0	88.0	34850853.236363634	386060288.0	0.0002061394000001826	5.0	0.0	1.0
2023-08-01 13:18:10+08:00	0.003382187147688839	0.01818181818181818	156.0	4.955555555555555	1.0	89.0	34850853.236363634	386060288.0	0.0	5.0	0.0	1.0
2023-08-01 13:18:15+08:00	0.0032561051972448338	0.0	156.0	4.955555555555555	1.0	89.0	0.0	386060288.0	0.00021724419999955558	5.0	0.0	1.0
2023-08-01 13:18:20+08:00	0.004136375031336174	0.0	168.0	5.288888888888888	1.0	88.0	0.0	353017856.0	0.00019514940000036062	5.0	0.0	1.0
2023-08-01 13:18:25+08:00	0.0033809166040570998	0.0	168.0	5.288888888888888	1.0	88.0	0.0	353017856.0	0.0001981073999999694	5.0	0.0	1.0
2023-08-01 13:18:30+08:00	0.003006765221748935	0.0	168.0	5.288888888888888	1.0	88.0	0.0	353017856.0	0.0003849257999995359	5.0	0.0	1.0
2023-08-01 13:18:35+08:00	0.0045084533500313086	0.0	138.0	6.622222222222222	1.0	88.0	0.0	319475712.0	0.00020082620000039242	5.0	0.0	1.0
2023-08-01 13:18:40+08:00	0.0031316547663785546	0.0	138.0	6.622222222222222	1.0	88.0	0.0	319475712.0	0.0	5.0	0.0	1.0
2023-08-01 13:18:45+08:00	0.003506135737540696	0.0	138.0	6.622222222222222	1.0	88.0	0.0	319475712.0	0.00023295419999982414	5.0	0.0	1.0
2023-08-01 13:18:50+08:00	0.00802105527008397	0.0	149.0	5.933333333333333	1.0	88.0	0.0	252805120.0	0.00038851620000031063	5.0	0.0	1.0
2023-08-01 13:18:55+08:00	0.003508332289186819	0.0	149.0	5.933333333333333	1.0	88.0	0.0	252805120.0	0.00021176699999969628	5.0	0.0	1.0
2023-08-01 13:19:00+08:00	0.006012777151446824	0.0	149.0	5.933333333333333	1.0	88.0	0.0	252805120.0	0.0002212820000004001	5.0	0.0	1.0
2023-08-01 13:19:05+08:00	0.004760115244895403	0.0	155.0	6.022222222222221	1.0	88.0	0.0	219774976.0	0.00019595479999949815	5.0	0.0	1.0
2023-08-01 13:19:10+08:00	0.002880761523046092	0.0	155.0	6.022222222222221	1.0	88.0	0.0	219774976.0	0.0	5.0	0.0	1.0
2023-08-01 13:19:15+08:00	0.003256513026052104	0.0	155.0	6.022222222222221	1.0	88.0	0.0	219774976.0	0.00020500620000021285	5.0	0.0	1.0
2023-08-01 13:19:20+08:00	0.004384865948383864	0.0	167.0	4.422222222222222	1.0	88.0	0.0	202997760.0	0.0004012961999997344	5.0	0.0	1.0
2023-08-01 13:19:25+08:00	0.002881483337509396	0.0	167.0	4.422222222222222	1.0	88.0	0.0	202997760.0	0.00020537820000043894	5.0	0.0	1.0
2023-08-01 13:19:30+08:00	0.003005259203606311	0.0	167.0	4.422222222222222	1.0	88.0	0.0	202997760.0	0.00021387099999969905	5.0	0.0	1.0
2023-08-01 13:19:35+08:00	0.006522011789790543	0.0	172.0	2.3777777777777773	1.0	88.0	0.0	186728448.0	0.00020075680000033457	5.0	0.0	1.0
2023-08-01 13:19:40+08:00	0.003885198646446923	0.0	172.0	2.3777777777777773	1.0	88.0	0.0	186728448.0	0.0	5.0	0.0	1.0
2023-08-01 13:19:45+08:00	0.003130478337089907	0.0	172.0	2.3777777777777773	1.0	88.0	0.0	186728448.0	0.00020074619999945753	5.0	0.0	1.0
2023-08-01 13:19:50+08:00	0.004134302179904786	0.0	148.0	1.622222222222222	1.0	88.0	0.0	186744832.0	0.00020310140000034949	5.0	0.0	1.0
2023-08-01 13:19:55+08:00	0.003256513026052104	0.0	148.0	1.622222222222222	1.0	88.0	0.0	186744832.0	0.0001928595999999061	0.0	0.0	0.0
2023-08-01 13:20:00+08:00	0.01177207263619286	0.0	148.0	1.622222222222222	0.0	77.0	0.0	186744832.0	0.00038377979999992817	0.0	0.0	0.0
2023-08-01 13:20:05+08:00	0.005760801502817783	0.0	156.0	1.7111111111111108	0.0	76.0	0.0	169984000.0	0.00023398820000011255	3.0	1.0	1.0
2023-08-01 13:20:10+08:00	0.10366926363407891	0.0	156.0	1.7111111111111108	1.0	79.0	0.0	169984000.0	0.00044264900000001717	0.0	0.0	0.0
2023-08-01 13:20:15+08:00	0.015020653398422831	0.0	156.0	1.7111111111111108	0.0	77.0	0.0	169984000.0	0.000219809600000076	10.0	1.0	1.0
2023-08-01 13:20:20+08:00	0.2770946888071999	0.03636363636363636	163.0	2.333333333333333	1.0	89.0	75955032.43636364	138539008.0	0.000925153400000056	0.0	0.0	0.0
2023-08-01 13:20:25+08:00	0.07493410317559936	0.05454545454545454	163.0	2.333333333333333	1.0	81.0	118203112.72727272	138539008.0	0.0005363437999996278	0.0	0.0	0.0
2023-08-01 13:20:30+08:00	0.002877157868401301	0.05454545454545454	163.0	2.333333333333333	0.0	77.0	118203112.72727272	138539008.0	0.0003330070000004071	2.0	1.0	1.0
2023-08-01 13:20:35+08:00	0.07340598772391332	0.05454545454545454	170.0	2.355555555555555	1.0	83.0	118203112.72727272	123314176.0	0.0005293305999998666	3.0	1.0	1.0
2023-08-01 13:20:40+08:00	0.09823330409723091	0.05454545454545454	170.0	2.355555555555555	1.0	82.0	118203112.72727272	123314176.0	0.0	0.0	0.0	0.0
2023-08-01 13:20:45+08:00	0.031163954943679597	0.05454545454545454	170.0	2.355555555555555	0.0	77.0	118203112.72727272	123314176.0	0.0003910365999999499	0.0	0.0	0.0
2023-08-01 13:20:50+08:00	0.006135737540696218	0.05454545454545454	174.0	2.4	0.0	77.0	118203112.72727272	107716608.0	0.00021714299999970877	0.0	0.0	0.0
2023-08-01 13:20:55+08:00	0.008884995620072582	0.05454545454545454	174.0	2.4	0.0	77.0	118203112.72727272	107716608.0	0.0006689884000003587	0.0	0.0	0.0
2023-08-01 13:21:00+08:00	0.0027517198248905566	0.05454545454545454	174.0	2.4	0.0	77.0	118203112.72727272	107716608.0	0.00037804039999969066	16.0	1.0	1.0
2023-08-01 13:21:05+08:00	0.30371505170432783	0.07272727272727272	168.0	2.733333333333333	1.0	106.0	171737683.78181818	74084352.0	0.00039592600000020183	16.0	1.0	1.0
2023-08-01 13:21:10+08:00	0.31840859664833054	0.09090909090909091	168.0	2.733333333333333	1.0	79.0	224128353.74545452	74084352.0	0.0	0.0	0.0	0.0
2023-08-01 13:21:15+08:00	0.010389285267242457	0.05454545454545454	168.0	2.733333333333333	0.0	77.0	148173321.3090909	74084352.0	0.0004178105999997683	5.0	2.0	1.0
2023-08-01 13:21:20+08:00	0.11255520504731861	0.05454545454545454	144.0	2.711111111111111	1.0	86.0	166780779.05454543	74108928.0	0.00045940100000052553	5.0	2.0	1.0
2023-08-01 13:21:25+08:00	0.052228499686126806	0.05454545454545454	144.0	2.711111111111111	0.0	77.0	166780779.05454543	74108928.0	0.0005823573999997223	0.0	0.0	0.0
2023-08-01 13:21:30+08:00	0.0027527527527527527	0.05454545454545454	144.0	2.711111111111111	0.0	77.0	166780779.05454543	74108928.0	0.0002159493999997153	3.0	2.0	1.0
2023-08-01 13:21:35+08:00	0.09299698795180723	0.05454545454545454	166.0	3.733333333333333	1.0	84.0	166780779.05454543	26341376.0	0.0003911318000000108	2.0	0.0	1.0
2023-08-01 13:21:40+08:00	0.04608641202254227	0.05454545454545454	166.0	3.733333333333333	0.0	77.0	166780779.05454543	26341376.0	0.00020887120000026015	0.0	0.0	0.0
2023-08-01 13:21:45+08:00	0.004505632040050063	0.05454545454545454	166.0	3.733333333333333	0.0	77.0	166780779.05454543	26341376.0	0.00022986159999973665	0.0	0.0	1.0
2023-08-01 13:21:50+08:00	0.061360492895762606	0.07272727272727272	120.0	4.555555555555555	1.0	90.0	235872404.94545454	40960.0	0.00029654100000016116	11.0	2.0	1.0
2023-08-01 13:21:55+08:00	0.17662039984719216	0.09090909090909091	120.0	4.555555555555555	1.0	90.0	254327342.54545453	40960.0	0.00041662320000028784	10.0	2.0	1.0
2023-08-01 13:22:00+08:00	0.054380664652567974	0.07272727272727272	120.0	4.555555555555555	0.0	77.0	200792771.49090907	40960.0	0.00035401959999958876	0.0	0.0	0.0
2023-08-01 13:22:05+08:00	0.007386079118678017	0.05454545454545454	99.0	4.555555555555555	0.0	77.0	148402101.52727273	12603392.0	0.0001914248000005614	1.0	0.0	1.0
2023-08-01 13:22:10+08:00	0.1496847414880202	0.1090909090909091	99.0	4.555555555555555	1.0	91.0	205215855.7090909	12603392.0	0.0007255957999994678	6.0	0.0	1.0
2023-08-01 13:22:15+08:00	0.22045767162686006	0.12727272727272726	99.0	4.555555555555555	1.0	92.0	164569236.94545454	12603392.0	0.00018439040000046704	4.0	0.0	1.0
2023-08-01 13:22:20+08:00	0.13814118842051804	0.12727272727272726	69.0	3.5999999999999996	1.0	86.0	164569236.94545454	12603392.0	0.0004415225999998995	6.0	1.0	1.0
2023-08-01 13:22:25+08:00	0.17863882249339538	0.16363636363636364	69.0	3.5999999999999996	1.0	84.0	201784152.43636364	12603392.0	0.0002141613999995684	0.0	0.0	0.0
2023-08-01 13:22:30+08:00	0.029798422436459245	0.16363636363636364	69.0	3.5999999999999996	1.0	78.0	201784152.43636364	12603392.0	0.0003646202000005871	0.0	0.0	0.0
2023-08-01 13:22:35+08:00	0.003003754693366708	0.16363636363636364	57.0	2.1111111111111107	0.0	77.0	201784152.43636364	59002880.0	0.00034805579999996894	2.0	1.0	1.0
2023-08-01 13:22:40+08:00	0.0704084189426209	0.18181818181818182	57.0	2.1111111111111107	1.0	83.0	213299423.4181818	59002880.0	0.00019148899999947843	2.0	0.0	1.0
2023-08-01 13:22:45+08:00	0.055618188650883124	0.16363636363636364	57.0	2.1111111111111107	0.0	77.0	144207797.52727273	59002880.0	0.0005776318000002334	0.0	0.0	0.0
2023-08-01 13:22:50+08:00	0.00939261114589856	0.14545454545454545	32.0	2.133333333333333	0.0	78.0	125752859.92727272	59006976.0	0.00022467619999986255	2.0	1.0	1.0
2023-08-01 13:22:55+08:00	0.12846916991083762	0.19999999999999998	32.0	2.133333333333333	1.0	85.0	162738995.2	59006976.0	0.00045864980000018816	2.0	1.0	1.0
2023-08-01 13:23:00+08:00	0.08502633559066969	0.19999999999999998	32.0	2.133333333333333	1.0	83.0	162738995.2	59006976.0	0.00019047059999977023	3.0	0.0	1.0
2023-08-01 13:23:05+08:00	0.15862848530519968	0.19999999999999998	90.0	2.6888888888888887	1.0	83.0	142835116.21818182	140054528.0	0.00021156339999990338	3.0	0.0	1.0
2023-08-01 13:23:10+08:00	0.11533634538152611	0.18181818181818182	90.0	2.6888888888888887	1.0	81.0	136353010.03636363	140054528.0	0.0002227476000001616	2.0	1.0	1.0
2023-08-01 13:23:15+08:00	0.060010022550739166	0.18181818181818182	90.0	2.6888888888888887	0.0	76.0	136353010.03636363	140054528.0	0.0004481597999998144	0.0	0.0	0.0
2023-08-01 13:23:20+08:00	0.0040030022516887665	0.14545454545454545	56.0	2.6666666666666665	0.0	75.0	99138094.54545455	15052800.0	0.0002087128000006544	7.0	1.0	1.0
2023-08-01 13:23:25+08:00	0.27731516527882916	0.18181818181818182	56.0	2.6666666666666665	1.0	86.0	190802701.96363637	15052800.0	0.0003344025999993505	0.0	0.0	0.0
2023-08-01 13:23:30+08:00	0.05615442466783655	0.18181818181818182	56.0	2.6666666666666665	0.0	77.0	190802701.96363637	15052800.0	0.00047219740000059574	0.0	0.0	0.0
2023-08-01 13:23:35+08:00	0.0040030022516887665	0.16363636363636364	35.0	2.5999999999999996	0.0	77.0	179287430.98181817	15060992.0	0.0002015527999994049	5.0	0.0	1.0
2023-08-01 13:23:40+08:00	0.09485469870423953	0.18181818181818182	35.0	2.5999999999999996	1.0	89.0	222831932.5090909	15060992.0	0.00043297380000026917	4.0	0.0	1.0
2023-08-01 13:23:45+08:00	0.10671886840111139	0.18181818181818182	35.0	2.5999999999999996	1.0	90.0	222831932.5090909	15060992.0	0.00010619920000038973	10.0	1.0	1.0
2023-08-01 13:23:50+08:00	0.27087835261217746	0.16363636363636364	23.0	2.2888888888888888	1.0	90.0	262563430.39999998	45289472.0	0.00021785959999931492	10.0	1.0	1.0
2023-08-01 13:23:55+08:00	0.2300380228136882	0.19999999999999998	23.0	2.2888888888888888	1.0	89.0	342941547.05454546	45289472.0	0.0001733046000005345	10.0	1.0	1.0
2023-08-01 13:24:00+08:00	0.26827717736808643	0.16363636363636364	23.0	2.2888888888888888	1.0	89.0	351635195.3454545	45289472.0	0.0003952869999999109	10.0	1.0	1.0
2023-08-01 13:24:05+08:00	0.25769916009162636	0.16363636363636364	0.0	2.733333333333333	1.0	88.0	394035795.78181815	356757504.0	0.00014777219999970726	9.0	1.0	1.0
2023-08-01 13:24:10+08:00	0.20634517766497462	0.18181818181818182	0.0	2.733333333333333	1.0	88.0	451154590.25454545	356757504.0	0.0	9.0	1.0	1.0
2023-08-01 13:24:15+08:00	0.22445879225218382	0.2	0.0	2.733333333333333	1.0	88.0	522991578.76363635	356757504.0	0.00025344619999998483	9.0	1.0	1.0
2023-08-01 13:24:20+08:00	0.13255139361836296	0.16363636363636364	156.0	5.266666666666666	1.0	91.0	431326971.3454545	505937920.0	0.0005717105999998751	0.0	0.0	0.0
2023-08-01 13:24:25+08:00	0.0026263131565782893	0.16363636363636364	156.0	5.266666666666666	0.0	89.0	431326971.3454545	505937920.0	0.0003451456000000519	9.0	1.0	1.0
2023-08-01 13:24:30+08:00	0.1690105156467756	0.16363636363636364	156.0	5.266666666666666	1.0	105.0	431326971.3454545	505937920.0	0.0006649512000002744	9.0	1.0	1.0
2023-08-01 13:24:35+08:00	0.20817417876241406	0.16363636363636364	135.0	4.844444444444444	1.0	106.0	470067088.29090905	545914880.0	0.00019404740000013022	9.0	1.0	1.0
2023-08-01 13:24:40+08:00	0.09418736603202622	0.16363636363636364	135.0	4.844444444444444	1.0	83.0	470067088.29090905	545914880.0	0.0002407132000001866	0.0	0.0	0.0
2023-08-01 13:24:45+08:00	0.002878238017769991	0.12727272727272726	135.0	4.844444444444444	0.0	82.0	393349455.1272727	545914880.0	0.0003527841999996895	0.0	0.0	1.0
2023-08-01 13:24:50+08:00	0.0050062578222778474	0.09090909090909091	130.0	5.777777777777777	1.0	84.0	312971338.47272724	512249856.0	0.00020829019999979437	0.0	0.0	1.0
2023-08-01 13:24:55+08:00	0.002626641651031895	0.07272727272727272	130.0	5.777777777777777	1.0	84.0	267367814.98181817	512249856.0	0.00020416139999994697	0.0	0.0	1.0
2023-08-01 13:25:00+08:00	0.0026276276276276274	0.05454545454545454	130.0	5.777777777777777	1.0	85.0	211240401.45454544	512249856.0	0.00042234679999992865	0.0	0.0	1.0
2023-08-01 13:25:05+08:00	0.005635566687539136	0.03636363636363636	158.0	4.488888888888888	1.0	85.0	154121606.98181817	464699392.0	0.00017969340000050237	0.0	0.0	1.0
2023-08-01 13:25:10+08:00	0.002877157868401301	0.01818181818181818	158.0	4.488888888888888	1.0	84.0	82284618.47272727	464699392.0	0.0	0.0	0.0	1.0
2023-08-01 13:25:15+08:00	0.0023779724655819774	0.01818181818181818	158.0	4.488888888888888	1.0	84.0	82284618.47272727	464699392.0	0.00018792340000004515	0.0	0.0	1.0
2023-08-01 13:25:20+08:00	0.005511022044088177	0.01818181818181818	145.0	5.688888888888888	1.0	83.0	82284618.47272727	432697344.0	0.0002082639999997582	0.0	0.0	1.0
2023-08-01 13:25:25+08:00	0.002626641651031895	0.01818181818181818	145.0	5.688888888888888	1.0	83.0	82284618.47272727	432697344.0	0.00039943179999966103	0.0	0.0	1.0
2023-08-01 13:25:30+08:00	0.002626641651031895	0.0	145.0	5.688888888888888	1.0	83.0	0.0	432697344.0	0.00021115080000058128	0.0	0.0	1.0
2023-08-01 13:25:35+08:00	0.0037537537537537537	0.0	138.0	4.355555555555555	1.0	83.0	0.0	416350208.0	0.00019971139999981348	0.0	0.0	1.0
2023-08-01 13:25:40+08:00	0.0025021894157387717	0.0	138.0	4.355555555555555	1.0	83.0	0.0	416350208.0	0.0	0.0	0.0	1.0
2023-08-01 13:25:45+08:00	0.002626641651031895	0.0	138.0	4.355555555555555	1.0	83.0	0.0	416350208.0	0.00022751619999965554	0.0	0.0	1.0
2023-08-01 13:25:50+08:00	0.005511712388826256	0.0	167.0	3.3999999999999995	1.0	83.0	0.0	382885888.0	0.00040449280000061095	0.0	0.0	1.0
2023-08-01 13:25:55+08:00	0.01363522641981486	0.0	167.0	3.3999999999999995	1.0	87.0	0.0	382885888.0	0.0004317137999997556	2.0	1.0	1.0
2023-08-01 13:26:00+08:00	0.07886158475426279	0.05454545454545454	167.0	3.3999999999999995	1.0	87.0	66803823.7090909	382885888.0	0.00020594960000011042	2.0	1.0	1.0
2023-08-01 13:26:05+08:00	0.004506196019526849	0.05454545454545454	145.0	2.222222222222222	1.0	87.0	66803823.7090909	382832640.0	0.00019086940000008213	2.0	1.0	1.0
2023-08-01 13:26:10+08:00	0.002629931120851597	0.05454545454545454	145.0	2.222222222222222	1.0	87.0	66803823.7090909	382832640.0	0.0002064487999994924	2.0	1.0	1.0
2023-08-01 13:26:15+08:00	0.0026279564510073832	0.05454545454545454	145.0	2.222222222222222	1.0	87.0	66803823.7090909	382832640.0	0.00020634880000045542	2.0	1.0	1.0
2023-08-01 13:26:20+08:00	0.0043782837127845885	0.054543471146503764	146.0	2.711111111111111	1.0	87.0	66801394.567470275	349802496.0	0.00020420771691311438	2.0	1.0	1.0
2023-08-01 13:26:25+08:00	0.003256513026052104	0.05454545454545454	146.0	2.711111111111111	1.0	87.0	66803823.7090909	349802496.0	0.00021500880352144774	2.0	1.0	1.0
2023-08-01 13:26:30+08:00	0.049849699398797596	0.05454545454545454	146.0	2.711111111111111	1.0	86.0	66803823.7090909	349802496.0	0.00016467840000018442	2.0	0.0	1.0
2023-08-01 13:26:35+08:00	0.032326776093221404	0.05454545454545454	164.0	3.711111111111111	1.0	82.0	66803823.7090909	308740096.0	0.000622856399999705	0.0	0.0	0.0
2023-08-01 13:26:40+08:00	0.0026272988865257097	0.05454545454545454	164.0	3.711111111111111	0.0	82.0	66803823.7090909	308740096.0	0.0	0.0	0.0	1.0
2023-08-01 13:26:45+08:00	0.01578551741418191	0.05454545454545454	164.0	3.711111111111111	1.0	89.0	66803823.7090909	308740096.0	0.0003577849999999216	6.0	0.0	1.0
2023-08-01 13:26:50+08:00	0.004131714035307375	0.05454545454545454	169.0	3.7777777777777772	1.0	89.0	66803823.7090909	283738112.0	0.000371482799999967	6.0	0.0	1.0
2023-08-01 13:26:55+08:00	0.0025028156676260792	0.0	169.0	3.7777777777777772	1.0	89.0	0.0	283738112.0	0.00020306420000011373	6.0	0.0	1.0
2023-08-01 13:27:00+08:00	0.004258517034068136	0.0	169.0	3.7777777777777772	1.0	89.0	0.0	283738112.0	0.00022017359999964014	6.0	0.0	1.0
2023-08-01 13:27:05+08:00	0.005636978579481398	0.0	169.0	3.133333333333333	1.0	89.0	0.0	266973184.0	0.00038119760000014934	6.0	0.0	1.0
2023-08-01 13:27:10+08:00	0.00262828535669587	0.0	169.0	3.133333333333333	1.0	89.0	0.0	266973184.0	0.0	6.0	0.0	1.0
2023-08-01 13:27:15+08:00	0.0025034422330704716	0.0	169.0	3.133333333333333	1.0	89.0	0.0	266973184.0	0.00020497820000002774	6.0	0.0	1.0
2023-08-01 13:27:20+08:00	0.006643268989721734	0.0	146.0	3.2888888888888883	1.0	89.0	0.0	235581440.0	0.0001777492000002212	6.0	0.0	1.0
2023-08-01 13:27:25+08:00	0.004885381435550545	0.0	146.0	3.2888888888888883	1.0	87.0	0.0	235581440.0	0.00021414340000021071	6.0	0.0	1.0
2023-08-01 13:27:30+08:00	0.0026276276276276274	0.0	146.0	3.2888888888888883	1.0	87.0	0.0	235581440.0	0.00037649819999998615	6.0	0.0	1.0
2023-08-01 13:27:35+08:00	0.00538442273979464	0.0	158.0	3.8888888888888884	1.0	89.0	0.0	201424896.0	0.00020556859999985023	6.0	0.0	1.0
2023-08-01 13:27:40+08:00	0.00262828535669587	0.0	158.0	3.8888888888888884	1.0	89.0	0.0	201424896.0	0.0	6.0	0.0	1.0
2023-08-01 13:27:45+08:00	0.0027527527527527527	0.0	158.0	3.8888888888888884	1.0	89.0	0.0	201424896.0	0.00020983759999992913	6.0	0.0	1.0
2023-08-01 13:27:50+08:00	0.0038813071240766245	0.0	157.0	3.8666666666666663	1.0	89.0	0.0	185176064.0	0.00019766480000029673	6.0	0.0	1.0
2023-08-01 13:27:55+08:00	0.002754131196795193	0.0	157.0	3.8666666666666663	1.0	89.0	0.0	185176064.0	0.0004138243999996405	6.0	0.0	1.0
2023-08-01 13:28:00+08:00	0.003378801151295207	0.0	157.0	3.8666666666666663	1.0	89.0	0.0	185176064.0	0.00021483220000035886	6.0	0.0	1.0
2023-08-01 13:28:05+08:00	0.004384316672929977	0.0	160.0	2.5777777777777775	1.0	89.0	0.0	168910848.0	0.00021372219999946652	6.0	0.0	1.0
2023-08-01 13:28:10+08:00	0.003378801151295207	0.0	160.0	2.5777777777777775	1.0	89.0	0.0	168910848.0	0.0	6.0	0.0	1.0
2023-08-01 13:28:15+08:00	0.0025034422330704716	0.0	160.0	2.5777777777777775	1.0	89.0	0.0	168910848.0	0.00018330320000004008	6.0	0.0	1.0
2023-08-01 13:28:20+08:00	0.005887510960791683	0.0	170.0	2.5777777777777775	1.0	89.0	0.0	135364608.0	0.0001998241999999095	6.0	0.0	1.0
2023-08-01 13:28:25+08:00	0.0026292725679228747	0.0	170.0	2.5777777777777775	1.0	89.0	0.0	135364608.0	0.00041547240000028296	6.0	0.0	1.0
2023-08-01 13:28:30+08:00	0.0025025025025025025	0.0	170.0	2.5777777777777775	1.0	89.0	0.0	135364608.0	0.0001969289999998125	6.0	0.0	1.0
2023-08-01 13:28:35+08:00	0.0038803354612592317	0.0	165.0	2.6666666666666665	1.0	89.0	0.0	119099392.0	0.00020636420000030853	6.0	0.0	1.0
2023-08-01 13:28:40+08:00	0.0026279564510073832	0.0	165.0	2.6666666666666665	1.0	89.0	0.0	119099392.0	0.0	6.0	0.0	1.0
2023-08-01 13:28:45+08:00	0.002753441802252816	0.0	165.0	2.6666666666666665	1.0	89.0	0.0	119099392.0	0.00020479960000017173	6.0	0.0	1.0
2023-08-01 13:28:50+08:00	0.004633107938893063	0.0	151.0	3.0444444444444443	1.0	89.0	0.0	102334464.0	0.00038873099999960916	6.0	0.0	1.0
2023-08-01 13:28:55+08:00	0.00425531914893617	0.0	151.0	3.0444444444444443	1.0	89.0	0.0	102334464.0	0.00019751620000008074	6.0	0.0	1.0
2023-08-01 13:29:00+08:00	0.003127345509131849	0.0	151.0	3.0444444444444443	1.0	89.0	0.0	102334464.0	0.00020047100000013528	6.0	0.0	1.0
2023-08-01 13:29:05+08:00	0.004256917490922749	0.0	156.0	3.155555555555555	1.0	89.0	0.0	68780032.0	0.00021197539999988634	6.0	0.0	1.0
2023-08-01 13:29:10+08:00	0.0026289434151226844	0.0	156.0	3.155555555555555	1.0	89.0	0.0	68780032.0	0.0	6.0	0.0	1.0
2023-08-01 13:29:15+08:00	0.0025034422330704716	0.0	156.0	3.155555555555555	1.0	89.0	0.0	68780032.0	0.00040518899999995026	6.0	0.0	1.0
2023-08-01 13:29:20+08:00	0.007511266900350526	0.0	163.0	4.311111111111111	1.0	89.0	0.0	19025920.0	0.0001839379999999835	6.0	0.0	1.0
2023-08-01 13:29:25+08:00	0.0025040691123074995	0.0	163.0	4.311111111111111	1.0	89.0	0.0	19025920.0	0.00021283740000015426	6.0	0.0	1.0
2023-08-01 13:29:30+08:00	0.007896715968914515	0.0	163.0	4.311111111111111	1.0	89.0	0.0	19025920.0	0.00020735559999991439	6.0	0.0	1.0
2023-08-01 13:29:35+08:00	0.010556742490888525	0.0	139.0	4.666666666666666	1.0	89.0	0.0	147456.0	0.00020116740000020172	6.0	0.0	1.0
2023-08-01 13:29:40+08:00	0.002753097234388687	0.0	139.0	4.666666666666666	1.0	89.0	0.0	147456.0	0.00020820479999983377	6.0	0.0	1.0
2023-08-01 13:29:45+08:00	0.0036318096430807767	0.0	139.0	4.666666666666666	1.0	89.0	0.0	147456.0	0.00018427679999959422	6.0	0.0	1.0
2023-08-01 13:29:50+08:00	0.0072736393278154	0.0	120.0	3.7999999999999994	1.0	89.0	0.0	16384.0	0.00019645620000048326	6.0	0.0	1.0
2023-08-01 13:29:55+08:00	0.007020183026200326	0.0	120.0	3.7999999999999994	1.0	89.0	0.0	16384.0	0.000203913	6.0	0.0	1.0
2023-08-01 13:30:00+08:00	0.004135856623637048	0.0	120.0	3.7999999999999994	1.0	89.0	0.0	16384.0	0.0002075910000002068	6.0	0.0	1.0
2023-08-01 13:30:05+08:00	0.006766069414860293	0.0	99.0	2.2888888888888888	1.0	89.0	0.0	16384.0	0.00038142839999935065	6.0	0.0	1.0
2023-08-01 13:30:10+08:00	0.006018808777429467	0.0	99.0	2.2888888888888888	1.0	89.0	0.0	16384.0	0.0	6.0	0.0	1.0
2023-08-01 13:30:15+08:00	0.007019303083479569	0.0	99.0	2.2888888888888888	1.0	89.0	0.0	16384.0	0.00020461880000013366	6.0	0.0	1.0
2023-08-01 13:30:20+08:00	0.007395337177237404	0.0	82.0	1.311111111111111	1.0	89.0	0.0	16384.0	0.00019127879999984997	6.0	0.0	1.0
2023-08-01 13:30:25+08:00	0.00890282131661442	0.0	82.0	1.311111111111111	1.0	89.0	0.0	16384.0	0.00019508680000015488	6.0	0.0	1.0
2023-08-01 13:30:30+08:00	0.005389146509587667	0.0	82.0	1.311111111111111	1.0	89.0	0.0	16384.0	0.00019780740000001628	6.0	0.0	1.0
2023-08-01 13:30:35+08:00	0.010042681395932715	0.0	64.0	1.2666666666666666	1.0	89.0	0.0	16384.0	0.0004080454000003897	6.0	0.0	1.0
2023-08-01 13:30:40+08:00	0.009666080843585237	0.0	64.0	1.2666666666666666	1.0	89.0	0.0	16384.0	0.0	6.0	0.0	1.0
2023-08-01 13:30:45+08:00	0.011440784510937893	0.0	64.0	1.2666666666666666	1.0	89.0	0.0	16384.0	0.0002036367999998845	6.0	0.0	1.0
2023-08-01 13:30:50+08:00	0.024125299987368953	0.0	41.0	1.4888888888888887	1.0	89.0	0.0	16384.0	0.00021881019999980822	6.0	0.0	1.0
2023-08-01 13:30:55+08:00	0.014461770623742456	0.0	41.0	1.4888888888888887	1.0	89.0	0.0	16384.0	0.00021946560000003502	6.0	0.0	1.0
2023-08-01 13:31:00+08:00	0.014993070429633363	0.0	41.0	1.4888888888888887	1.0	89.0	0.0	16384.0	0.00037157900000011067	6.0	0.0	1.0
2023-08-01 13:31:05+08:00	0.00928714859437751	0.0	28.0	1.3777777777777775	1.0	89.0	0.0	16384.0	0.000193124799999822	6.0	0.0	1.0
2023-08-01 13:31:10+08:00	0.01093239507413923	0.0	28.0	1.3777777777777775	1.0	89.0	0.0	16384.0	0.0	6.0	0.0	1.0
2023-08-01 13:31:15+08:00	0.013319929630560442	0.0	28.0	1.3777777777777775	1.0	88.0	0.0	16384.0	0.00021021539999992455	5.0	0.0	1.0
2023-08-01 13:31:20+08:00	0.0107999497676755	0.0	17.0	1.2444444444444442	1.0	88.0	0.0	20480.0	0.000204949400000487	4.0	0.0	1.0
2023-08-01 13:31:25+08:00	0.009785472337222432	0.0	17.0	1.2444444444444442	1.0	85.0	0.0	20480.0	0.00022022219999939807	4.0	0.0	1.0
2023-08-01 13:31:30+08:00	0.00877963125548727	0.0	17.0	1.2444444444444442	1.0	84.0	0.0	20480.0	0.0004138182000005486	3.0	0.0	1.0
2023-08-01 13:31:35+08:00	0.00688964048603282	0.0	0.0	1.422222222222222	1.0	85.0	0.0	20480.0	0.00021243339999941214	1.0	0.0	1.0
2023-08-01 13:31:40+08:00	0.008260325406758447	0.0	0.0	1.422222222222222	0.0	81.0	0.0	20480.0	0.00021132920000042077	0.0	0.0	0.0
2023-08-01 13:31:45+08:00	0.0043793793793793796	0.0	0.0	1.422222222222222	0.0	81.0	0.0	20480.0	0.00019541559999964876	0.0	0.0	0.0
2023-08-01 13:31:50+08:00	0.10669009664867579	0.0	0.0	1.2	1.0	90.0	0.0	24576.0	0.0003570576000001324	0.0	0.0	0.0
2023-08-01 13:31:55+08:00	0.037927149831017644	0.0	0.0	1.2	0.0	81.0	0.0	24576.0	0.0006205516000001409	0.0	0.0	0.0
2023-08-01 13:32:00+08:00	0.0814740536475307	0.03636363636363636	0.0	1.2	1.0	87.0	73896010.47272727	24576.0	0.0004356371999996611	2.0	0.0	1.0
2023-08-01 13:32:05+08:00	0.06626581485657021	0.03636363636363636	0.0	1.1555555555555554	0.0	82.0	73896010.47272727	123822080.0	0.0004239533999999878	0.0	0.0	0.0
2023-08-01 13:32:10+08:00	0.0027524083573126487	0.03636363636363636	0.0	1.1555555555555554	0.0	82.0	73896010.47272727	123822080.0	0.0	0.0	0.0	0.0
2023-08-01 13:32:15+08:00	0.09134433665112764	0.03636363636363636	0.0	1.1555555555555554	1.0	90.0	73896010.47272727	123822080.0	0.00041465299999998706	5.0	2.0	1.0
2023-08-01 13:32:20+08:00	0.09052049283379432	0.03636363636363636	0.0	0.31111111111111106	0.0	81.0	73896010.47272727	40960.0	0.0005923744000000397	0.0	0.0	0.0
2023-08-01 13:32:25+08:00	0.0026272988865257097	0.03636363636363636	0.0	0.31111111111111106	0.0	81.0	73896010.47272727	40960.0	0.0002143536000005497	0.0	0.0	0.0
2023-08-01 13:32:30+08:00	0.21774908216229905	0.05454545454545454	0.0	0.31111111111111106	1.0	93.0	149774782.83636364	40960.0	0.0004455889999995577	10.0	1.0	1.0
2023-08-01 13:32:35+08:00	0.2755374634270449	0.05454545454545454	0.0	0.5777777777777777	1.0	82.0	149774782.83636364	28672.0	0.0003169842000005474	0.0	0.0	0.0
2023-08-01 13:32:40+08:00	0.0027524083573126487	0.05454545454545454	0.0	0.5777777777777777	0.0	81.0	149774782.83636364	28672.0	1.1753999999086774e-06	0.0	0.0	0.0
2023-08-01 13:32:45+08:00	0.08915360501567399	0.09090909090909091	0.0	0.5777777777777777	1.0	90.0	238541507.49090907	28672.0	0.0004285903999999618	4.0	0.0	1.0
2023-08-01 13:32:50+08:00	0.16458412217594345	0.09090909090909091	0.0	0.39999999999999997	1.0	89.0	238541507.49090907	93044736.0	0.0004202575999997293	0.0	0.0	0.0
2023-08-01 13:32:55+08:00	0.017910821643286574	0.05454545454545454	0.0	0.39999999999999997	0.0	82.0	164645497.0181818	93044736.0	0.0004701083999997024	0.0	0.0	0.0
2023-08-01 13:33:00+08:00	0.08188897261994474	0.05454545454545454	0.0	0.39999999999999997	1.0	91.0	164645497.0181818	93044736.0	0.00039119360000015033	1.0	0.0	1.0
2023-08-01 13:33:05+08:00	0.0638244514106583	0.05454545454545454	0.0	0.5555555555555555	0.0	81.0	164645497.0181818	123961344.0	0.000396693600000475	0.0	0.0	0.0
2023-08-01 13:33:10+08:00	0.006005254597773051	0.05454545454545454	0.0	0.5555555555555555	0.0	81.0	164645497.0181818	123961344.0	0.00020821359999985135	0.0	0.0	0.0
2023-08-01 13:33:15+08:00	0.08891121436644481	0.05454545454545454	0.0	0.5555555555555555	1.0	89.0	164645497.0181818	123961344.0	0.0004320991999996693	3.0	1.0	1.0
2023-08-01 13:33:20+08:00	0.07979456344732556	0.05454545454545454	0.0	0.2444444444444444	1.0	88.0	164645497.0181818	36864.0	0.00020880020000006992	2.0	0.0	1.0
2023-08-01 13:33:25+08:00	0.11836324839964854	0.05454545454545454	0.0	0.2444444444444444	0.0	82.0	189735060.94545454	36864.0	0.0003556535999997834	0.0	0.0	0.0
2023-08-01 13:33:30+08:00	0.0023773773773773776	0.05454545454545454	0.0	0.2444444444444444	0.0	81.0	189735060.94545454	36864.0	0.00020905740000003447	0.0	0.0	0.0
2023-08-01 13:33:35+08:00	0.1072369246205945	0.05454545454545454	0.0	0.4888888888888888	1.0	90.0	189735060.94545454	36864.0	0.0003737440000001868	0.0	0.0	0.0
2023-08-01 13:33:40+08:00	0.0062546910182636984	0.01818181818181818	0.0	0.4888888888888888	0.0	81.0	100968336.29090908	36864.0	0.0003933287999998925	0.0	0.0	0.0
2023-08-01 13:33:45+08:00	0.0901115427998496	0.03636363636363636	0.0	0.4888888888888888	1.0	88.0	149469742.54545453	36864.0	0.0007657794000003548	2.0	1.0	1.0
2023-08-01 13:33:50+08:00	0.09095464795790528	0.03636363636363636	0.0	0.3777777777777777	1.0	87.0	149469742.54545453	50864128.0	0.00019360319999961462	3.0	1.0	1.0
2023-08-01 13:33:55+08:00	0.06034806560661074	0.03636363636363636	0.0	0.3777777777777777	0.0	81.0	149469742.54545453	50864128.0	0.0004151763999999503	0.0	0.0	0.0
2023-08-01 13:34:00+08:00	0.0025021894157387712	0.03636363636363636	0.0	0.3777777777777777	0.0	81.0	149469742.54545453	50864128.0	0.00038573500000040897	0.0	0.0	0.0
2023-08-01 13:34:05+08:00	0.09030310652748082	0.05454545454545454	0.0	0.5777777777777777	1.0	93.0	201860412.5090909	36864.0	0.0005155955999995854	4.0	0.0	1.0
2023-08-01 13:34:10+08:00	0.1095015958752762	0.07272727272727272	0.0	0.5777777777777777	1.0	93.0	234957284.07272726	36864.0	0.0	10.0	1.0	1.0
2023-08-01 13:34:15+08:00	0.2412165705296277	0.10909090909090909	0.0	0.5777777777777777	1.0	94.0	298024364.2181818	36864.0	0.000199853800000227	10.0	1.0	1.0
2023-08-01 13:34:20+08:00	0.22738821138211385	0.10909090909090909	0.0	0.3555555555555555	1.0	94.0	235262324.36363634	156209152.0	0.00026237800000004083	10.0	1.0	1.0
2023-08-01 13:34:25+08:00	0.269524294072755	0.12727272727272726	0.0	0.3555555555555555	1.0	93.0	275985203.2	156209152.0	0.00017948280000013028	10.0	1.0	1.0
2023-08-01 13:34:30+08:00	0.23996443089430894	0.16363636363636364	0.0	0.3555555555555555	1.0	92.0	370700213.5272727	156209152.0	0.0003783804000001112	9.0	1.0	1.0
2023-08-01 13:34:35+08:00	0.25256621467494617	0.18181818181818182	142.0	3.0444444444444443	1.0	93.0	431555751.56363636	321515520.0	0.00023669619999964198	9.0	1.0	1.0
2023-08-01 13:34:40+08:00	0.24091657171793898	0.16363636363636364	142.0	3.0444444444444443	1.0	93.0	383054345.3090909	321515520.0	0.0	5.0	1.0	1.0
2023-08-01 13:34:45+08:00	0.07762728868823676	0.18181818181818182	142.0	3.0444444444444443	1.0	82.0	457255396.07272726	321515520.0	0.00034525960000024724	0.0	0.0	0.0
2023-08-01 13:34:50+08:00	0.005888248559258331	0.18181818181818182	139.0	4.066666666666666	0.0	82.0	457255396.07272726	542744576.0	0.00045625559999962206	0.0	0.0	0.0
2023-08-01 13:34:55+08:00	0.21424955707415844	0.18181818181818182	139.0	4.066666666666666	1.0	107.0	457255396.07272726	542744576.0	0.00043918779999998494	10.0	1.0	1.0
2023-08-01 13:35:00+08:00	0.19893224863353248	0.18181818181818182	139.0	4.066666666666666	1.0	100.0	499503476.3636363	542744576.0	0.00022292980000031547	10.0	1.0	1.0
2023-08-01 13:35:05+08:00	0.2078994157988316	0.18181818181818182	134.0	4.866666666666666	1.0	100.0	595286127.7090908	525975552.0	0.000222513599999985	10.0	1.0	1.0
2023-08-01 13:35:10+08:00	0.11847922192749778	0.14545454545454545	134.0	4.866666666666666	1.0	84.0	532219047.56363636	525975552.0	0.0	0.0	0.0	1.0
2023-08-01 13:35:15+08:00	0.003504380475594493	0.12727272727272726	134.0	4.866666666666666	1.0	86.0	494012751.1272727	525975552.0	0.0007178879999997889	0.0	0.0	1.0
2023-08-01 13:35:20+08:00	0.006015791452562978	0.10909090909090909	137.0	2.755555555555555	1.0	86.0	453289872.29090905	510255104.0	0.0002045254000002217	0.0	0.0	1.0
2023-08-01 13:35:25+08:00	0.0027527527527527527	0.07272727272727272	137.0	2.755555555555555	1.0	86.0	358574861.96363634	510255104.0	0.00018866679999973712	0.0	0.0	1.0
2023-08-01 13:35:30+08:00	0.00262828535669587	0.05454545454545454	137.0	2.755555555555555	1.0	86.0	297719323.92727274	510255104.0	0.00019933020000024727	0.0	0.0	1.0
2023-08-01 13:35:35+08:00	0.004005507572912755	0.05454545454545454	166.0	2.333333333333333	1.0	86.0	297719323.92727274	476700672.0	0.0002291734000003487	0.0	0.0	1.0
2023-08-01 13:35:40+08:00	0.003503941934676511	0.03636363636363636	166.0	2.333333333333333	1.0	86.0	223518273.16363636	476700672.0	0.0	0.0	0.0	1.0
2023-08-01 13:35:45+08:00	0.0028789585680310424	0.03636363636363636	166.0	2.333333333333333	1.0	86.0	223518273.16363636	476700672.0	0.00046398719999984905	0.0	0.0	1.0
2023-08-01 13:35:50+08:00	0.004757135703555333	0.03636363636363636	158.0	3.0666666666666664	1.0	86.0	223518273.16363636	445214720.0	0.00019950359999967304	0.0	0.0	1.0
2023-08-01 13:35:55+08:00	0.0026279564510073832	0.01818181818181818	158.0	3.0666666666666664	1.0	86.0	128879522.9090909	445214720.0	0.00026114300000017464	0.0	0.0	1.0
2023-08-01 13:36:00+08:00	0.00262828535669587	0.0	158.0	3.0666666666666664	1.0	86.0	0.0	445214720.0	0.0002464729999999804	0.0	0.0	1.0
2023-08-01 13:36:05+08:00	0.0043826696719258705	0.0	140.0	3.5777777777777775	1.0	86.0	0.0	428507136.0	0.00018879019999999968	0.0	0.0	1.0
2023-08-01 13:36:10+08:00	0.0027527527527527527	0.0	140.0	3.5777777777777775	1.0	86.0	0.0	428507136.0	0.00018649679999995782	0.0	0.0	1.0
2023-08-01 13:36:15+08:00	0.0028785982478097623	0.0	140.0	3.5777777777777775	1.0	86.0	0.0	428507136.0	0.00021820019999978512	0.0	0.0	1.0
2023-08-01 13:36:20+08:00	0.005890462463967916	0.0	163.0	3.666666666666666	1.0	86.0	0.0	395931648.0	0.00037323479999997746	0.0	0.0	1.0
2023-08-01 13:36:25+08:00	0.003003378801151295	0.0	163.0	3.666666666666666	1.0	86.0	0.0	395931648.0	0.00021914160000022776	0.0	0.0	0.0
2023-08-01 13:36:30+08:00	0.0037546933667083854	0.0	163.0	3.666666666666666	0.0	82.0	0.0	395931648.0	0.00037937840000026315	0.0	0.0	0.0
2023-08-01 13:36:35+08:00	0.09910815224218063	0.03636363636363636	154.0	3.733333333333333	1.0	90.0	90368186.18181817	362397696.0	0.00039219079999952555	3.0	2.0	1.0
2023-08-01 13:36:40+08:00	0.07906626506024098	0.03636363636363636	154.0	3.733333333333333	1.0	83.0	90368186.18181817	362397696.0	0.00019060080000059542	0.0	0.0	0.0
2023-08-01 13:36:45+08:00	0.0025015634771732333	0.03636363636363636	154.0	3.733333333333333	0.0	83.0	90368186.18181817	362397696.0	0.00019944419999973206	0.0	0.0	0.0
2023-08-01 13:36:50+08:00	0.08913754085994469	0.03636363636363636	158.0	3.1999999999999997	1.0	87.0	90368186.18181817	345628672.0	0.0001997230000000627	0.0	0.0	0.0
2023-08-01 13:36:55+08:00	0.014889889889889889	0.03636363636363636	158.0	3.1999999999999997	0.0	86.0	90368186.18181817	345628672.0	0.0007191563999995765	0.0	0.0	0.0
2023-08-01 13:37:00+08:00	0.12348976217728602	0.03636363636363636	158.0	3.1999999999999997	1.0	100.0	90368186.18181817	345628672.0	0.0005107907999999384	11.0	1.0	1.0
2023-08-01 13:37:05+08:00	0.20066803699897226	0.05454545454545454	158.0	3.755555555555555	1.0	100.0	136581790.25454545	316854272.0	0.00044880360000050247	11.0	1.0	1.0
2023-08-01 13:37:10+08:00	0.20198121703332048	0.07272727272727272	158.0	3.755555555555555	1.0	101.0	204224474.76363635	316854272.0	0.0	11.0	1.0	1.0
2023-08-01 13:37:15+08:00	0.20282776349614395	0.07272727272727272	158.0	3.755555555555555	1.0	101.0	204224474.76363635	316854272.0	0.00019701880000013716	11.0	1.0	1.0
2023-08-01 13:37:20+08:00	0.17605361515659235	0.07272727272727272	0.0	19.13333333333333	1.0	100.0	204224474.76363635	3239936.0	0.0002526478000000054	11.0	1.0	1.0
2023-08-01 13:37:25+08:00	0.1601522842639594	0.09090909090909091	0.0	19.13333333333333	1.0	90.0	275832683.05454546	3239936.0	0.00021316200000001117	0.0	0.0	0.0
2023-08-01 13:37:30+08:00	0.02255639097744361	0.05454545454545454	0.0	19.13333333333333	0.0	81.0	185464496.87272727	3239936.0	0.0003708845999994992	0.0	0.0	0.0
2023-08-01 13:37:35+08:00	0.057462592732302274	0.05454545454545454	0.0	19.288888888888888	1.0	93.0	185464496.87272727	32768.0	0.0008962514000003807	4.0	0.0	1.0
2023-08-01 13:37:40+08:00	0.07937910146390711	0.05454545454545454	0.0	19.288888888888888	1.0	94.0	185464496.87272727	32768.0	0.0	10.0	1.0	1.0
2023-08-01 13:37:45+08:00	0.2606647141219916	0.09090909090909091	0.0	19.288888888888888	1.0	94.0	303972649.8909091	32768.0	0.00015268739999996228	10.0	1.0	1.0
2023-08-01 13:37:50+08:00	0.24174707973590656	0.10909090909090909	0.0	17.82222222222222	1.0	93.0	353160396.8	144887808.0	0.00013637320000015052	10.0	1.0	1.0
2023-08-01 13:37:55+08:00	0.21999237901689317	0.12727272727272726	0.0	17.82222222222222	1.0	94.0	404483425.74545455	144887808.0	0.0002059407999993823	10.0	1.0	1.0
2023-08-01 13:38:00+08:00	0.20708551038613485	0.12727272727272726	0.0	17.82222222222222	1.0	93.0	410584231.56363636	144887808.0	0.00035955060000034675	9.0	1.0	1.0
2023-08-01 13:38:05+08:00	0.20332952090481637	0.12727272727272726	0.0	14.888888888888888	1.0	92.0	403339524.6545454	122019840.0	0.0002420307999997817	9.0	1.0	1.0
2023-08-01 13:38:10+08:00	0.2089457678661936	0.14545454545454545	0.0	14.888888888888888	1.0	92.0	475100253.09090906	122019840.0	0.0	8.0	1.0	1.0
2023-08-01 13:38:15+08:00	0.1115171370967742	0.14545454545454545	0.0	14.888888888888888	0.0	82.0	475100253.09090906	122019840.0	0.00046414400000003295	0.0	0.0	0.0
2023-08-01 13:38:20+08:00	0.005760801502817783	0.12727272727272726	0.0	14.111111111111109	0.0	82.0	403492044.79999995	373899264.0	0.00019803679999981228	0.0	0.0	0.0
2023-08-01 13:38:25+08:00	0.04760711601102481	0.12727272727272726	0.0	14.111111111111109	1.0	87.0	403492044.79999995	373899264.0	0.0004202790000000789	2.0	0.0	1.0
2023-08-01 13:38:30+08:00	0.08602285570764787	0.14545454545454545	0.0	14.111111111111109	0.0	82.0	488216985.59999996	373899264.0	0.0006214278000001627	0.0	0.0	0.0
2023-08-01 13:38:35+08:00	0.0043815723585378065	0.14545454545454545	0.0	30.311111111111106	0.0	79.0	488216985.59999996	32768.0	0.00019754280000015001	0.0	0.0	0.0
2023-08-01 13:38:40+08:00	0.17033589130708265	0.10909090909090909	0.0	30.311111111111106	1.0	90.0	369708832.58181816	32768.0	0.00021238019999998415	7.0	1.0	1.0
2023-08-01 13:38:45+08:00	0.25224882807550997	0.10909090909090909	0.0	30.311111111111106	1.0	83.0	387934989.96363634	32768.0	0.00016923219999966931	0.0	0.0	0.0
2023-08-01 13:38:50+08:00	0.005136557253821098	0.09090909090909091	0.0	16.22222222222222	0.0	81.0	336611961.0181818	28672.0	0.00039705640000065046	0.0	0.0	0.0
2023-08-01 13:38:55+08:00	0.05372573575453976	0.07272727272727272	0.0	16.22222222222222	1.0	87.0	284297551.1272727	28672.0	0.0006496251999998037	2.0	1.0	1.0
2023-08-01 13:39:00+08:00	0.07689417658108955	0.05454545454545454	0.0	16.22222222222222	1.0	86.0	223899573.52727273	28672.0	0.0001147320000001173	3.0	1.0	1.0
2023-08-01 13:39:05+08:00	0.0669005261839138	0.03636363636363636	0.0	16.51111111111111	0.0	82.0	152138845.0909091	95215616.0	0.0004623843999993937	0.0	0.0	0.0
2023-08-01 13:39:10+08:00	0.0027524083573126487	0.03636363636363636	0.0	16.51111111111111	0.0	82.0	152138845.0909091	95215616.0	0.0	0.0	0.0	0.0
2023-08-01 13:39:15+08:00	0.05863926826212254	0.03636363636363636	0.0	16.51111111111111	1.0	87.0	152138845.0909091	95215616.0	0.00071956840000027	2.0	1.0	1.0
2023-08-01 13:39:20+08:00	0.07393483709273184	0.03636363636363636	0.0	0.3555555555555555	1.0	86.0	152138845.0909091	32768.0	0.00019733239999979445	3.0	1.0	1.0
2023-08-01 13:39:25+08:00	0.10397591872569924	0.03636363636363636	0.0	0.3555555555555555	0.0	81.0	151757544.72727272	32768.0	0.00048036720000013136	0.0	0.0	0.0
2023-08-01 13:39:30+08:00	0.0022530980097634247	0.03636363636363636	0.0	0.3555555555555555	0.0	81.0	151757544.72727272	32768.0	0.0001964968000002898	0.0	0.0	0.0
2023-08-01 13:39:35+08:00	0.04922961292747087	0.03636363636363636	0.0	0.5555555555555555	1.0	90.0	151757544.72727272	28672.0	0.00039283599999961893	4.0	0.0	1.0
2023-08-01 13:39:40+08:00	0.17713710185068612	0.03636363636363636	0.0	0.5555555555555555	1.0	89.0	140166013.67272726	28672.0	0.00019724060000001487	0.0	0.0	0.0
2023-08-01 13:39:45+08:00	0.013390063821799525	0.03636363636363636	0.0	0.5555555555555555	0.0	81.0	140166013.67272726	28672.0	0.00044737780000048133	0.0	0.0	0.0
2023-08-01 13:39:50+08:00	0.05951035781544256	0.03636363636363636	0.0	0.31111111111111106	1.0	87.0	140166013.67272726	28672.0	0.00042665960000007883	2.0	1.0	1.0
2023-08-01 13:39:55+08:00	0.0876424189307625	0.03636363636363636	0.0	0.31111111111111106	1.0	87.0	140166013.67272726	28672.0	0.0002478147999994462	3.0	1.0	1.0
2023-08-01 13:40:00+08:00	0.09049887189771873	0.05454545454545454	0.0	0.31111111111111106	0.0	82.0	183481734.98181817	28672.0	0.0004174926000004575	0.0	0.0	0.0
2023-08-01 13:40:05+08:00	0.005636272545090181	0.05454545454545454	0.0	0.5111111111111111	0.0	81.0	183481734.98181817	147456.0	0.00038797499999958517	0.0	0.0	0.0
2023-08-01 13:40:10+08:00	0.0529552014054461	0.05454545454545454	0.0	0.5111111111111111	1.0	88.0	183481734.98181817	147456.0	0.00020895700000025385	3.0	1.0	1.0
2023-08-01 13:40:15+08:00	0.11490644229561724	0.07272727272727272	0.0	0.5111111111111111	1.0	88.0	222221851.9272727	147456.0	0.00018193840000009233	3.0	1.0	1.0
2023-08-01 13:40:20+08:00	0.08466933867735471	0.05454545454545454	0.0	0.3333333333333333	1.0	88.0	137878211.49090907	68984832.0	0.00016032819999978187	0.0	0.0	0.0
2023-08-01 13:40:25+08:00	0.009634634634634634	0.05454545454545454	0.0	0.3333333333333333	0.0	81.0	137878211.49090907	68984832.0	0.0003554950000001611	0.0	0.0	0.0
2023-08-01 13:40:30+08:00	0.23943840121426763	0.09090909090909091	0.0	0.3333333333333333	1.0	101.0	220315350.1090909	68984832.0	0.00043781279999990377	16.0	1.0	1.0
2023-08-01 13:40:35+08:00	0.29679552390640895	0.09090909090909091	0.0	0.5333333333333332	1.0	88.0	210554060.79999998	32768.0	0.0002275761999996462	0.0	0.0	0.0
2023-08-01 13:40:40+08:00	0.008636875704093128	0.09090909090909091	0.0	0.5333333333333332	0.0	83.0	210554060.79999998	32768.0	0.00043318460000065786	0.0	0.0	0.0
2023-08-01 13:40:45+08:00	0.05030736419520763	0.09090909090909091	0.0	0.5333333333333332	1.0	90.0	210554060.79999998	32768.0	0.00043337899999968955	2.0	1.0	1.0
2023-08-01 13:40:50+08:00	0.08271620434291452	0.09090909090909091	0.0	0.28888888888888886	1.0	91.0	210554060.79999998	6017024.0	0.00013806340000002137	2.0	0.0	1.0
2023-08-01 13:40:55+08:00	0.050401203610832494	0.09090909090909091	0.0	0.28888888888888886	0.0	83.0	219247709.0909091	6017024.0	0.00020747740000004455	0.0	0.0	0.0
2023-08-01 13:41:00+08:00	0.05860208307190363	0.09090909090909091	0.0	0.28888888888888886	1.0	90.0	219247709.0909091	6017024.0	0.0016799530000000118	3.0	2.0	1.0
2023-08-01 13:41:05+08:00	0.09478970495919649	0.09090909090909091	0.0	0.5555555555555555	1.0	88.0	219247709.0909091	42967040.0	0.00019755160000016757	0.0	0.0	0.0
2023-08-01 13:41:10+08:00	0.02003255289846	0.07272727272727272	0.0	0.5555555555555555	0.0	82.0	180507592.14545453	42967040.0	0.0002671667999997851	0.0	0.0	0.0
2023-08-01 13:41:15+08:00	0.048198820133048825	0.07272727272727272	0.0	0.5555555555555555	1.0	89.0	180507592.14545453	42967040.0	0.00042199139999965496	2.0	1.0	1.0
2023-08-01 13:41:20+08:00	0.08282015835113737	0.07272727272727272	0.0	0.39999999999999997	1.0	88.0	180507592.14545453	8953856.0	0.00013005340000020736	0.0	0.0	0.0
2023-08-01 13:41:25+08:00	0.019396821424102113	0.03636363636363636	0.0	0.39999999999999997	0.0	81.0	98070453.52727272	8953856.0	0.0017775706000001889	0.0	0.0	0.0
2023-08-01 13:41:30+08:00	0.06770310932798394	0.03636363636363636	0.0	0.39999999999999997	1.0	88.0	99443134.83636363	8953856.0	0.0004299402000000896	2.0	1.0	1.0
2023-08-01 13:41:35+08:00	0.07969377510040161	0.03636363636363636	0.0	0.6	1.0	88.0	99443134.83636363	18792448.0	0.0001996053999995695	0.0	0.0	0.0
2023-08-01 13:41:40+08:00	0.013393415946927025	0.03636363636363636	0.0	0.6	0.0	82.0	99443134.83636363	18792448.0	0.00019171480000039763	0.0	0.0	0.0
2023-08-01 13:41:45+08:00	0.04130162703379224	0.03636363636363636	0.0	0.6	1.0	89.0	99443134.83636363	18792448.0	0.0003877838000001077	2.0	0.0	1.0
2023-08-01 13:41:50+08:00	0.06947579633809882	0.01818181818181818	0.0	0.31111111111111106	0.0	82.0	47433765.236363634	123822080.0	0.0003339097999997875	0.0	0.0	0.0
2023-08-01 13:41:55+08:00	0.00262828535669587	0.01818181818181818	0.0	0.31111111111111106	0.0	83.0	47433765.236363634	123822080.0	0.00020989080000006767	0.0	0.0	0.0
2023-08-01 13:42:00+08:00	0.02744017040471119	0.01818181818181818	0.0	0.31111111111111106	0.0	81.0	47433765.236363634	123822080.0	0.0009083777999997267	0.0	0.0	0.0
2023-08-01 13:42:05+08:00	0.005888986342563588	0.01818181818181818	0.0	0.4444444444444444	0.0	81.0	47433765.236363634	6766592.0	0.0002076416000001302	0.0	0.0	0.0
2023-08-01 13:42:10+08:00	0.0753106564578888	0.03636363636363636	0.0	0.4444444444444444	1.0	88.0	90291926.10909091	6766592.0	0.00021999200000024643	3.0	2.0	1.0
2023-08-01 13:42:15+08:00	0.07953832643332079	0.03636363636363636	0.0	0.4444444444444444	1.0	85.0	90291926.10909091	6766592.0	0.0002001469999996175	0.0	0.0	0.0
2023-08-01 13:42:20+08:00	0.007131239834855498	0.03636363636363636	0.0	0.28888888888888886	0.0	81.0	90291926.10909091	6750208.0	0.0006035113999999453	0.0	0.0	0.0
2023-08-01 13:42:25+08:00	0.07259482542074856	0.01818181818181818	0.0	0.28888888888888886	1.0	88.0	42858160.87272727	6750208.0	0.00022322539999990453	3.0	1.0	1.0
2023-08-01 13:42:30+08:00	0.15087719298245614	0.05454545454545454	0.0	0.28888888888888886	1.0	88.0	87927863.85454544	6750208.0	0.000179481600000031	2.0	0.0	1.0
2023-08-01 13:42:35+08:00	0.09096620178414375	0.05454545454545454	0.0	0.8888888888888888	0.0	81.0	87927863.85454544	120594432.0	0.0001917588000004855	0.0	0.0	0.0
2023-08-01 13:42:40+08:00	0.0022522522522522522	0.05454545454545454	0.0	0.8888888888888888	0.0	81.0	87927863.85454544	120594432.0	0.0	0.0	0.0	0.0
2023-08-01 13:42:45+08:00	0.06385647973905408	0.07272727272727272	0.0	0.8888888888888888	1.0	88.0	113246208.0	120594432.0	0.00041788159999995856	3.0	1.0	1.0
2023-08-01 13:42:50+08:00	0.059899749373433585	0.09090909090909091	0.0	0.6888888888888888	0.0	81.0	124227658.47272727	28672.0	0.0005115539999998476	0.0	0.0	0.0
2023-08-01 13:42:55+08:00	0.0020022525341008633	0.09090909090909091	0.0	0.6888888888888888	0.0	82.0	124227658.47272727	28672.0	0.0002110002000001998	0.0	0.0	0.0
2023-08-01 13:43:00+08:00	0.07896725440806046	0.09090909090909091	0.0	0.6888888888888888	1.0	97.0	124227658.47272727	28672.0	0.0004216469999995809	5.0	1.0	1.0
2023-08-01 13:43:05+08:00	0.17344862665310273	0.1090909090909091	0.0	0.8666666666666666	1.0	96.0	123160017.45454545	32768.0	0.0001450458000000765	5.0	1.0	1.0
2023-08-01 13:43:10+08:00	0.15916910921371225	0.14545454545454545	0.0	0.8666666666666666	1.0	96.0	174025485.96363637	32768.0	0.0	5.0	1.0	1.0
2023-08-01 13:43:15+08:00	0.17178770949720673	0.16363636363636364	0.0	0.8666666666666666	1.0	96.0	204224474.76363635	32768.0	0.00014783200000039186	5.0	1.0	1.0
2023-08-01 13:43:20+08:00	0.06658322903629538	0.16363636363636364	0.0	0.28888888888888886	1.0	96.0	204224474.76363635	20480.0	0.00034471119999963663	5.0	1.0	1.0
2023-08-01 13:43:25+08:00	0.07612239779282669	0.12727272727272726	0.0	0.28888888888888886	1.0	96.0	159154771.78181818	20480.0	0.00017238220000024285	5.0	1.0	1.0
2023-08-01 13:43:30+08:00	0.13945278022947927	0.14545454545454545	0.0	0.28888888888888886	1.0	92.0	192709203.78181818	20480.0	0.0001814807999998891	8.0	3.0	1.0
2023-08-01 13:43:35+08:00	0.258680333119795	0.16363636363636364	0.0	0.6444444444444444	1.0	92.0	233050782.25454545	299560960.0	0.00012767899999985844	8.0	3.0	1.0
2023-08-01 13:43:40+08:00	0.2418818716440808	0.16363636363636364	0.0	0.6444444444444444	1.0	92.0	257911565.96363634	299560960.0	0.0001554032000001371	8.0	3.0	1.0
2023-08-01 13:43:45+08:00	0.22750511247443764	0.14545454545454545	0.0	0.6444444444444444	1.0	83.0	246930115.49090907	299560960.0	0.00042103680000025177	0.0	0.0	0.0
2023-08-01 13:43:50+08:00	0.005634861006761833	0.14545454545454545	0.0	0.42222222222222217	0.0	81.0	246930115.49090907	105885696.0	0.00020747519999986253	0.0	0.0	0.0
2023-08-01 13:43:55+08:00	0.05869074492099323	0.14545454545454545	0.0	0.42222222222222217	1.0	88.0	246930115.49090907	105885696.0	0.00024683560000013924	3.0	1.0	1.0
2023-08-01 13:44:00+08:00	0.11185120020108082	0.12727272727272726	0.0	0.42222222222222217	1.0	88.0	270646998.1090909	105885696.0	0.00023680139999981975	3.0	1.0	1.0
2023-08-01 13:44:05+08:00	0.09153605015673981	0.09090909090909091	0.0	0.6222222222222221	1.0	86.0	219781529.6	181481472.0	0.0004139258000002144	0.0	0.0	0.0
2023-08-01 13:44:10+08:00	0.025034422330704718	0.07272727272727272	0.0	0.6222222222222221	0.0	81.0	189582540.79999998	181481472.0	0.0002193759999997269	0.0	0.0	0.0
2023-08-01 13:44:15+08:00	0.04451968898921495	0.07272727272727272	0.0	0.6222222222222221	1.0	87.0	189582540.79999998	181481472.0	0.00042243640000023676	1.0	0.0	1.0
2023-08-01 13:44:20+08:00	0.1349824208940231	0.09090909090909091	0.0	4.7333333333333325	1.0	87.0	255394983.56363636	28672.0	0.00015218319999945606	0.0	0.0	0.0
2023-08-01 13:44:25+08:00	0.006882743085971719	0.07272727272727272	0.0	4.7333333333333325	0.0	82.0	221840551.56363636	28672.0	0.0004178674000002047	0.0	0.0	0.0
2023-08-01 13:44:30+08:00	0.04825770869892204	0.05454545454545454	0.0	4.7333333333333325	1.0	87.0	181498973.0909091	28672.0	0.00038138100000040254	1.0	0.0	1.0
2023-08-01 13:44:35+08:00	0.07073874325849742	0.03636363636363636	0.0	4.822222222222222	0.0	81.0	131319845.23636363	36864.0	0.000377383599999348	0.0	0.0	0.0
2023-08-01 13:44:40+08:00	0.0025018764073054794	0.03636363636363636	0.0	4.822222222222222	0.0	81.0	131319845.23636363	36864.0	0.0	0.0	0.0	0.0
2023-08-01 13:44:45+08:00	0.0658405307297534	0.05454545454545454	0.0	4.822222222222222	1.0	87.0	169221101.38181818	36864.0	0.00042030740000029707	2.0	1.0	1.0
2023-08-01 13:44:50+08:00	0.08225705329153604	0.05454545454545454	0.0	4.622222222222222	1.0	86.0	169221101.38181818	19161088.0	0.00019123539999981175	2.0	0.0	1.0
2023-08-01 13:44:55+08:00	0.02478407810739767	0.03636363636363636	0.0	4.622222222222222	0.0	81.0	103713698.9090909	19161088.0	0.0005864356000003567	0.0	0.0	0.0
2023-08-01 13:45:00+08:00	0.057393483709273184	0.05454545454545454	0.0	4.622222222222222	1.0	88.0	126210420.36363636	19161088.0	0.00035285800000011135	2.0	0.0	1.0
2023-08-01 13:45:05+08:00	0.05325814536340852	0.05454545454545454	0.0	0.39999999999999997	0.0	83.0	126210420.36363636	36864.0	0.0004208831999996221	0.0	0.0	0.0
2023-08-01 13:45:10+08:00	0.0025021894157387712	0.05454545454545454	0.0	0.39999999999999997	0.0	82.0	126210420.36363636	36864.0	0.0	0.0	0.0	0.0
2023-08-01 13:45:15+08:00	0.11814613144231986	0.05454545454545454	0.0	0.39999999999999997	1.0	100.0	85411281.45454545	36864.0	0.0004094782000002795	11.0	1.0	1.0
2023-08-01 13:45:20+08:00	0.2256774193548387	0.07272727272727272	0.0	0.3555555555555555	1.0	100.0	117593032.14545454	24576.0	0.00022818499999956998	11.0	1.0	1.0
2023-08-01 13:45:25+08:00	0.19838212634822805	0.09090909090909091	0.0	0.3555555555555555	1.0	100.0	150079823.12727273	24576.0	0.0002916248000005339	11.0	1.0	1.0
2023-08-01 13:45:30+08:00	0.20413669064748202	0.10909090909090909	0.0	0.3555555555555555	1.0	100.0	179668731.34545454	24576.0	0.0001462413999995249	11.0	1.0	1.0
2023-08-01 13:45:35+08:00	0.20953850109268543	0.12727272727272726	0.0	0.7333333333333333	1.0	100.0	214519584.58181816	20480.0	0.00020197680000038075	11.0	1.0	1.0
2023-08-01 13:45:40+08:00	0.16337386018237082	0.12727272727272726	0.0	0.7333333333333333	1.0	90.0	217036166.98181817	20480.0	0.0	0.0	0.0	0.0
2023-08-01 13:45:45+08:00	0.017027669963690997	0.12727272727272726	0.0	0.7333333333333333	0.0	81.0	217036166.98181817	20480.0	0.0005600153999999691	0.0	0.0	0.0
2023-08-01 13:45:50+08:00	0.03811912225705329	0.12727272727272726	0.0	0.4888888888888888	1.0	89.0	217036166.98181817	32768.0	0.0005861889999998482	2.0	1.0	1.0
2023-08-01 13:45:55+08:00	0.07963823640246201	0.10909090909090909	0.0	0.4888888888888888	1.0	90.0	194539445.52727273	32768.0	0.0001733467999997629	0.0	0.0	0.0
2023-08-01 13:46:00+08:00	0.014884302689180739	0.10909090909090909	0.0	0.4888888888888888	0.0	83.0	194539445.52727273	32768.0	0.0004006014000005109	0.0	0.0	0.0
2023-08-01 13:46:05+08:00	0.010269254852849092	0.10909090909090909	0.0	0.6	0.0	82.0	194539445.52727273	40960.0	0.000616003999999748	0.0	0.0	0.0
2023-08-01 13:46:10+08:00	0.0026276276276276274	0.09090909090909091	0.0	0.6	0.0	81.0	169526141.67272726	40960.0	0.00020329219999979387	0.0	0.0	0.0
2023-08-01 13:46:15+08:00	0.13349240236091925	0.09090909090909091	0.0	0.6	1.0	91.0	178601090.3272727	40960.0	0.0004142354000002513	7.0	1.0	1.0
2023-08-01 13:46:20+08:00	0.25786481364497793	0.09090909090909091	0.0	0.2222222222222222	0.0	82.0	192175383.27272725	73728.0	0.00034751939999964063	0.0	0.0	0.0
2023-08-01 13:46:25+08:00	0.002127659574468085	0.07272727272727272	0.0	0.2222222222222222	0.0	82.0	162586475.05454543	73728.0	0.00022653800000043133	0.0	0.0	0.0
2023-08-01 13:46:30+08:00	0.044405418966382344	0.05454545454545454	0.0	0.2222222222222222	1.0	89.0	127735621.81818181	73728.0	0.0004467443999999432	3.0	2.0	1.0
2023-08-01 13:46:35+08:00	0.0901330655284961	0.03636363636363636	0.0	0.4888888888888888	1.0	86.0	87317783.27272727	24965120.0	0.00019622279999964576	2.0	0.0	1.0
2023-08-01 13:46:40+08:00	0.04172409472497181	0.03636363636363636	0.0	0.4888888888888888	0.0	82.0	87317783.27272727	24965120.0	0.00037604080000050997	0.0	0.0	0.0
2023-08-01 13:46:45+08:00	0.0487468671679198	0.03636363636363636	0.0	0.4888888888888888	1.0	87.0	87317783.27272727	24965120.0	0.0003996761999999876	1.0	0.0	1.0
2023-08-01 13:46:50+08:00	0.044207889793362556	0.03636363636363636	0.0	0.39999999999999997	0.0	82.0	87317783.27272727	32768.0	0.00035279680000002147	0.0	0.0	0.0
2023-08-01 13:46:55+08:00	0.06162922053470566	0.03636363636363636	0.0	0.39999999999999997	1.0	106.0	87317783.27272727	32768.0	0.000415532399999563	3.0	1.0	1.0
2023-08-01 13:47:00+08:00	0.13293925292416048	0.05454545454545454	0.0	0.39999999999999997	1.0	103.0	165789398.1090909	32768.0	0.00036664920000006873	1.0	0.0	1.0
2023-08-01 13:47:05+08:00	0.4030002542588355	0.07272727272727272	0.0	0.6888888888888888	1.0	103.0	216349826.3272727	36864.0	0.00012579320000014605	20.0	1.0	1.0
2023-08-01 13:47:10+08:00	0.5616455857927687	0.07272727272727272	0.0	0.6888888888888888	1.0	83.0	234728503.85454544	36864.0	0.0	0.0	0.0	0.0
2023-08-01 13:47:15+08:00	0.003128128128128128	0.05454545454545454	0.0	0.6888888888888888	0.0	81.0	188667419.9272727	36864.0	0.00036326560000006226	0.0	0.0	0.0
2023-08-01 13:47:20+08:00	0.05462079357106982	0.05454545454545454	0.0	0.42222222222222217	1.0	90.0	188667419.9272727	96636928.0	0.00039385299999992183	3.0	2.0	1.0
2023-08-01 13:47:25+08:00	0.09641424272818455	0.05454545454545454	0.0	0.42222222222222217	1.0	87.0	188667419.9272727	96636928.0	0.0003757743999997842	0.0	0.0	0.0
2023-08-01 13:47:30+08:00	0.02015523284927391	0.05454545454545454	0.0	0.42222222222222217	0.0	81.0	188667419.9272727	96636928.0	0.0003860616000004313	0.0	0.0	0.0
2023-08-01 13:47:35+08:00	0.19336110059320966	0.07272727272727272	0.0	0.8222222222222221	1.0	101.0	252878401.16363636	96624640.0	0.00039656920000012973	16.0	1.0	1.0
2023-08-01 13:47:40+08:00	0.32561099796334014	0.09090909090909091	0.0	0.8222222222222221	1.0	86.0	319758484.94545454	96624640.0	0.0	0.0	0.0	0.0
2023-08-01 13:47:45+08:00	0.029304946775203504	0.09090909090909091	0.0	0.8222222222222221	0.0	81.0	319758484.94545454	96624640.0	0.00040225039999981506	0.0	0.0	0.0
2023-08-01 13:47:50+08:00	0.05945064593001379	0.09090909090909091	0.0	4.6	1.0	86.0	319758484.94545454	1744896.0	0.0006577692000000468	0.0	0.0	0.0
2023-08-01 13:47:55+08:00	0.043478260869565216	0.07272727272727272	0.0	4.6	0.0	82.0	241286870.1090909	1744896.0	0.00039237459999981185	0.0	0.0	0.0
2023-08-01 13:48:00+08:00	0.011141712568853279	0.05454545454545454	0.0	4.6	0.0	83.0	190726441.89090908	1744896.0	0.0005797819999997956	0.0	0.0	0.0
2023-08-01 13:48:05+08:00	0.003629082718057815	0.03636363636363636	0.0	4.844444444444444	0.0	81.0	131091065.01818182	4960256.0	0.00017754160000009732	0.0	0.0	0.0
2023-08-01 13:48:10+08:00	0.05300751879699248	0.05454545454545454	0.0	4.844444444444444	1.0	87.0	190802701.96363637	4960256.0	0.00019375620000019466	2.0	1.0	1.0
2023-08-01 13:48:15+08:00	0.08356336260978671	0.07272727272727272	0.0	4.844444444444444	1.0	86.0	200335211.05454543	4960256.0	0.0003739619999997501	2.0	0.0	1.0
2023-08-01 13:48:20+08:00	0.03260596940055179	0.07272727272727272	0.0	4.466666666666666	0.0	81.0	200335211.05454543	11636736.0	0.0003012680000004764	0.0	0.0	0.0
2023-08-01 13:48:25+08:00	0.06544403969350585	0.09090909090909091	0.0	4.466666666666666	1.0	90.0	210477800.72727272	11636736.0	0.000387449799999473	5.0	2.0	1.0
2023-08-01 13:48:30+08:00	0.14247888034295803	0.07272727272727272	0.0	4.466666666666666	0.0	82.0	146266819.49090907	11636736.0	0.00039464700000024777	0.0	0.0	0.0
2023-08-01 13:48:35+08:00	0.005635566687539137	0.05454545454545454	0.0	0.8222222222222221	0.0	81.0	79386735.7090909	24576.0	0.00021198279999978809	0.0	0.0	0.0
2023-08-01 13:48:40+08:00	0.03657772767130152	0.05454545454545454	0.0	0.8222222222222221	1.0	87.0	79386735.7090909	24576.0	0.0001963019999998039	2.0	1.0	1.0
2023-08-01 13:48:45+08:00	0.08295682730923695	0.05454545454545454	0.0	0.8222222222222221	1.0	86.0	79386735.7090909	24576.0	0.00029248740000014094	2.0	0.0	1.0
2023-08-01 13:48:50+08:00	0.039984958636249686	0.05454545454545454	0.0	0.5555555555555555	0.0	81.0	79386735.7090909	123961344.0	0.0004199526000000731	0.0	0.0	0.0
2023-08-01 13:48:55+08:00	0.03619739478957916	0.05454545454545454	0.0	0.5555555555555555	1.0	87.0	79386735.7090909	123961344.0	0.00042932240000013164	2.0	1.0	1.0
2023-08-01 13:49:00+08:00	0.08564263322884012	0.05454545454545454	0.0	0.5555555555555555	1.0	86.0	79386735.7090909	123961344.0	0.00023087759999995683	2.0	0.0	1.0
2023-08-01 13:49:05+08:00	0.03787308753448708	0.03636363636363636	0.0	0.7555555555555554	0.0	81.0	19675098.76363636	123957248.0	0.00034306300000039867	0.0	0.0	0.0
2023-08-01 13:49:10+08:00	0.06943225968166436	0.03636363636363636	0.0	0.7555555555555554	1.0	105.0	112026046.83636363	123957248.0	0.00043029899999993406	3.0	1.0	1.0
2023-08-01 13:49:15+08:00	0.10689611857806808	0.03636363636363636	0.0	0.7555555555555554	1.0	103.0	112026046.83636363	123957248.0	0.0001659107999998355	1.0	0.0	1.0
2023-08-01 13:49:20+08:00	0.269114307342922	0.01818181818181818	0.0	0.31111111111111106	1.0	104.0	101883457.16363636	24576.0	0.0001784833999998625	20.0	1.0	1.0
2023-08-01 13:49:25+08:00	0.6461459535718866	0.03636363636363636	0.0	0.31111111111111106	1.0	104.0	182795394.3272727	24576.0	0.00018567380000007462	12.0	1.0	1.0
2023-08-01 13:49:30+08:00	0.2113708149084018	0.03636363636363636	0.0	0.31111111111111106	0.0	81.0	182795394.3272727	24576.0	0.0003581677999996202	0.0	0.0	0.0
2023-08-01 13:49:35+08:00	0.0786460299484082	0.05454545454545454	0.0	0.6	1.0	97.0	261648309.5272727	96628736.0	0.00039707900000038874	7.0	1.0	1.0
2023-08-01 13:49:40+08:00	0.11708301791572041	0.05454545454545454	0.0	0.6	0.0	81.0	261648309.5272727	96628736.0	0.00011531859999962535	0.0	0.0	0.0
2023-08-01 13:49:45+08:00	0.018564977420973405	0.05454545454545454	0.0	0.6	1.0	99.0	261648309.5272727	96628736.0	0.0005955324000005646	2.0	0.0	1.0
2023-08-01 13:49:50+08:00	0.10146206201159566	0.09090909090909091	0.0	0.3555555555555555	1.0	99.0	332341396.94545454	96653312.0	0.00010454479999992828	6.0	0.0	1.0
2023-08-01 13:49:55+08:00	0.15084574602373138	0.10909090909090909	0.0	0.3555555555555555	1.0	99.0	343399107.4909091	96653312.0	0.00020637639999989687	7.0	0.0	1.0
2023-08-01 13:50:00+08:00	0.14096583028621865	0.12727272727272726	0.0	0.3555555555555555	1.0	100.0	356973400.43636364	96653312.0	0.0003221056000000999	7.0	0.0	1.0
2023-08-01 13:50:05+08:00	0.1394763343403827	0.14545454545454545	48.0	3.5777777777777775	1.0	100.0	279340646.4	30052352.0	0.00022749219999980143	7.0	0.0	1.0
2023-08-01 13:50:10+08:00	0.12979313824419778	0.16363636363636364	48.0	3.5777777777777775	1.0	99.0	288949415.56363636	30052352.0	0.0	7.0	0.0	1.0
2023-08-01 13:50:15+08:00	0.12490584986191314	0.18181818181818182	48.0	3.5777777777777775	1.0	99.0	301227287.27272725	30052352.0	0.00020587540000036598	7.0	0.0	1.0
2023-08-01 13:50:20+08:00	0.11406269671408788	0.16363636363636364	22.0	3.9555555555555553	1.0	99.0	220315350.1090909	120078336.0	0.00016656279999978097	7.0	0.0	1.0
2023-08-01 13:50:25+08:00	0.12153652392947104	0.18181818181818182	22.0	3.9555555555555553	1.0	92.0	235719884.79999998	120078336.0	0.000406935999999547	5.0	0.0	1.0
2023-08-01 13:50:30+08:00	0.1501384344324188	0.18181818181818182	22.0	3.9555555555555553	1.0	93.0	177609709.38181818	120078336.0	0.00022187340000030532	5.0	0.0	1.0
2023-08-01 13:50:35+08:00	0.15075566750629724	0.19999999999999998	26.0	5.422222222222222	1.0	93.0	201936672.58181816	143089664.0	0.00017339199999995004	5.0	0.0	1.0
2023-08-01 13:50:40+08:00	0.14577296207635126	0.19999999999999998	26.0	5.422222222222222	1.0	92.0	201936672.58181816	143089664.0	0.0	5.0	0.0	1.0
2023-08-01 13:50:45+08:00	0.10754716981132076	0.16363636363636364	26.0	5.422222222222222	1.0	90.0	131243585.16363636	143089664.0	0.00021847679999993376	5.0	0.0	1.0
2023-08-01 13:50:50+08:00	0.006520376175548589	0.14545454545454545	36.0	4.533333333333333	1.0	90.0	120185874.61818181	28672.0	0.0003938095999998836	5.0	0.0	1.0
2023-08-01 13:50:55+08:00	0.0032573289902280127	0.12727272727272726	36.0	4.533333333333333	1.0	92.0	106611581.67272727	28672.0	0.00021511300000014443	5.0	0.0	1.0
2023-08-01 13:51:00+08:00	0.0033813400125234814	0.09090909090909091	36.0	4.533333333333333	1.0	92.0	82360878.54545455	28672.0	0.00018552360000043678	5.0	0.0	1.0
2023-08-01 13:51:05+08:00	0.005390497680832393	0.07272727272727272	13.0	4.644444444444444	1.0	92.0	72752109.38181818	12288.0	0.00019074759999995194	0.0	0.0	0.0
2023-08-01 13:51:10+08:00	0.007260891337005508	0.05454545454545454	13.0	4.644444444444444	0.0	81.0	60474237.67272727	12288.0	0.00022660819999984483	0.0	0.0	0.0
2023-08-01 13:51:15+08:00	0.04085725028199023	0.07272727272727272	13.0	4.644444444444444	1.0	87.0	89300545.16363636	12288.0	0.00038502059999956373	2.0	1.0	1.0
2023-08-01 13:51:20+08:00	0.08873292392530392	0.07272727272727272	0.0	3.444444444444444	1.0	83.0	85106241.16363636	21209088.0	0.00040352900000044655	0.0	0.0	0.0
2023-08-01 13:51:25+08:00	0.0026243439140214947	0.05454545454545454	0.0	3.444444444444444	0.0	81.0	64363501.381818175	21209088.0	0.0004186157999995999	0.0	0.0	0.0
2023-08-01 13:51:30+08:00	0.046190535960838455	0.05454545454545454	0.0	3.444444444444444	1.0	88.0	52848230.4	21209088.0	0.00046092760000036035	3.0	1.0	1.0
2023-08-01 13:51:35+08:00	0.10693641618497109	0.05454545454545454	0.0	1.222222222222222	1.0	83.0	52848230.4	40960.0	0.0001456818000001192	0.0	0.0	0.0
2023-08-01 13:51:40+08:00	0.002751375687843922	0.05454545454545454	0.0	1.222222222222222	0.0	81.0	52848230.4	40960.0	0.0003914291999997488	0.0	0.0	0.0
2023-08-01 13:51:45+08:00	0.050896326939952365	0.07272727272727272	0.0	1.222222222222222	1.0	89.0	71074387.78181818	40960.0	0.00040101100000029534	3.0	1.0	1.0
2023-08-01 13:51:50+08:00	0.06849830636055702	0.09090909090909091	0.0	0.4888888888888888	0.0	81.0	87622823.56363636	32768.0	0.00034384219999950005	0.0	0.0	0.0
2023-08-01 13:51:55+08:00	0.008138224614999374	0.09090909090909091	0.0	0.4888888888888888	0.0	82.0	87622823.56363636	32768.0	0.000650269800000558	0.0	0.0	0.0
2023-08-01 13:52:00+08:00	0.002251688766574931	0.09090909090909091	0.0	0.4888888888888888	0.0	81.0	87622823.56363636	32768.0	0.00019699599999967177	0.0	0.0	0.0
2023-08-01 13:52:05+08:00	0.07178777973346744	0.10909090909090909	0.0	0.6	1.0	106.0	108213043.19999999	81920.0	0.0004640479999999059	9.0	1.0	1.0
2023-08-01 13:52:10+08:00	0.21194409148665821	0.10909090909090909	0.0	0.6	1.0	106.0	104094999.27272727	81920.0	0.0001797369999998466	9.0	1.0	1.0
2023-08-01 13:52:15+08:00	0.2028709349593496	0.12727272727272726	0.0	0.6	1.0	83.0	156104368.87272727	81920.0	0.0003635854000002325	0.0	0.0	0.0
2023-08-01 13:52:20+08:00	0.004005507572912756	0.12727272727272726	0.0	0.5111111111111111	0.0	81.0	156104368.87272727	90112.0	0.0001753213999997172	0.0	0.0	0.0
2023-08-01 13:52:25+08:00	0.02855353788353162	0.10909090909090909	0.0	0.5111111111111111	1.0	89.0	143292676.65454546	90112.0	0.00042607620000012503	2.0	1.0	1.0
2023-08-01 13:52:30+08:00	0.08147125282450414	0.10909090909090909	0.0	0.5111111111111111	1.0	88.0	143292676.65454546	90112.0	0.0002178843999999458	2.0	0.0	1.0
2023-08-01 13:52:35+08:00	0.04698659315875204	0.10909090909090909	0.0	0.8444444444444443	0.0	81.0	143292676.65454546	123977728.0	0.00039026060000040274	0.0	0.0	0.0
2023-08-01 13:52:40+08:00	0.06993183539510225	0.09090909090909091	0.0	0.8444444444444443	1.0	97.0	125066519.27272727	123977728.0	0.0004013847999999598	14.0	6.0	1.0
2023-08-01 13:52:45+08:00	0.2084463386284386	0.09090909090909091	0.0	0.8444444444444443	1.0	97.0	148478361.6	123977728.0	0.0001933813999997369	14.0	6.0	1.0
2023-08-01 13:52:50+08:00	0.19039649845520085	0.10909090909090909	0.0	0.5777777777777777	1.0	98.0	190726441.89090908	20643840.0	0.0002113821999998322	14.0	6.0	1.0
2023-08-01 13:52:55+08:00	0.19363531374310278	0.12727272727272726	0.0	0.5777777777777777	1.0	99.0	247158895.7090909	20643840.0	0.00011865780000022141	14.0	6.0	1.0
2023-08-01 13:53:00+08:00	0.1441902083599642	0.10909090909090909	0.0	0.5777777777777777	0.0	83.0	226568676.07272726	20643840.0	0.00036326080000037564	0.0	0.0	0.0
2023-08-01 13:53:05+08:00	0.006636614074630603	0.09090909090909091	0.0	0.9555555555555555	0.0	81.0	201860412.5090909	56864768.0	0.00019545559999940566	0.0	0.0	0.0
2023-08-01 13:53:10+08:00	0.026434477574542724	0.05454545454545454	0.0	0.9555555555555555	1.0	87.0	138640812.21818182	56864768.0	0.00021137480000064102	1.0	0.0	1.0
2023-08-01 13:53:15+08:00	0.10087829360100377	0.07272727272727272	0.0	0.9555555555555555	1.0	83.0	195912126.8363636	56864768.0	0.00022076279999936333	0.0	0.0	0.0
2023-08-01 13:53:20+08:00	0.0043810239078733255	0.07272727272727272	49.0	1.9333333333333331	0.0	81.0	195912126.8363636	32768.0	0.000373553600000065	0.0	0.0	0.0
2023-08-01 13:53:25+08:00	0.02231135622963149	0.07272727272727272	49.0	1.9333333333333331	1.0	89.0	195912126.8363636	32768.0	0.0004176436000001615	6.0	0.0	1.0
2023-08-01 13:53:30+08:00	0.0072772898368883305	0.07272727272727272	49.0	1.9333333333333331	1.0	89.0	195912126.8363636	32768.0	0.0003828704000000016	6.0	0.0	1.0
2023-08-01 13:53:35+08:00	0.005886773547094188	0.07272727272727272	29.0	2.5999999999999996	1.0	89.0	195912126.8363636	20480.0	0.00019218280000004028	6.0	0.0	1.0
2023-08-01 13:53:40+08:00	0.0023770799449518328	0.05454545454545454	29.0	2.5999999999999996	1.0	89.0	155951848.72727272	20480.0	0.0	6.0	0.0	1.0
2023-08-01 13:53:45+08:00	0.00992836496166897	0.03636363636363636	29.0	2.5999999999999996	1.0	89.0	113703768.43636364	20480.0	0.00019216080000035164	6.0	0.0	1.0
2023-08-01 13:53:50+08:00	0.010304096506659964	0.01818181818181818	9.0	2.644444444444444	1.0	89.0	57271314.61818182	16384.0	0.0002000275999996859	6.0	0.0	1.0
2023-08-01 13:53:55+08:00	0.01421562460686879	0.01818181818181818	9.0	2.644444444444444	1.0	89.0	57271314.61818182	16384.0	0.00041758119999997235	6.0	0.0	1.0
2023-08-01 13:54:00+08:00	0.012826961770623741	0.01818181818181818	9.0	2.644444444444444	1.0	90.0	57271314.61818182	16384.0	0.0002157128000000341	6.0	0.0	1.0
2023-08-01 13:54:05+08:00	0.015869017632241814	0.01818181818181818	0.0	1.7999999999999998	1.0	88.0	57271314.61818182	16384.0	0.0002033836000002509	6.0	0.0	1.0
2023-08-01 13:54:10+08:00	0.031340831543030453	0.0	0.0	1.7999999999999998	1.0	87.0	0.0	16384.0	0.0	6.0	0.0	1.0
2023-08-01 13:54:15+08:00	0.01906324958969827	0.0	0.0	1.7999999999999998	1.0	89.0	0.0	16384.0	0.0002222935999995457	6.0	0.0	1.0
2023-08-01 13:54:20+08:00	0.023205952831378482	0.0	0.0	0.9777777777777776	1.0	88.0	0.0	16384.0	0.0003656736000003491	5.0	0.0	1.0
2023-08-01 13:54:25+08:00	0.014323407463249152	0.0	0.0	0.9777777777777776	1.0	87.0	0.0	16384.0	0.00022032019999969067	4.0	0.0	1.0
2023-08-01 13:54:30+08:00	0.009036144578313253	0.0	0.0	0.9777777777777776	1.0	87.0	0.0	16384.0	0.00019954220000002466	3.0	0.0	1.0
2023-08-01 13:54:35+08:00	0.00802105527008397	0.0	0.0	0.7999999999999999	1.0	86.0	0.0	20480.0	0.00022041420000036284	3.0	0.0	1.0
2023-08-01 13:54:40+08:00	0.006138812327737409	0.0	0.0	0.7999999999999999	1.0	85.0	0.0	20480.0	0.0	2.0	0.0	1.0
2023-08-01 13:54:45+08:00	0.007886830245368051	0.0	0.0	0.7999999999999999	0.0	82.0	0.0	20480.0	0.0005564113999994902	0.0	0.0	0.0
2023-08-01 13:54:50+08:00	0.003755163349605708	0.0	0.0	0.28888888888888886	0.0	81.0	0.0	24576.0	0.00019791420000032646	0.0	0.0	0.0
2023-08-01 13:54:55+08:00	0.05232046283486354	0.01818181818181818	0.0	0.28888888888888886	1.0	96.0	40112798.25454545	24576.0	0.00042820640000016395	5.0	1.0	1.0
2023-08-01 13:55:00+08:00	0.15035587188612098	0.01818181818181818	0.0	0.28888888888888886	1.0	96.0	40112798.25454545	24576.0	0.0002264908000000787	5.0	1.0	1.0
2023-08-01 13:55:05+08:00	0.187587613100548	0.05454545454545454	0.0	0.42222222222222217	1.0	96.0	97307852.8	20480.0	0.0001946633999999392	5.0	1.0	1.0
2023-08-01 13:55:10+08:00	0.15648418646005333	0.07272727272727272	0.0	0.42222222222222217	1.0	96.0	107984262.98181817	20480.0	0.000166240000000073	5.0	1.0	1.0
2023-08-01 13:55:15+08:00	0.15429514021063315	0.09090909090909091	0.0	0.42222222222222217	1.0	96.0	159154771.78181818	20480.0	0.00015175979999995092	5.0	1.0	1.0
2023-08-01 13:55:20+08:00	0.06599048334585524	0.09090909090909091	0.0	0.1333333333333333	1.0	97.0	159154771.78181818	20480.0	0.0001969069999994133	5.0	1.0	1.0
2023-08-01 13:55:25+08:00	0.08337518834756404	0.09090909090909091	0.0	0.1333333333333333	1.0	97.0	159154771.78181818	20480.0	0.00022994960000062293	5.0	1.0	1.0
2023-08-01 13:55:30+08:00	0.13355254837485772	0.1090909090909091	0.0	0.1333333333333333	1.0	92.0	193014244.07272726	20480.0	0.00023272019999964755	8.0	3.0	1.0
2023-08-01 13:55:35+08:00	0.2508344030808729	0.12727272727272726	0.0	0.4666666666666666	1.0	92.0	233737122.9090909	297357312.0	0.0003261205999997685	8.0	3.0	1.0
2023-08-01 13:55:40+08:00	0.2340562042858976	0.12727272727272726	0.0	0.4666666666666666	1.0	92.0	233737122.9090909	297357312.0	0.0	8.0	3.0	1.0
2023-08-01 13:55:45+08:00	0.2472428827904591	0.14545454545454545	0.0	0.4666666666666666	1.0	92.0	283916250.76363635	297357312.0	0.0001419654000002879	8.0	3.0	1.0
2023-08-01 13:55:50+08:00	0.02964824120603015	0.12727272727272726	139.0	5.533333333333332	1.0	92.0	243803452.5090909	195944448.0	0.00019832699999966508	8.0	3.0	1.0
2023-08-01 13:55:55+08:00	0.0032593706907358654	0.12727272727272726	139.0	5.533333333333332	1.0	92.0	243803452.5090909	195944448.0	0.00022138760000061096	8.0	3.0	1.0
2023-08-01 13:56:00+08:00	0.003507453338343981	0.09090909090909091	139.0	5.533333333333332	1.0	92.0	186608397.96363637	195944448.0	0.00042148159999939595	8.0	3.0	1.0
2023-08-01 13:56:05+08:00	0.0046360105249968675	0.07272727272727272	130.0	7.199999999999999	1.0	93.0	175931987.78181818	162942976.0	0.00021543620000059606	8.0	3.0	1.0
2023-08-01 13:56:10+08:00	0.003507453338343981	0.05454545454545454	130.0	7.199999999999999	1.0	93.0	124761478.98181817	162942976.0	0.0	8.0	3.0	1.0
2023-08-01 13:56:15+08:00	0.003132439543916802	0.05454545454545454	130.0	7.199999999999999	1.0	92.0	124761478.98181817	162942976.0	0.00018277019999999312	8.0	3.0	1.0
2023-08-01 13:56:20+08:00	0.004636010524996868	0.05454545454545454	148.0	7.955555555555555	1.0	92.0	124761478.98181817	129908736.0	0.00017946959999974864	8.0	3.0	1.0
2023-08-01 13:56:25+08:00	0.0030071419621601303	0.03636363636363636	148.0	7.955555555555555	1.0	92.0	90902006.69090909	129908736.0	0.0002097507999998527	8.0	3.0	1.0
2023-08-01 13:56:30+08:00	0.0033830347074301466	0.01818181818181818	148.0	7.955555555555555	1.0	92.0	50179127.85454545	129908736.0	0.0004081202000001838	8.0	3.0	1.0
2023-08-01 13:56:35+08:00	0.008900589193932556	0.01818181818181818	144.0	5.022222222222221	1.0	92.0	50179127.85454545	79818752.0	0.0001819128000001058	8.0	3.0	1.0
2023-08-01 13:56:40+08:00	0.0031324395439168025	0.0	144.0	5.022222222222221	1.0	90.0	0.0	79818752.0	0.0	8.0	3.0	1.0
2023-08-01 13:56:45+08:00	0.002880761523046092	0.0	144.0	5.022222222222221	1.0	90.0	0.0	79818752.0	0.00020967540000000896	8.0	3.0	1.0
2023-08-01 13:56:50+08:00	0.005262498433780228	0.0	145.0	4.755555555555555	1.0	92.0	0.0	46264320.0	0.00020844479999979627	8.0	3.0	1.0
2023-08-01 13:56:55+08:00	0.0031316547663785546	0.0	145.0	4.755555555555555	1.0	92.0	0.0	46264320.0	0.00036503820000035605	8.0	3.0	1.0
2023-08-01 13:57:00+08:00	0.0031324395439168025	0.0	145.0	4.755555555555555	1.0	92.0	0.0	46264320.0	0.00019960819999980116	8.0	3.0	1.0
2023-08-01 13:57:05+08:00	0.006646601454727865	0.0	120.0	4.3999999999999995	1.0	92.0	0.0	16384.0	0.0002469288000000347	8.0	3.0	1.0
2023-08-01 13:57:10+08:00	0.003132832080200501	0.0	120.0	4.3999999999999995	1.0	93.0	0.0	16384.0	0.0	8.0	3.0	1.0
2023-08-01 13:57:15+08:00	0.003006765221748935	0.0	120.0	4.3999999999999995	1.0	93.0	0.0	16384.0	0.00019484279999986142	8.0	3.0	1.0
2023-08-01 13:57:20+08:00	0.010033864291985451	0.0	94.0	2.711111111111111	1.0	92.0	0.0	16384.0	0.00031954119999966224	8.0	3.0	1.0
2023-08-01 13:57:25+08:00	0.0031324395439168025	0.0	94.0	2.711111111111111	1.0	92.0	0.0	16384.0	0.00021370820000043977	8.0	3.0	1.0
2023-08-01 13:57:30+08:00	0.0026309195690303183	0.0	94.0	2.711111111111111	1.0	92.0	0.0	16384.0	0.0001877307999997413	8.0	3.0	1.0
2023-08-01 13:57:35+08:00	0.00488599348534202	0.0	69.0	1.9333333333333331	1.0	92.0	0.0	16384.0	0.00016861080000012406	8.0	3.0	1.0
2023-08-01 13:57:40+08:00	0.003006388575723412	0.0	69.0	1.9333333333333331	1.0	92.0	0.0	16384.0	0.0	8.0	3.0	1.0
2023-08-01 13:57:45+08:00	0.0033821871476888386	0.0	69.0	1.9333333333333331	1.0	92.0	0.0	16384.0	0.00040872920000012414	8.0	3.0	1.0
2023-08-01 13:57:50+08:00	0.004636591478696742	0.0	43.0	1.7777777777777777	1.0	92.0	0.0	16384.0	0.00020569739999984905	8.0	3.0	1.0
2023-08-01 13:57:55+08:00	0.0032577371256734744	0.0	43.0	1.7777777777777777	1.0	93.0	0.0	16384.0	0.0002002115999999887	8.0	3.0	1.0
2023-08-01 13:58:00+08:00	0.003256105197244834	0.0	43.0	1.7777777777777777	1.0	93.0	0.0	16384.0	0.00020646139999982437	8.0	3.0	1.0
2023-08-01 13:58:05+08:00	0.0074009031610637235	0.0	18.0	1.822222222222222	1.0	83.0	0.0	16384.0	0.0002082982000004563	0.0	0.0	0.0
2023-08-01 13:58:10+08:00	0.004132231404958678	0.0	18.0	1.822222222222222	0.0	81.0	0.0	16384.0	0.00019774959999949716	0.0	0.0	0.0
2023-08-01 13:58:15+08:00	0.056456683012699606	0.0	18.0	1.822222222222222	1.0	100.0	0.0	16384.0	0.0005448446000002605	11.0	1.0	1.0
2023-08-01 13:58:20+08:00	0.22534123100695339	0.01818181818181818	0.0	1.7333333333333332	1.0	100.0	57652614.98181818	36864.0	0.0002131880000000308	11.0	1.0	1.0
2023-08-01 13:58:25+08:00	0.2056290965171572	0.01818181818181818	0.0	1.7333333333333332	1.0	100.0	57652614.98181818	36864.0	0.00017430460000014136	11.0	1.0	1.0
2023-08-01 13:58:30+08:00	0.19036021022945776	0.03636363636363636	0.0	1.7333333333333332	1.0	100.0	124380178.61818181	36864.0	0.00013629520000009166	11.0	1.0	1.0
2023-08-01 13:58:35+08:00	0.2064202583450569	0.05454545454545454	0.0	1.3333333333333333	1.0	90.0	193548064.58181816	36864.0	0.00022984759999999937	4.0	0.0	1.0
2023-08-01 13:58:40+08:00	0.05077733199598796	0.05454545454545454	0.0	1.3333333333333333	0.0	81.0	193548064.58181816	36864.0	0.00021687519999957772	0.0	0.0	0.0
2023-08-01 13:58:45+08:00	0.09549504329275944	0.05454545454545454	0.0	1.3333333333333333	1.0	101.0	193548064.58181816	36864.0	0.00041132360000020187	16.0	1.0	1.0
2023-08-01 13:58:50+08:00	0.4067083280193853	0.07272727272727272	0.0	0.7555555555555554	1.0	86.0	263173510.98181817	28672.0	0.00014909799999998085	3.0	1.0	1.0
2023-08-01 13:58:55+08:00	0.034340142875047	0.07272727272727272	0.0	0.7555555555555554	0.0	81.0	263173510.98181817	28672.0	0.00036986140000010436	0.0	0.0	0.0
2023-08-01 13:59:00+08:00	0.029061756231992985	0.07272727272727272	0.0	0.7555555555555554	1.0	90.0	263173510.98181817	28672.0	0.0003824741999999048	3.0	2.0	1.0
2023-08-01 13:59:05+08:00	0.10359567513200905	0.09090909090909091	0.0	0.5111111111111111	0.0	82.0	350872594.6181818	16384.0	0.0004302254000002392	0.0	0.0	0.0
2023-08-01 13:59:10+08:00	0.05751601155343463	0.09090909090909091	0.0	0.5111111111111111	1.0	110.0	350872594.6181818	16384.0	0.0002134101999999416	16.0	1.0	1.0
2023-08-01 13:59:15+08:00	0.3767298821117376	0.07272727272727272	0.0	0.5111111111111111	1.0	110.0	293219979.6363636	16384.0	0.00020417399999956843	0.0	0.0	0.0
2023-08-01 13:59:20+08:00	0.04781626506024097	0.09090909090909091	0.0	0.3333333333333333	0.0	81.0	384960847.1272727	28672.0	0.0003852556000005336	0.0	0.0	0.0
2023-08-01 13:59:25+08:00	0.030576441102756893	0.07272727272727272	0.0	0.3333333333333333	1.0	91.0	318233283.4909091	28672.0	0.0003734653999998727	4.0	1.0	1.0
2023-08-01 13:59:30+08:00	0.09503456945317411	0.05454545454545454	0.0	0.3333333333333333	1.0	91.0	249065397.5272727	28672.0	0.00037596899999954304	6.0	2.0	1.0
2023-08-01 13:59:35+08:00	0.07368817474265629	0.05454545454545454	0.0	0.6444444444444444	0.0	79.0	249065397.5272727	28672.0	0.0004272918000005177	0.0	0.0	0.0
2023-08-01 13:59:40+08:00	0.022784176264396595	0.05454545454545454	0.0	0.6444444444444444	1.0	85.0	249065397.5272727	28672.0	0.00041582299999944896	0.0	0.0	0.0
2023-08-01 13:59:45+08:00	0.021654775316059582	0.05454545454545454	0.0	0.6444444444444444	0.0	81.0	282619829.5272727	28672.0	0.000360110200000463	0.0	0.0	0.0
2023-08-01 13:59:50+08:00	0.02480270574971815	0.05454545454545454	0.0	0.3777777777777777	1.0	87.0	282619829.5272727	6774784.0	0.00038209239999957844	2.0	1.0	1.0
2023-08-01 13:59:55+08:00	0.0743615423134702	0.05454545454545454	0.0	0.3777777777777777	1.0	87.0	282619829.5272727	6774784.0	0.00019086980000011523	3.0	1.0	1.0
2023-08-01 14:00:00+08:00	0.10309407490918202	0.03636363636363636	0.0	0.3777777777777777	0.0	82.0	194920745.89090908	6774784.0	0.0005244092000005196	0.0	0.0	0.0
2023-08-01 14:00:05+08:00	0.004005006257822278	0.03636363636363636	0.0	0.7333333333333333	0.0	81.0	194920745.89090908	6774784.0	0.00022938759999959756	0.0	0.0	0.0
2023-08-01 14:00:10+08:00	0.028077212333918272	0.03636363636363636	0.0	0.7333333333333333	1.0	90.0	194920745.89090908	6774784.0	0.00020626880000023106	5.0	2.0	1.0
2023-08-01 14:00:15+08:00	0.15988408718659441	0.03636363636363636	0.0	0.7333333333333333	1.0	88.0	192480423.56363636	6774784.0	0.0001831715999998096	0.0	0.0	0.0
2023-08-01 14:00:20+08:00	0.017897371714643305	0.03636363636363636	0.0	0.7777777777777777	0.0	81.0	192480423.56363636	32768.0	0.00040893079999975156	0.0	0.0	0.0
2023-08-01 14:00:25+08:00	0.02066633266533066	0.03636363636363636	0.0	0.7777777777777777	1.0	88.0	192480423.56363636	32768.0	0.0006403506000005165	2.0	1.0	1.0
2023-08-01 14:00:30+08:00	0.08406414432473064	0.03636363636363636	0.0	0.7777777777777777	1.0	87.0	192480423.56363636	32768.0	0.00022472859999993488	3.0	1.0	1.0
2023-08-01 14:00:35+08:00	0.08719688403065712	0.03636363636363636	0.0	1.0444444444444443	0.0	82.0	192480423.56363636	93048832.0	0.00031612719999998264	0.0	0.0	0.0
2023-08-01 14:00:40+08:00	0.0025028156676260792	0.01818181818181818	0.0	1.0444444444444443	0.0	81.0	89300545.16363636	93048832.0	0.0	0.0	0.0	0.0
2023-08-01 14:00:45+08:00	0.025541504945536496	0.01818181818181818	0.0	1.0444444444444443	1.0	90.0	89300545.16363636	93048832.0	0.0003701947999999788	3.0	2.0	1.0
2023-08-01 14:00:50+08:00	0.0694461886223785	0.01818181818181818	0.0	0.7333333333333333	0.0	81.0	89300545.16363636	32768.0	0.00044494039999989356	0.0	0.0	0.0
2023-08-01 14:00:55+08:00	0.053020807219854596	0.01818181818181818	0.0	0.7333333333333333	1.0	91.0	89300545.16363636	32768.0	0.0004108107999996946	7.0	1.0	1.0
2023-08-01 14:01:00+08:00	0.28602177766523174	0.03636363636363636	0.0	0.7333333333333333	1.0	91.0	170136222.25454545	32768.0	0.000206481000000025	0.0	0.0	0.0
2023-08-01 14:01:05+08:00	0.023325808878856283	0.03636363636363636	0.0	0.6888888888888888	0.0	81.0	170136222.25454545	36864.0	0.00042252739999995017	0.0	0.0	0.0
2023-08-01 14:01:10+08:00	0.023159739609414122	0.01818181818181818	0.0	0.6888888888888888	1.0	90.0	80835677.0909091	36864.0	0.0002157942000003743	3.0	2.0	1.0
2023-08-01 14:01:15+08:00	0.05265137269650245	0.03636363636363636	0.0	0.6888888888888888	0.0	81.0	148173321.3090909	36864.0	0.00040666080000022474	0.0	0.0	0.0
2023-08-01 14:01:20+08:00	0.030952380952380953	0.03636363636363636	0.0	0.4444444444444444	1.0	86.0	148173321.3090909	36864.0	0.0005910757999998851	3.0	2.0	1.0
2023-08-01 14:01:25+08:00	0.08005018820577164	0.03636363636363636	0.0	0.4444444444444444	0.0	81.0	148173321.3090909	36864.0	0.0002606360000001473	0.0	0.0	0.0
2023-08-01 14:01:30+08:00	0.006383777694329703	0.03636363636363636	0.0	0.4444444444444444	1.0	89.0	148173321.3090909	36864.0	0.00035551779999991594	4.0	0.0	1.0
2023-08-01 14:01:35+08:00	0.006009765869537999	0.03636231409766918	0.0	0.42222222222222217	0.0	82.0	148167933.3842406	3272704.0	0.0003225335865653749	0.0	0.0	0.0
2023-08-01 14:01:40+08:00	0.002628943415122684	0.03636363636363636	0.0	0.42222222222222217	0.0	81.0	148173321.3090909	3272704.0	0.0	0.0	0.0	0.0
2023-08-01 14:01:45+08:00	0.02091159529176058	0.03636363636363636	0.0	0.42222222222222217	1.0	88.0	148173321.3090909	3272704.0	0.0006551117999997302	3.0	1.0	1.0
2023-08-01 14:01:50+08:00	0.12914989939637828	0.05454545454545454	0.0	0.42222222222222217	1.0	88.0	196522207.4181818	3297280.0	0.00019224360000009711	3.0	1.0	1.0
2023-08-01 14:01:55+08:00	0.0815278647463995	0.03636363636363636	0.0	0.42222222222222217	1.0	86.0	115686530.32727273	3297280.0	0.0001566199999999185	0.0	0.0	0.0
2023-08-01 14:02:00+08:00	0.028042063094641963	0.03636363636363636	0.0	0.42222222222222217	0.0	82.0	115686530.32727273	3297280.0	0.00038970120000030305	0.0	0.0	0.0
2023-08-01 14:02:05+08:00	0.012150820493548792	0.03636363636363636	0.0	0.6	1.0	95.0	115686530.32727273	4096.0	0.00028835079999964817	2.0	0.0	1.0
2023-08-01 14:02:10+08:00	0.1545178435839028	0.05454545454545454	0.0	0.6	1.0	94.0	110043284.94545454	4096.0	0.00022364160000023502	11.0	2.0	1.0
2023-08-01 14:02:15+08:00	0.1295000636051393	0.05454545454545454	0.0	0.6	0.0	82.0	110043284.94545454	4096.0	0.0004516242000001114	0.0	0.0	0.0
2023-08-01 14:02:20+08:00	0.004259050482274834	0.05454545454545454	0.0	0.7333333333333333	0.0	81.0	110043284.94545454	12435456.0	0.00020823419999942415	0.0	0.0	0.0
2023-08-01 14:02:25+08:00	0.017651477215823733	0.05454545454545454	0.0	0.7333333333333333	1.0	88.0	110043284.94545454	12435456.0	0.00044030640000016776	3.0	1.0	1.0
2023-08-01 14:02:30+08:00	0.11877828054298642	0.0727299174515437	0.0	0.7333333333333333	0.0	82.0	155194891.4505982	12435456.0	0.00047438040000002957	0.0	0.0	0.0
2023-08-01 14:02:35+08:00	0.0021273933174821673	0.07272727272727272	0.0	0.4444444444444444	0.0	81.0	155189248.0	12599296.0	0.00019803500000037388	0.0	0.0	0.0
2023-08-01 14:02:40+08:00	0.03634540669256799	0.07272727272727272	0.0	0.4444444444444444	1.0	110.0	155189248.0	12599296.0	0.0004541277999997817	16.0	1.0	1.0
2023-08-01 14:02:45+08:00	0.3779174147217235	0.09090909090909091	0.0	0.4444444444444444	1.0	110.0	198199929.0181818	12599296.0	0.00023203020000011064	1.0	0.0	1.0
2023-08-01 14:02:50+08:00	0.09899117276166457	0.09090909090909091	0.0	1.3555555555555554	0.0	81.0	198199929.0181818	28672.0	0.00039959239999944887	0.0	0.0	0.0
2023-08-01 14:02:55+08:00	0.016276449229998748	0.09090909090909091	0.0	1.3555555555555554	1.0	92.0	198199929.0181818	28672.0	0.0004214230000002317	3.0	1.0	1.0
2023-08-01 14:03:00+08:00	0.06337056092357886	0.09090909090909091	0.0	1.3555555555555554	0.0	82.0	198199929.0181818	28672.0	0.000373232799999812	0.0	0.0	0.0
2023-08-01 14:03:05+08:00	0.020180496365003762	0.05454545454545454	0.0	1.2666666666666666	1.0	89.0	136505530.1818182	28672.0	0.0006908307999999863	3.0	2.0	1.0
2023-08-01 14:03:10+08:00	0.08368990687138184	0.05454545454545454	0.0	1.2666666666666666	0.0	81.0	136505530.1818182	28672.0	0.00022314580000042382	0.0	0.0	0.0
2023-08-01 14:03:15+08:00	0.026503312914114265	0.07272727272727272	0.0	1.2666666666666666	1.0	88.0	184244335.7090909	28672.0	0.0004156090000002166	3.0	1.0	1.0
2023-08-01 14:03:20+08:00	0.11335930627120774	0.07272727272727272	0.0	1.4888888888888887	1.0	88.0	184244335.7090909	45056.0	0.0002497253999997895	3.0	1.0	1.0
2023-08-01 14:03:25+08:00	0.0935071446477814	0.05454545454545454	0.0	1.4888888888888887	1.0	86.0	139098372.65454546	45056.0	0.00020725480000010065	0.0	0.0	0.0
2023-08-01 14:03:30+08:00	0.010258976604528963	0.05454545454545454	0.0	1.4888888888888887	0.0	81.0	139098372.65454546	45056.0	0.000358442999999653	0.0	0.0	0.0
2023-08-01 14:03:35+08:00	0.04274753379612715	0.07272727272727272	0.0	0.4444444444444444	1.0	105.0	186455877.8181818	40960.0	0.0006167230000002633	3.0	1.0	1.0
2023-08-01 14:03:40+08:00	0.11942036485961961	0.03636363636363636	0.0	0.4444444444444444	1.0	102.0	95096310.69090909	40960.0	0.0	1.0	0.0	1.0
2023-08-01 14:03:45+08:00	0.3482379689276241	0.05454545454545454	0.0	0.4444444444444444	1.0	102.0	135132848.87272727	40960.0	0.0001498169999997856	20.0	1.0	1.0
2023-08-01 14:03:50+08:00	0.6917138445702522	0.10909090909090909	0.0	0.911111111111111	1.0	93.0	241973210.76363635	34832384.0	0.0002832156000003749	0.0	0.0	0.0
2023-08-01 14:03:55+08:00	0.02943386773547094	0.10909090909090909	0.0	0.911111111111111	0.0	81.0	241973210.76363635	34832384.0	0.00042464999999936026	0.0	0.0	0.0
2023-08-01 14:04:00+08:00	0.011888374421223875	0.10909090909090909	0.0	0.911111111111111	1.0	87.0	241973210.76363635	34832384.0	0.000403649800000494	2.0	1.0	1.0
2023-08-01 14:04:05+08:00	0.09692404268675454	0.10909090909090909	0.0	0.6666666666666666	1.0	86.0	241973210.76363635	96624640.0	0.00029203200000011976	0.0	0.0	0.0
2023-08-01 14:04:10+08:00	0.00963342925059427	0.09090909090909091	0.0	0.6666666666666666	0.0	81.0	194234405.23636362	96624640.0	0.0001462625999998579	0.0	0.0	0.0
2023-08-01 14:04:15+08:00	0.013259944958719039	0.09090909090909091	0.0	0.6666666666666666	1.0	90.0	194234405.23636362	96624640.0	0.000381011599999681	3.0	2.0	1.0
2023-08-01 14:04:20+08:00	0.1053360181223257	0.09090909090909091	59.0	3.8666666666666663	1.0	87.0	194234405.23636362	28672.0	0.0001469022000001985	2.0	0.0	1.0
2023-08-01 14:04:25+08:00	0.04682023034551828	0.10909090909090909	59.0	3.8666666666666663	0.0	81.0	238922807.85454544	28672.0	0.0002681281999997509	0.0	0.0	0.0
2023-08-01 14:04:30+08:00	0.013386713374202427	0.09090909090909091	59.0	3.8666666666666663	1.0	99.0	191565302.6909091	28672.0	0.0005492792000005408	0.0	0.0	0.0
2023-08-01 14:04:35+08:00	0.013916750250752258	0.09090909090909091	37.0	3.844444444444444	0.0	81.0	191565302.6909091	6733824.0	0.0003651707999999587	0.0	0.0	0.0
2023-08-01 14:04:40+08:00	0.019899874843554443	0.07272727272727272	37.0	3.844444444444444	1.0	106.0	151528764.5090909	6733824.0	0.000248185599999573	14.0	2.0	1.0
2023-08-01 14:04:45+08:00	0.30661220321674754	0.05454545454545454	37.0	3.844444444444444	1.0	102.0	125371559.56363636	6733824.0	0.00012087980000003995	10.0	1.0	1.0
2023-08-01 14:04:50+08:00	0.20333587980646803	0.07272727272727272	15.0	4.688888888888888	1.0	102.0	179134910.8363636	6742016.0	0.00023234880000018167	10.0	1.0	1.0
2023-08-01 14:04:55+08:00	0.19279553526128868	0.10909090909090909	15.0	4.688888888888888	1.0	102.0	303515089.45454544	6742016.0	0.000265256800000202	10.0	1.0	1.0
2023-08-01 14:05:00+08:00	0.07651648628240625	0.10909090909090909	15.0	4.688888888888888	0.0	81.0	303515089.45454544	6742016.0	0.00041322239999956877	0.0	0.0	0.0
2023-08-01 14:05:05+08:00	0.01440741668754698	0.10909090909090909	0.0	1.7999999999999998	1.0	87.0	303515089.45454544	6770688.0	0.0003713275999999155	2.0	1.0	1.0
2023-08-01 14:05:10+08:00	0.08320802005012531	0.10909090909090909	0.0	1.7999999999999998	1.0	87.0	303515089.45454544	6770688.0	0.0	3.0	1.0	1.0
2023-08-01 14:05:15+08:00	0.0909090909090909	0.10909090909090909	0.0	1.7999999999999998	1.0	86.0	303515089.45454544	6770688.0	0.0001982216000001813	3.0	1.0	1.0
2023-08-01 14:05:20+08:00	0.038307461191787684	0.09090909090909091	0.0	1.8888888888888886	0.0	81.0	258826686.8363636	114688.0	0.0004963445999997873	0.0	0.0	0.0
2023-08-01 14:05:25+08:00	0.010258976604528963	0.09090909090909091	0.0	1.8888888888888886	1.0	87.0	258826686.8363636	114688.0	0.00043486380000032907	2.0	1.0	1.0
2023-08-01 14:05:30+08:00	0.10321043391020818	0.10909090909090909	0.0	1.8888888888888886	1.0	87.0	341721385.8909091	114688.0	0.00015521759999970186	3.0	1.0	1.0
2023-08-01 14:05:35+08:00	0.10198193677872555	0.10909090909090909	0.0	1.1555555555555554	1.0	86.0	341721385.8909091	94957568.0	0.00022230940000014243	3.0	1.0	1.0
2023-08-01 14:05:40+08:00	0.03967459324155194	0.07272727272727272	0.0	1.1555555555555554	0.0	82.0	261038228.94545454	94957568.0	0.00016550440000031585	0.0	0.0	0.0
2023-08-01 14:05:45+08:00	0.008135168961201502	0.05454545454545454	0.0	1.1555555555555554	1.0	88.0	207274877.67272726	94957568.0	0.0005967968000000212	2.0	1.0	1.0
2023-08-01 14:05:50+08:00	0.08716402913840743	0.01818181818181818	0.0	1.0444444444444443	1.0	86.0	82894699.05454545	32768.0	0.00014748599999947487	0.0	0.0	0.0
2023-08-01 14:05:55+08:00	0.008629314657328663	0.01818181818181818	0.0	1.0444444444444443	0.0	81.0	82894699.05454545	32768.0	0.000369071600000126	0.0	0.0	0.0
2023-08-01 14:06:00+08:00	0.009384384384384385	0.01818181818181818	0.0	1.0444444444444443	1.0	100.0	82894699.05454545	32768.0	0.0005754624000005037	0.0	0.0	0.0
2023-08-01 14:06:05+08:00	0.01779894710453748	0.01818181818181818	0.0	0.4666666666666666	0.0	81.0	82894699.05454545	6467584.0	0.0005535207999997737	0.0	0.0	0.0
2023-08-01 14:06:10+08:00	0.0066299724793595196	0.01818181818181818	0.0	0.4666666666666666	1.0	106.0	82894699.05454545	6467584.0	0.0003836903999996366	14.0	2.0	1.0
2023-08-01 14:06:15+08:00	0.37811387900355875	0.05454545454545454	0.0	0.4666666666666666	1.0	102.0	199496350.25454545	6467584.0	0.00020018980000031662	10.0	1.0	1.0
2023-08-01 14:06:20+08:00	0.20275089149261336	0.07272727272727272	0.0	0.6	1.0	102.0	278120485.23636365	6750208.0	0.00020355440000017211	10.0	1.0	1.0
2023-08-01 14:06:25+08:00	0.21464035646085297	0.07272727272727272	0.0	0.6	1.0	102.0	292533638.98181814	6750208.0	0.00014931179999990717	10.0	1.0	1.0
2023-08-01 14:06:30+08:00	0.09915478743534754	0.07272727272727272	0.0	0.6	0.0	82.0	292533638.98181814	6750208.0	0.0004050003999999774	0.0	0.0	0.0
2023-08-01 14:06:35+08:00	0.009138708062093139	0.07272727272727272	0.0	0.3555555555555555	1.0	88.0	292533638.98181814	6774784.0	0.0005807036000000209	2.0	1.0	1.0
2023-08-01 14:06:40+08:00	0.08351097178683385	0.07272727272727272	0.0	0.3555555555555555	1.0	86.0	292533638.98181814	6774784.0	0.0	3.0	1.0	1.0
2023-08-01 14:06:45+08:00	0.05500563839117905	0.10909090909090909	0.0	0.3555555555555555	0.0	81.0	391595473.45454544	6774784.0	0.00042745279999962805	0.0	0.0	0.0
2023-08-01 14:06:50+08:00	0.012648716343143393	0.10909090909090909	0.0	0.9999999999999999	1.0	89.0	391595473.45454544	36864.0	0.00043491720000048416	2.0	1.0	1.0
2023-08-01 14:06:55+08:00	0.07635406218655968	0.10909090909090909	0.0	0.9999999999999999	1.0	88.0	391595473.45454544	36864.0	0.00021116819999988934	2.0	0.0	1.0
2023-08-01 14:07:00+08:00	0.03668920611069371	0.10909090909090909	0.0	0.9999999999999999	0.0	81.0	391595473.45454544	36864.0	0.0005779996000001119	0.0	0.0	0.0
2023-08-01 14:07:05+08:00	0.017897371714643305	0.10909090909090909	0.0	0.8444444444444443	1.0	91.0	391595473.45454544	36864.0	0.00043009979999979463	7.0	1.0	1.0
2023-08-01 14:07:10+08:00	0.27730667004176685	0.07272727272727272	0.0	0.8444444444444443	1.0	91.0	274993822.25454545	36864.0	0.0	0.0	0.0	0.0
2023-08-01 14:07:15+08:00	0.022516887665749313	0.07272727272727272	0.0	0.8444444444444443	0.0	81.0	294745181.09090906	36864.0	0.00035486419999983807	0.0	0.0	0.0
2023-08-01 14:07:20+08:00	0.008644450012528188	0.05454545454545454	0.0	1.0666666666666664	1.0	89.0	197437328.29090908	45056.0	0.00041524180000038766	2.0	1.0	1.0
2023-08-01 14:07:25+08:00	0.07996991727249937	0.05454545454545454	0.0	1.0666666666666664	1.0	88.0	197437328.29090908	45056.0	0.0001459175999997342	0.0	0.0	0.0
2023-08-01 14:07:30+08:00	0.016268301839569514	0.05454545454545454	0.0	1.0666666666666664	0.0	81.0	197437328.29090908	45056.0	0.000368171000000217	0.0	0.0	0.0
2023-08-01 14:07:35+08:00	0.008508508508508508	0.05454545454545454	0.0	0.42222222222222217	1.0	90.0	197437328.29090908	32768.0	0.0003728163999994649	5.0	2.0	1.0
2023-08-01 14:07:40+08:00	0.14462862204226243	0.01818181818181818	0.0	0.42222222222222217	1.0	90.0	98375493.81818181	32768.0	0.0	3.0	1.0	1.0
2023-08-01 14:07:45+08:00	0.04487902720320923	0.01818181818181818	0.0	0.42222222222222217	0.0	81.0	98375493.81818181	32768.0	0.0003646584000001951	0.0	0.0	0.0
2023-08-01 14:07:50+08:00	0.007759699624530663	0.01818181818181818	0.0	0.7777777777777777	1.0	96.0	98375493.81818181	36864.0	0.0006852637999998024	4.0	0.0	1.0
2023-08-01 14:07:55+08:00	0.09040263357812105	0.03636363636363636	0.0	0.7777777777777777	1.0	93.0	197742368.58181816	36864.0	0.000109518200000025	4.0	0.0	1.0
2023-08-01 14:08:00+08:00	0.16320587490503924	0.03636363636363636	0.0	0.7777777777777777	1.0	93.0	197742368.58181816	36864.0	0.00016246820000063167	10.0	1.0	1.0
2023-08-01 14:08:05+08:00	0.2566844919786096	0.05454545454545454	0.0	0.5777777777777777	1.0	93.0	287119173.8181818	104935424.0	0.00018611759999984657	10.0	1.0	1.0
2023-08-01 14:08:10+08:00	0.26931398752704594	0.05454545454545454	0.0	0.5777777777777777	1.0	92.0	251581979.9272727	104935424.0	0.00015952859999970314	10.0	1.0	1.0
2023-08-01 14:08:15+08:00	0.2524752475247525	0.07272727272727272	0.0	0.5777777777777777	1.0	92.0	328070832.8727273	104935424.0	0.00015164180000013517	9.0	1.0	1.0
2023-08-01 14:08:20+08:00	0.23287324300367226	0.09090909090909091	0.0	1.0222222222222221	1.0	92.0	407915129.0181818	417488896.0	0.00015682659999995962	9.0	1.0	1.0
2023-08-01 14:08:25+08:00	0.23298263404740777	0.09090909090909091	0.0	1.0222222222222221	1.0	92.0	407915129.0181818	417488896.0	0.00013207559999983687	9.0	1.0	1.0
2023-08-01 14:08:30+08:00	0.11855021394412284	0.10909090909090909	0.0	1.0222222222222221	0.0	81.0	494089011.2	417488896.0	0.00033330720000037675	0.0	0.0	0.0
2023-08-01 14:08:35+08:00	0.008010012515644555	0.10909090909090909	141.0	3.1111111111111107	1.0	88.0	494089011.2	562671616.0	0.000354338999999726	3.0	1.0	1.0
2023-08-01 14:08:40+08:00	0.10757823300238784	0.10909090909090909	141.0	3.1111111111111107	1.0	86.0	494089011.2	562671616.0	0.00017081880000020534	0.0	0.0	0.0
2023-08-01 14:08:45+08:00	0.02203856749311295	0.10909090909090909	141.0	3.1111111111111107	0.0	81.0	494089011.2	562671616.0	0.00028159840000014925	0.0	0.0	0.0
2023-08-01 14:08:50+08:00	0.005637684790779253	0.09090909090909091	146.0	3.6888888888888887	1.0	82.0	394722136.43636364	545906688.0	0.00018763160000005995	7.0	1.0	1.0
2023-08-01 14:08:55+08:00	0.19384149419485108	0.10909090909090909	146.0	3.6888888888888887	1.0	89.0	485319102.8363636	545906688.0	0.0003434905999995408	6.0	1.0	1.0
2023-08-01 14:09:00+08:00	0.15275154262687318	0.09090909090909091	146.0	3.6888888888888887	1.0	89.0	395942297.59999996	545906688.0	0.00016139260000045397	6.0	1.0	1.0
2023-08-01 14:09:05+08:00	0.24618654663665918	0.16363636363636364	136.0	5.222222222222221	1.0	89.0	460687099.3454545	542322688.0	0.0001148166000000117	6.0	1.0	1.0
2023-08-01 14:09:10+08:00	0.2126473197313395	0.21818181818181817	136.0	5.222222222222221	0.0	83.0	428734128.8727273	542322688.0	0.00027577139999976905	0.0	0.0	0.0
2023-08-01 14:09:15+08:00	0.0032520325203252032	0.19999999999999998	136.0	5.222222222222221	1.0	82.0	348889832.7272727	542322688.0	0.0001813949999998954	3.0	0.0	1.0
2023-08-01 14:09:20+08:00	0.201188669701568	0.2727272727272727	158.0	4.333333333333333	1.0	95.0	390527832.43636364	533975040.0	0.00022912359999978095	6.0	0.0	1.0
2023-08-01 14:09:25+08:00	0.16468955073195357	0.2909090909090909	158.0	4.333333333333333	1.0	93.0	324639129.59999996	533975040.0	0.00014088860000001092	3.0	0.0	1.0
2023-08-01 14:09:30+08:00	0.14366444807233453	0.32727272727272727	158.0	4.333333333333333	1.0	88.0	346830810.76363635	533975040.0	0.00012877280000012092	5.0	1.0	1.0
2023-08-01 14:09:35+08:00	0.1345984667588287	0.36363636363636365	148.0	5.333333333333333	1.0	88.0	370395173.2363636	559915008.0	0.00028536320000043246	0.0	0.0	0.0
2023-08-01 14:09:40+08:00	0.02190511953936663	0.36363636363636365	148.0	5.333333333333333	0.0	84.0	370395173.2363636	559915008.0	0.0008505643999995982	0.0	0.0	0.0
2023-08-01 14:09:45+08:00	0.0031281281281281283	0.36363636363636365	148.0	5.333333333333333	1.0	88.0	370395173.2363636	559915008.0	0.001696360799999752	2.0	1.0	1.0
2023-08-01 14:09:50+08:00	0.09538731511657056	0.36363636363636365	153.0	3.9777777777777774	1.0	88.0	299549565.6727273	544182272.0	0.00018402660000020886	3.0	0.0	1.0
2023-08-01 14:09:55+08:00	0.1288782816229117	0.39999999999999997	153.0	3.9777777777777774	1.0	89.0	336840741.23636365	544182272.0	0.00024117020000034018	3.0	0.0	1.0
2023-08-01 14:10:00+08:00	0.11090178347148957	0.32727272727272727	153.0	3.9777777777777774	1.0	90.0	234804763.9272727	544182272.0	0.0005551109999998971	0.0	0.0	0.0
2023-08-01 14:10:05+08:00	0.02153229844767151	0.2545454545454545	140.0	3.2888888888888883	0.0	82.0	190268881.45454544	540291072.0	0.0004107065999995996	0.0	0.0	0.0
2023-08-01 14:10:10+08:00	0.0025015634771732333	0.2545454545454545	140.0	3.2888888888888883	1.0	84.0	190268881.45454544	540291072.0	0.0	0.0	0.0	0.0
2023-08-01 14:10:15+08:00	0.02855711422845691	0.19999999999999998	140.0	3.2888888888888883	0.0	81.0	181880273.45454544	540291072.0	0.0009302187999999489	0.0	0.0	0.0
2023-08-01 14:10:20+08:00	0.003377110694183865	0.16363636363636364	152.0	2.844444444444444	1.0	82.0	161595094.1090909	513990656.0	0.00021066560000022606	3.0	2.0	1.0
2023-08-01 14:10:25+08:00	0.09401280281159785	0.12727272727272726	152.0	2.844444444444444	1.0	90.0	139403412.94545454	513990656.0	0.0004066733999998462	2.0	0.0	1.0
2023-08-01 14:10:30+08:00	0.040811216825237855	0.09090909090909091	152.0	2.844444444444444	0.0	85.0	115839050.47272727	513990656.0	0.000575597400000305	0.0	0.0	0.0
2023-08-01 14:10:35+08:00	0.003254067584480601	0.09090909090909091	156.0	2.822222222222222	1.0	85.0	115839050.47272727	497225728.0	0.000207462200000208	3.0	1.0	1.0
2023-08-01 14:10:40+08:00	0.10589862910325745	0.10909090909090909	156.0	2.822222222222222	0.0	81.0	152520145.45454544	497225728.0	0.0002876039999996749	0.0	0.0	0.0
2023-08-01 14:10:45+08:00	0.001876172607879925	0.09090909090909091	156.0	2.822222222222222	1.0	82.0	132768786.61818181	497225728.0	0.00019293160000017907	2.0	1.0	1.0
2023-08-01 14:10:50+08:00	0.12127686313937414	0.07272727272727272	149.0	2.733333333333333	1.0	86.0	103179878.39999999	480960512.0	0.0004007049999998458	3.0	1.0	1.0
2023-08-01 14:10:55+08:00	0.0592657561709059	0.09090909090909091	149.0	2.733333333333333	0.0	83.0	99824435.19999999	480960512.0	0.00035591780000032713	0.0	0.0	0.0
2023-08-01 14:11:00+08:00	0.0016260162601626016	0.09090909090909091	149.0	2.733333333333333	1.0	82.0	99824435.19999999	480960512.0	0.00037978639999991515	2.0	1.0	1.0
2023-08-01 14:11:05+08:00	0.10553394403312837	0.1090909090909091	157.0	2.7777777777777772	1.0	88.0	129718383.7090909	449085440.0	0.0005894263999998373	0.0	0.0	0.0
2023-08-01 14:11:10+08:00	0.004126031507876969	0.09090909090909091	157.0	2.7777777777777772	0.0	81.0	96468992.0	449085440.0	0.00041199220000009973	0.0	0.0	0.0
2023-08-01 14:11:15+08:00	0.0007508447002878237	0.09090909090909091	157.0	2.7777777777777772	0.0	81.0	96468992.0	449085440.0	0.00019112479999989774	2.0	1.0	1.0
2023-08-01 14:11:20+08:00	0.08297819002256204	0.09090909090909091	166.0	2.711111111111111	1.0	88.0	96468992.0	432828416.0	0.0009222109999996065	0.0	0.0	0.0
2023-08-01 14:11:25+08:00	0.04718397997496871	0.1090909090909091	166.0	2.711111111111111	0.0	81.0	123388797.67272727	432828416.0	0.0008949766000000636	0.0	0.0	0.0
2023-08-01 14:11:30+08:00	0.0011251406425803225	0.1090909090909091	166.0	2.711111111111111	0.0	81.0	123388797.67272727	432828416.0	0.00026122280000038243	10.0	2.0	1.0
2023-08-01 14:11:35+08:00	0.22505741260525644	0.1090909090909091	153.0	2.8	1.0	97.0	114390109.09090908	421814272.0	0.00041933159999985037	10.0	2.0	1.0
2023-08-01 14:11:40+08:00	0.23758099352051837	0.16363636363636364	153.0	2.8	1.0	97.0	214748364.79999998	421814272.0	0.0	10.0	2.0	1.0
2023-08-01 14:11:45+08:00	0.19479034307496823	0.16363636363636364	153.0	2.8	1.0	87.0	240981829.8181818	421814272.0	0.0003761349999997776	2.0	1.0	1.0
2023-08-01 14:11:50+08:00	0.09980976537729867	0.14545454545454545	164.0	2.7777777777777772	1.0	85.0	252192060.5090909	556474368.0	0.00020893040000018458	2.0	1.0	1.0
2023-08-01 14:11:55+08:00	0.09528027331393141	0.14545454545454545	164.0	2.7777777777777772	1.0	85.0	252192060.5090909	556474368.0	0.0007932138000001032	2.0	1.0	1.0
2023-08-01 14:12:00+08:00	0.07563131313131313	0.12727272727272726	164.0	2.7777777777777772	1.0	83.0	222298112.0	556474368.0	0.0001713713999997424	0.0	0.0	0.0
2023-08-01 14:12:05+08:00	0.002877517828099587	0.12727272727272726	149.0	3.266666666666666	0.0	80.0	222298112.0	667267072.0	0.00018325160000003392	3.0	1.0	1.0
2023-08-01 14:12:10+08:00	0.1429109632048223	0.14545454545454545	149.0	3.266666666666666	1.0	87.0	267672855.27272725	667267072.0	3.0473999999003354e-06	3.0	1.0	1.0
2023-08-01 14:12:15+08:00	0.07876283496118207	0.14545454545454545	149.0	3.266666666666666	1.0	86.0	267672855.27272725	667267072.0	0.00015847620000002393	3.0	1.0	1.0
2023-08-01 14:12:20+08:00	0.046575685488919494	0.12727272727272726	163.0	3.3777777777777773	0.0	81.0	240753049.6	755421184.0	0.00027784300000064375	0.0	0.0	0.0
2023-08-01 14:12:25+08:00	0.0010006253908692933	0.12727272727272726	163.0	3.3777777777777773	0.0	81.0	240753049.6	755421184.0	0.00039330679999949325	0.0	0.0	1.0
2023-08-01 14:12:30+08:00	0.003503941934676511	0.10909090909090909	163.0	3.3777777777777773	1.0	88.0	213070643.2	755421184.0	0.0005620667999998829	0.0	0.0	1.0
2023-08-01 14:12:35+08:00	0.027715073990469026	0.07272727272727272	162.0	2.8888888888888884	1.0	88.0	149546002.61818182	619270144.0	0.0001369895999999926	6.0	0.0	1.0
2023-08-01 14:12:40+08:00	0.012786761940579166	0.05454545454545454	162.0	2.8888888888888884	1.0	89.0	115610270.25454545	619270144.0	0.0	6.0	0.0	1.0
2023-08-01 14:12:45+08:00	0.00539320205694218	0.03636363636363636	162.0	2.8888888888888884	1.0	90.0	82208358.39999999	619270144.0	0.0002138116000004686	6.0	0.0	1.0
2023-08-01 14:12:50+08:00	0.003254474902991613	0.03636363636363636	151.0	4.222222222222221	1.0	89.0	82208358.39999999	568999936.0	0.00039758899999995376	6.0	0.0	1.0
2023-08-01 14:12:55+08:00	0.0010012515644555694	0.03636363636363636	151.0	4.222222222222221	1.0	91.0	82208358.39999999	568999936.0	0.000201614799999561	6.0	0.0	1.0
2023-08-01 14:13:00+08:00	0.00688791484032561	0.03636363636363636	151.0	4.222222222222221	1.0	90.0	82208358.39999999	568999936.0	0.00022289700000044377	6.0	0.0	1.0
2023-08-01 14:13:05+08:00	0.008784038147822814	0.01818181818181818	174.0	4.7333333333333325	1.0	88.0	36833615.127272725	519745536.0	0.00020500759999961816	6.0	0.0	1.0
2023-08-01 14:13:10+08:00	0.008909524407077426	0.01818181818181818	174.0	4.7333333333333325	1.0	89.0	36833615.127272725	519745536.0	0.00020474420000056172	6.0	0.0	1.0
2023-08-01 14:13:15+08:00	0.007522567703109328	0.01818181818181818	174.0	4.7333333333333325	1.0	89.0	36833615.127272725	519745536.0	0.0001906149999996387	6.0	0.0	1.0
2023-08-01 14:13:20+08:00	0.009281324470086541	0.01818181818181818	174.0	4.71111111111111	1.0	89.0	36833615.127272725	502935552.0	0.00020289859999991222	6.0	0.0	1.0
2023-08-01 14:13:25+08:00	0.003006765221748935	0.01818181818181818	174.0	4.71111111111111	1.0	89.0	36833615.127272725	502935552.0	0.00024291880000006926	6.0	0.0	1.0
2023-08-01 14:13:30+08:00	0.009424478512188993	0.0	174.0	4.71111111111111	1.0	89.0	0.0	502935552.0	0.00020435280000015156	6.0	0.0	1.0
2023-08-01 14:13:35+08:00	0.00400600901352028	0.0	144.0	2.9999999999999996	1.0	89.0	0.0	502878208.0	0.00047915019999962284	6.0	0.0	1.0
2023-08-01 14:13:40+08:00	0.004011030333416897	0.0	144.0	2.9999999999999996	1.0	89.0	0.0	502878208.0	0.0	6.0	0.0	1.0
2023-08-01 14:13:45+08:00	0.0032569209570336966	0.0	144.0	2.9999999999999996	1.0	89.0	0.0	502878208.0	0.00021450959999995688	6.0	0.0	1.0
2023-08-01 14:13:50+08:00	0.005764411027568922	0.0	171.0	2.1999999999999997	1.0	90.0	0.0	470368256.0	0.0001726756000003604	6.0	0.0	1.0
2023-08-01 14:13:55+08:00	0.004385415361483524	0.0	171.0	2.1999999999999997	1.0	90.0	0.0	470368256.0	0.0002268162000000018	6.0	0.0	1.0
2023-08-01 14:14:00+08:00	0.004011030333416897	0.0	171.0	2.1999999999999997	1.0	89.0	0.0	470368256.0	0.00038308219999976244	6.0	0.0	1.0
2023-08-01 14:14:05+08:00	0.0025037556334501754	0.0	150.0	1.9555555555555553	1.0	89.0	0.0	470368256.0	0.00022034099999999058	6.0	0.0	1.0
2023-08-01 14:14:10+08:00	0.0013760320240180134	0.0	150.0	1.9555555555555553	1.0	89.0	0.0	470368256.0	0.0	6.0	0.0	1.0
2023-08-01 14:14:15+08:00	0.004260651629072682	0.0	150.0	1.9555555555555553	1.0	89.0	0.0	470368256.0	0.00021914080000016157	6.0	0.0	1.0
2023-08-01 14:14:20+08:00	0.0066516064257028116	0.0	167.0	2.333333333333333	1.0	89.0	0.0	436813824.0	0.0002338410000000124	6.0	0.0	1.0
2023-08-01 14:14:25+08:00	0.006901744259003639	0.0	167.0	2.333333333333333	1.0	89.0	0.0	436813824.0	0.00019911560000025476	6.0	0.0	1.0
2023-08-01 14:14:30+08:00	0.013085052843482638	0.0	167.0	2.333333333333333	1.0	89.0	0.0	436813824.0	0.0003971029999995324	6.0	0.0	1.0
2023-08-01 14:14:35+08:00	0.0023773773773773776	0.0	144.0	2.022222222222222	1.0	89.0	0.0	436813824.0	0.0002080808000002321	6.0	0.0	1.0
2023-08-01 14:14:40+08:00	0.0072736393278154	0.0	144.0	2.022222222222222	1.0	89.0	0.0	436813824.0	0.0	6.0	0.0	1.0
2023-08-01 14:14:45+08:00	0.005138488532397543	0.0	144.0	2.022222222222222	1.0	89.0	0.0	436813824.0	0.0001979587999997534	6.0	0.0	1.0
2023-08-01 14:14:50+08:00	0.004630208985108247	0.0	160.0	2.622222222222222	1.0	89.0	0.0	403787776.0	0.000430405000000178	6.0	0.0	1.0
2023-08-01 14:14:55+08:00	0.005896374357044286	0.0	160.0	2.622222222222222	1.0	89.0	0.0	403787776.0	0.00020233560000022522	6.0	0.0	1.0
2023-08-01 14:15:00+08:00	0.001375515818431912	0.0	160.0	2.622222222222222	1.0	89.0	0.0	403787776.0	0.0002124381999998093	6.0	0.0	1.0
2023-08-01 14:15:05+08:00	0.004134820197970179	0.0	164.0	2.1999999999999997	1.0	89.0	0.0	387530752.0	0.00020249940000027777	6.0	0.0	1.0
2023-08-01 14:15:10+08:00	0.00539320205694218	0.0	164.0	2.1999999999999997	1.0	89.0	0.0	387530752.0	0.0	6.0	0.0	1.0
2023-08-01 14:15:15+08:00	0.0011261261261261261	0.0	164.0	2.1999999999999997	1.0	89.0	0.0	387530752.0	0.00040994760000003796	6.0	0.0	1.0
2023-08-01 14:15:20+08:00	0.004259050482274834	0.0	172.0	2.933333333333333	1.0	90.0	0.0	353976320.0	0.0002144581999999673	6.0	0.0	1.0
2023-08-01 14:15:25+08:00	0.002629601803155522	0.0	172.0	2.933333333333333	1.0	89.0	0.0	353976320.0	0.00023796279999999115	5.0	0.0	1.0
2023-08-01 14:15:30+08:00	0.002004259050482275	0.0	172.0	2.933333333333333	1.0	88.0	0.0	353976320.0	0.0002096973999996976	5.0	0.0	1.0
2023-08-01 14:15:35+08:00	0.008030112923462986	0.0	171.0	3.311111111111111	1.0	88.0	0.0	320425984.0	0.0002238548000001117	5.0	0.0	1.0
2023-08-01 14:15:40+08:00	0.0046383352137395	0.0	171.0	3.311111111111111	1.0	88.0	0.0	320425984.0	0.0001907834000000719	5.0	0.0	1.0
2023-08-01 14:15:45+08:00	0.0023785678517776665	0.0	171.0	3.311111111111111	1.0	88.0	0.0	320425984.0	0.00048102159999956483	4.0	0.0	1.0
2023-08-01 14:15:50+08:00	0.005763688760806917	0.0	165.0	3.6888888888888887	1.0	87.0	0.0	304160768.0	0.00022083820000062815	4.0	0.0	1.0
2023-08-01 14:15:55+08:00	0.003507453338343981	0.0	165.0	3.6888888888888887	1.0	87.0	0.0	304160768.0	0.00021459019999952033	4.0	0.0	1.0
2023-08-01 14:16:00+08:00	0.0017526289434151227	0.0	165.0	3.6888888888888887	1.0	87.0	0.0	304160768.0	0.00022337280000002125	4.0	0.0	1.0
2023-08-01 14:16:05+08:00	0.0055151667084482325	0.0	134.0	3.1999999999999997	1.0	87.0	0.0	303128576.0	0.00021963479999982384	4.0	0.0	1.0
2023-08-01 14:16:10+08:00	0.0027544760235382495	0.0	134.0	3.1999999999999997	1.0	87.0	0.0	303128576.0	0.00021903960000031476	4.0	0.0	1.0
2023-08-01 14:16:15+08:00	0.0035070140280561123	0.0	134.0	3.1999999999999997	1.0	86.0	0.0	303128576.0	0.00021864539999967293	3.0	0.0	1.0
2023-08-01 14:16:20+08:00	0.0025021894157387712	0.0	138.0	3.133333333333333	1.0	86.0	0.0	268521472.0	0.00020775680000042484	3.0	0.0	1.0
2023-08-01 14:16:25+08:00	0.0015020653398422831	0.0	138.0	3.133333333333333	1.0	86.0	0.0	268521472.0	0.0005488952000000325	3.0	0.0	1.0
2023-08-01 14:16:30+08:00	0.006509764646970456	0.0	138.0	3.133333333333333	1.0	85.0	0.0	268521472.0	0.00023439140000007795	3.0	0.0	1.0
2023-08-01 14:16:35+08:00	0.0027520640480360272	0.0	164.0	2.9777777777777774	1.0	84.0	0.0	235491328.0	0.0002016253999997275	3.0	0.0	1.0
2023-08-01 14:16:40+08:00	0.00087576629550857	0.0	164.0	2.9777777777777774	1.0	85.0	0.0	235491328.0	0.0005128970000001232	3.0	0.0	1.0
2023-08-01 14:16:45+08:00	0.00087576629550857	0.0	164.0	2.9777777777777774	1.0	86.0	0.0	235491328.0	0.0002152862000002642	3.0	0.0	1.0
2023-08-01 14:16:50+08:00	0.0025028156676260792	0.0	164.0	2.933333333333333	1.0	86.0	0.0	219238400.0	0.00019933419999986767	3.0	0.0	1.0
2023-08-01 14:16:55+08:00	0.0008758758758758759	0.0	164.0	2.933333333333333	1.0	86.0	0.0	219238400.0	0.0016664559999995277	3.0	0.0	1.0
2023-08-01 14:17:00+08:00	0.0011255627813906953	0.0	164.0	2.933333333333333	1.0	86.0	0.0	219238400.0	0.0005400070000000312	3.0	0.0	1.0
2023-08-01 14:17:05+08:00	0.0033804933016151244	0.0	156.0	2.444444444444444	1.0	86.0	0.0	202477568.0	0.0004431710000005751	3.0	0.0	1.0
2023-08-01 14:17:10+08:00	0.00087576629550857	0.0	156.0	2.444444444444444	1.0	86.0	0.0	202477568.0	0.0	3.0	0.0	1.0
2023-08-01 14:17:15+08:00	0.0007506568247216314	0.0	156.0	2.444444444444444	1.0	86.0	0.0	202477568.0	0.0001781936000000428	3.0	0.0	1.0
2023-08-01 14:17:20+08:00	0.0023779724655819774	0.0	159.0	2.244444444444444	1.0	86.0	0.0	186744832.0	0.0001738061999994045	3.0	0.0	1.0
2023-08-01 14:17:25+08:00	0.0008755472170106316	0.0	159.0	2.244444444444444	1.0	86.0	0.0	186744832.0	0.00022607160000021054	3.0	0.0	1.0
2023-08-01 14:17:30+08:00	0.0010001250156269534	0.0	159.0	2.244444444444444	1.0	86.0	0.0	186744832.0	0.00041420411835266187	3.0	0.0	1.0
2023-08-01 14:17:35+08:00	0.00275447602353825	0.0	167.0	2.0666666666666664	1.0	86.0	0.0	169967616.0	0.0002260858343340342	3.0	0.0	1.0
2023-08-01 14:17:40+08:00	0.0010007505629221916	0.0	167.0	2.0666666666666664	1.0	87.0	0.0	169967616.0	0.0	3.0	0.0	1.0
2023-08-01 14:17:45+08:00	0.0010006253908692933	0.0	167.0	2.0666666666666664	1.0	88.0	0.0	169967616.0	0.00019549679999997238	3.0	0.0	1.0
2023-08-01 14:17:50+08:00	0.004133266533066132	0.0	163.0	1.9777777777777776	1.0	88.0	0.0	153706496.0	0.00019718619999977704	3.0	0.0	1.0
2023-08-01 14:17:55+08:00	0.008261359369132557	0.0	163.0	1.9777777777777776	1.0	90.0	0.0	153706496.0	0.00020598420000013108	3.0	0.0	1.0
2023-08-01 14:18:00+08:00	0.002003255289846	0.0	163.0	1.9777777777777776	1.0	89.0	0.0	153706496.0	0.0003836016000001052	3.0	0.0	1.0
2023-08-01 14:18:05+08:00	0.0026263131565782893	0.0	146.0	2.422222222222222	1.0	86.0	0.0	136937472.0	0.00020339880000008748	3.0	0.0	1.0
2023-08-01 14:18:10+08:00	0.0011259852370824471	0.0	146.0	2.422222222222222	1.0	86.0	0.0	136937472.0	0.0	3.0	0.0	1.0
2023-08-01 14:18:15+08:00	0.0008758758758758759	0.0	146.0	2.422222222222222	1.0	86.0	0.0	136937472.0	0.00019096619999956488	3.0	0.0	1.0
2023-08-01 14:18:20+08:00	0.002877517828099587	0.0	144.0	2.644444444444444	1.0	86.0	0.0	120160256.0	0.00017804559999987646	3.0	0.0	1.0
2023-08-01 14:18:25+08:00	0.0010008757662955086	0.0	144.0	2.644444444444444	1.0	86.0	0.0	120160256.0	0.0002206702000002281	3.0	0.0	1.0
2023-08-01 14:18:30+08:00	0.0008756567425569177	0.0	144.0	2.644444444444444	1.0	86.0	0.0	120160256.0	0.00041427900000030605	3.0	0.0	1.0
2023-08-01 14:18:35+08:00	0.004758327072376659	0.0	156.0	2.9999999999999996	1.0	86.0	0.0	87130112.0	0.0001948473999995315	3.0	0.0	1.0
2023-08-01 14:18:40+08:00	0.0015005627110166314	0.0	156.0	2.9999999999999996	1.0	86.0	0.0	87130112.0	0.0	3.0	0.0	1.0
2023-08-01 14:18:45+08:00	0.00087576629550857	0.0	156.0	2.9999999999999996	1.0	86.0	0.0	87130112.0	0.00020187880000008818	3.0	0.0	1.0
2023-08-01 14:18:50+08:00	0.0032552898459997496	0.0	166.0	3.822222222222222	1.0	86.0	0.0	36798464.0	0.00019300300000040237	3.0	0.0	1.0
2023-08-01 14:18:55+08:00	0.0012509382036527395	0.0	166.0	3.822222222222222	1.0	86.0	0.0	36798464.0	0.000432456999999431	3.0	0.0	1.0
2023-08-01 14:19:00+08:00	0.0022528160200250315	0.0	166.0	3.822222222222222	1.0	86.0	0.0	36798464.0	0.00020518620000018473	3.0	0.0	1.0
2023-08-01 14:19:05+08:00	0.0032540675844806004	0.0	164.0	4.533333333333333	1.0	86.0	0.0	3768320.0	0.00020038420000005884	3.0	0.0	1.0
2023-08-01 14:19:10+08:00	0.0018773466833541927	0.0	164.0	4.533333333333333	1.0	85.0	0.0	3768320.0	0.0	2.0	0.0	1.0
2023-08-01 14:19:15+08:00	0.001876172607879925	0.0	164.0	4.533333333333333	1.0	85.0	0.0	3768320.0	0.0004018002000002241	2.0	0.0	1.0
2023-08-01 14:19:20+08:00	0.0035052578868302454	0.0	119.0	4.5777777777777775	1.0	85.0	0.0	20480.0	0.00018433619999953522	2.0	0.0	1.0
2023-08-01 14:19:25+08:00	0.0018764073054791095	0.0	119.0	4.5777777777777775	1.0	85.0	0.0	20480.0	0.0002237856000000704	2.0	0.0	1.0
2023-08-01 14:19:30+08:00	0.002127127127127127	0.0	119.0	4.5777777777777775	1.0	84.0	0.0	20480.0	0.00020910619999980895	1.0	0.0	1.0
2023-08-01 14:19:35+08:00	0.004634849054240261	0.0	101.0	3.1111111111111107	1.0	84.0	0.0	20480.0	0.00021130820000010432	1.0	0.0	1.0
2023-08-01 14:19:40+08:00	0.0017510944340212633	0.0	101.0	3.1111111111111107	1.0	84.0	0.0	20480.0	0.0	1.0	0.0	1.0
2023-08-01 14:19:45+08:00	0.0010007505629221916	0.0	101.0	3.1111111111111107	1.0	84.0	0.0	20480.0	0.0003867456000001823	1.0	0.0	1.0
2023-08-01 14:19:50+08:00	0.004005507572912755	0.0	83.0	2.0666666666666664	1.0	84.0	0.0	16384.0	0.00022473900000008484	0.0	0.0	0.0
2023-08-01 14:19:55+08:00	0.001876172607879925	0.0	83.0	2.0666666666666664	0.0	81.0	0.0	16384.0	0.0003952241999996886	7.0	1.0	1.0
2023-08-01 14:20:00+08:00	0.2546395657114001	0.01818181818181818	83.0	2.0666666666666664	1.0	91.0	38053776.29090909	16384.0	0.0003179998000000239	7.0	1.0	1.0
2023-08-01 14:20:05+08:00	0.09164994984954865	0.03636363636363636	61.0	1.3777777777777775	0.0	81.0	81750797.96363635	24576.0	0.0005356742000003578	0.0	0.0	0.0
2023-08-01 14:20:10+08:00	0.0011255627813906953	0.03636363636363636	61.0	1.3777777777777775	0.0	79.0	81750797.96363635	24576.0	0.0	3.0	2.0	1.0
2023-08-01 14:20:15+08:00	0.10510435001257229	0.03636363636363636	61.0	1.3777777777777775	1.0	80.0	81750797.96363635	24576.0	0.0005462725999997531	0.0	0.0	0.0
2023-08-01 14:20:20+08:00	0.002878238017769991	0.03636363636363636	41.0	1.3777777777777775	0.0	81.0	81750797.96363635	40960.0	0.00021110059999998043	2.0	1.0	1.0
2023-08-01 14:20:25+08:00	0.08570711507089973	0.05454545454545454	41.0	1.3777777777777775	1.0	86.0	131014804.94545454	40960.0	0.0003743370000002244	3.0	1.0	1.0
2023-08-01 14:20:30+08:00	0.04376257545271629	0.05454545454545454	41.0	1.3777777777777775	0.0	81.0	131014804.94545454	40960.0	0.00035596880000028365	0.0	0.0	0.0
2023-08-01 14:20:35+08:00	0.0021263289555972483	0.05454545454545454	17.0	1.5555555555555554	0.0	81.0	131014804.94545454	32768.0	0.0004366299999993828	3.0	0.0	1.0
2023-08-01 14:20:40+08:00	0.02379759519038076	0.05454545454545454	17.0	1.5555555555555554	0.0	81.0	131014804.94545454	32768.0	0.00047729959999998073	0.0	0.0	0.0
2023-08-01 14:20:45+08:00	0.00087576629550857	0.05454545454545454	17.0	1.5555555555555554	0.0	81.0	131014804.94545454	32768.0	0.00020647480000022256	14.0	6.0	1.0
2023-08-01 14:20:50+08:00	0.17249327698809067	0.05454545454545454	0.0	1.8888888888888886	1.0	97.0	131014804.94545454	6758400.0	0.00043465099999977496	14.0	6.0	1.0
2023-08-01 14:20:55+08:00	0.16506225131562058	0.05454545454545454	0.0	1.8888888888888886	1.0	97.0	139250892.79999998	6758400.0	0.00013328100000009613	14.0	6.0	1.0
2023-08-01 14:21:00+08:00	0.16087681066529932	0.05454545454545454	0.0	1.8888888888888886	1.0	97.0	154197867.05454543	6758400.0	0.0002471540000001937	14.0	6.0	1.0
2023-08-01 14:21:05+08:00	0.17518902986031012	0.05454545454545454	52.0	2.2666666666666666	1.0	97.0	154197867.05454543	5750784.0	0.00011539039999988176	5.0	2.0	1.0
2023-08-01 14:21:10+08:00	0.041624748490945676	0.05454545454545454	52.0	2.2666666666666666	0.0	81.0	154197867.05454543	5750784.0	0.00013454199999998195	0.0	0.0	0.0
2023-08-01 14:21:15+08:00	0.0008756567425569177	0.05454545454545454	52.0	2.2666666666666666	0.0	81.0	154197867.05454543	5750784.0	0.00019456079999997656	0.0	0.0	1.0
2023-08-01 14:21:20+08:00	0.00525657071339174	0.03636363636363636	49.0	2.4888888888888885	1.0	84.0	104933860.07272726	20705280.0	0.00019801420000007398	0.0	0.0	1.0
2023-08-01 14:21:25+08:00	0.0008755472170106316	0.03636363636363636	49.0	2.4888888888888885	1.0	84.0	104933860.07272726	20705280.0	0.0002381262000000106	0.0	0.0	1.0
2023-08-01 14:21:30+08:00	0.0013758599124452783	0.03636363636363636	49.0	2.4888888888888885	1.0	83.0	104933860.07272726	20705280.0	0.00041448979999998415	0.0	0.0	1.0
2023-08-01 14:21:35+08:00	0.019696399447998995	0.03636363636363636	35.0	2.8666666666666663	1.0	94.0	104933860.07272726	16384.0	0.0005193904000002191	2.0	0.0	1.0
2023-08-01 14:21:40+08:00	0.13660646146018826	0.05454545454545454	35.0	2.8666666666666663	1.0	94.0	178677350.4	16384.0	0.0	11.0	2.0	1.0
2023-08-01 14:21:45+08:00	0.0989345509893455	0.05454545454545454	35.0	2.8666666666666663	0.0	82.0	178677350.4	16384.0	0.0003808723999995323	0.0	0.0	0.0
2023-08-01 14:21:50+08:00	0.003254882323485228	0.03636363636363636	0.0	2.9555555555555553	0.0	81.0	132387486.25454545	12595200.0	0.00020899820000011004	2.0	1.0	1.0
2023-08-01 14:21:55+08:00	0.1065512048192771	0.03636363636363636	0.0	2.9555555555555553	1.0	90.0	119270753.74545453	12595200.0	0.00038911620000021686	4.0	0.0	1.0
2023-08-01 14:22:00+08:00	0.1478589420654912	0.03636363636363636	0.0	2.9555555555555553	1.0	89.0	119270753.74545453	12595200.0	0.0003762504000000888	0.0	0.0	0.0
2023-08-01 14:22:05+08:00	0.06384046155775742	0.05454545454545454	0.0	2.1555555555555554	0.0	81.0	161976394.47272727	12484608.0	0.0003515026000002308	0.0	0.0	0.0
2023-08-01 14:22:10+08:00	0.0011259852370824471	0.05454545454545454	0.0	2.1555555555555554	0.0	81.0	161976394.47272727	12484608.0	0.0	7.0	1.0	1.0
2023-08-01 14:22:15+08:00	0.169989904088844	0.05454545454545454	0.0	2.1555555555555554	1.0	95.0	161976394.47272727	12484608.0	0.0004009961999997813	1.0	0.0	1.0
2023-08-01 14:22:20+08:00	0.16796776630571644	0.07272727272727272	0.0	1.822222222222222	1.0	90.0	211164141.38181818	28672.0	0.00016810099999986505	6.0	1.0	1.0
2023-08-01 14:22:25+08:00	0.2313508064516129	0.18181818181818182	0.0	1.822222222222222	1.0	91.0	313352638.8363636	28672.0	0.00021902220000029614	6.0	1.0	1.0
2023-08-01 14:22:30+08:00	0.21682643794147324	0.2545454545454545	0.0	1.822222222222222	1.0	90.0	364446887.56363636	28672.0	0.0001438555999996538	0.0	0.0	0.0
2023-08-01 14:22:35+08:00	0.043004012036108326	0.2545454545454545	74.0	2.222222222222222	0.0	81.0	306946792.7272727	4104192.0	0.0003812832000001265	3.0	1.0	1.0
2023-08-01 14:22:40+08:00	0.10264483627204031	0.2727272727272727	74.0	2.222222222222222	1.0	87.0	329290994.0363636	4104192.0	0.00021330880000007822	3.0	1.0	1.0
2023-08-01 14:22:45+08:00	0.06129355728252695	0.2727272727272727	74.0	2.222222222222222	1.0	87.0	329290994.0363636	4104192.0	0.00018392479999960188	3.0	1.0	1.0
2023-08-01 14:22:50+08:00	0.00262828535669587	0.2545454545454545	62.0	3.0666666666666664	1.0	87.0	283763730.6181818	4096.0	0.000175747400000148	3.0	1.0	1.0
2023-08-01 14:22:55+08:00	0.0011262670504317356	0.2545454545454545	62.0	3.0666666666666664	1.0	88.0	283763730.6181818	4096.0	0.000615613200000098	3.0	1.0	1.0
2023-08-01 14:23:00+08:00	0.0012512512512512512	0.23636363636363636	62.0	3.0666666666666664	1.0	88.0	241058089.89090908	4096.0	0.0002209579999998823	3.0	1.0	1.0
2023-08-01 14:23:05+08:00	0.003254882323485228	0.23636363636363636	38.0	2.711111111111111	1.0	88.0	241058089.89090908	16384.0	0.0002473815999998408	3.0	1.0	1.0
2023-08-01 14:23:10+08:00	0.10854850839809477	0.2545454545454545	38.0	2.711111111111111	1.0	86.0	271867159.27272725	16384.0	0.0	3.0	1.0	1.0
2023-08-01 14:23:15+08:00	0.026773426748404855	0.23636363636363636	38.0	2.711111111111111	1.0	86.0	222679412.36363634	16384.0	0.0001852756000005229	3.0	1.0	1.0
2023-08-01 14:23:20+08:00	0.007770397292893846	0.12727272727272726	0.0	2.355555555555555	0.0	81.0	120490914.9090909	155648.0	0.0005372797999996237	0.0	0.0	0.0
2023-08-01 14:23:25+08:00	0.0008755472170106316	0.05454545454545454	0.0	2.355555555555555	0.0	81.0	69396666.18181817	155648.0	0.00023147620000045775	3.0	1.0	1.0
2023-08-01 14:23:30+08:00	0.10292823928616313	0.05454545454545454	0.0	2.355555555555555	1.0	86.0	79310475.63636363	155648.0	0.0003988445999993928	0.0	0.0	0.0
2023-08-01 14:23:35+08:00	0.02002503128911139	0.03636363636363636	0.0	1.4888888888888887	0.0	81.0	56966274.32727273	32768.0	0.0003929584000005093	2.0	1.0	1.0
2023-08-01 14:23:40+08:00	0.07846578089746803	0.03636363636363636	0.0	1.4888888888888887	1.0	88.0	56966274.32727273	32768.0	0.00019263139999949885	2.0	1.0	1.0
2023-08-01 14:23:45+08:00	0.09884596086302057	0.05454545454545454	0.0	1.4888888888888887	1.0	87.0	90902006.69090909	32768.0	0.000404582200000192	3.0	0.0	1.0
2023-08-01 14:23:50+08:00	0.09501694489770303	0.07272727272727272	59.0	3.711111111111111	1.0	87.0	118431892.94545454	54935552.0	0.00013715380000007827	3.0	0.0	1.0
2023-08-01 14:23:55+08:00	0.0008759854836691277	0.07272727272727272	59.0	3.711111111111111	1.0	87.0	118431892.94545454	54935552.0	0.00021530759999990323	3.0	0.0	1.0
2023-08-01 14:24:00+08:00	0.001001001001001001	0.07272727272727272	59.0	3.711111111111111	1.0	87.0	118431892.94545454	54935552.0	0.00023807140000045023	3.0	0.0	1.0
2023-08-01 14:24:05+08:00	0.0025037556334501754	0.05454545454545454	36.0	3.2888888888888883	1.0	87.0	87622823.56363636	12288.0	0.0	3.0	0.0	1.0
2023-08-01 14:24:10+08:00	0.0010013768932281887	0.05454545454545454	36.0	3.2888888888888883	1.0	87.0	87622823.56363636	12288.0	0.0001760099999998488	3.0	0.0	1.0
2023-08-01 14:24:15+08:00	0.0013763763763763764	0.05454545454545454	36.0	3.2888888888888883	1.0	87.0	87622823.56363636	12288.0	0.0004901738000000933	3.0	0.0	1.0
2023-08-01 14:24:20+08:00	0.0031296945418127194	0.05454545454545454	9.0	4.155555555555555	1.0	85.0	87622823.56363636	16384.0	0.00019031140000009829	3.0	0.0	1.0
2023-08-01 14:24:25+08:00	0.08712548577159333	0.05454545454545454	9.0	4.155555555555555	1.0	83.0	92579728.29090908	16384.0	0.00024942759999930787	0.0	0.0	0.0
2023-08-01 14:24:30+08:00	0.026279564510073832	0.05454545454545454	9.0	4.155555555555555	0.0	81.0	92579728.29090908	16384.0	0.0003764010000004703	3.0	1.0	1.0
2023-08-01 14:24:35+08:00	0.09436566695946794	0.07272727272727272	0.0	1.6444444444444442	1.0	86.0	127583101.67272727	15052800.0	0.00021389220000003206	0.0	0.0	0.0
2023-08-01 14:24:40+08:00	0.026398098336044038	0.05454545454545454	0.0	1.6444444444444442	0.0	81.0	93647369.3090909	15052800.0	0.0005908135999995068	3.0	2.0	1.0
2023-08-01 14:24:45+08:00	0.07202911281214708	0.03636363636363636	0.0	1.6444444444444442	1.0	91.0	66117483.054545455	15052800.0	0.00042688560000030406	2.0	0.0	1.0
2023-08-01 14:24:50+08:00	0.053370082686043596	0.03636363636363636	8.0	1.7777777777777777	0.0	83.0	66117483.054545455	123961344.0	0.00041110140000029106	0.0	0.0	0.0
2023-08-01 14:24:55+08:00	0.00087576629550857	0.03636363636363636	8.0	1.7777777777777777	0.0	82.0	66117483.054545455	123961344.0	0.00022555099999976846	0.0	0.0	1.0
2023-08-01 14:25:00+08:00	0.137848705704951	0.05454545454545454	8.0	1.7777777777777777	1.0	99.0	113474988.21818182	123961344.0	0.00043076700000028724	6.0	0.0	1.0
2023-08-01 14:25:05+08:00	0.1037177063642092	0.05454545454545454	0.0	1.111111111111111	0.0	81.0	113474988.21818182	40960.0	0.0004137207999995951	0.0	0.0	0.0
2023-08-01 14:25:10+08:00	0.0010003751406777541	0.05454545454545454	0.0	1.111111111111111	0.0	81.0	113474988.21818182	40960.0	7.492000001718679e-07	3.0	2.0	1.0
2023-08-01 14:25:15+08:00	0.08830939783320736	0.05454545454545454	0.0	1.111111111111111	1.0	90.0	113474988.21818182	40960.0	0.0007074705999997377	3.0	2.0	1.0
2023-08-01 14:25:20+08:00	0.06529640305802732	0.03636363636363636	18.0	1.7777777777777777	1.0	87.0	82360878.54545455	94478336.0	0.00017797679999986826	2.0	0.0	1.0
2023-08-01 14:25:25+08:00	0.0010011262670504317	0.03636363636363636	18.0	1.7777777777777777	1.0	87.0	82360878.54545455	94478336.0	0.0002578436000000295	2.0	0.0	1.0
2023-08-01 14:25:30+08:00	0.007133024652734327	0.01818181818181818	18.0	1.7777777777777777	0.0	81.0	47357505.163636364	94478336.0	0.0004849902000003681	0.0	0.0	0.0
2023-08-01 14:25:35+08:00	0.0020017515325910173	0.01818181818181818	0.0	1.5111111111111108	0.0	81.0	47357505.163636364	28672.0	0.0	0.0	0.0	1.0
2023-08-01 14:25:40+08:00	0.12070263488080302	0.03636363636363636	0.0	1.5111111111111108	1.0	89.0	84648680.72727272	28672.0	0.00040491019999961965	0.0	0.0	0.0
2023-08-01 14:25:45+08:00	0.029286608260325406	0.05454545454545454	0.0	1.5111111111111108	0.0	81.0	116601651.19999999	28672.0	0.0002889916000000881	0.0	0.0	1.0
2023-08-01 14:25:50+08:00	0.07908323888679007	0.07272727272727272	0.0	1.5777777777777775	1.0	93.0	136505530.1818182	32768.0	0.0008487733999999137	4.0	0.0	1.0
2023-08-01 14:25:55+08:00	0.10886014156700023	0.07272727272727272	0.0	1.5777777777777775	1.0	93.0	125447819.63636363	32768.0	0.0002709714000005192	10.0	1.0	1.0
2023-08-01 14:26:00+08:00	0.2656476479114508	0.1090909090909091	0.0	1.5777777777777775	1.0	93.0	171966464.0	32768.0	0.00015364579999967986	10.0	1.0	1.0
2023-08-01 14:26:05+08:00	0.2438185062452205	0.12727272727272726	2.0	1.6444444444444442	1.0	93.0	207274877.67272726	130224128.0	0.0	10.0	1.0	1.0
2023-08-01 14:26:10+08:00	0.22384273937856689	0.16363636363636364	2.0	1.6444444444444442	1.0	93.0	293448759.8545454	130224128.0	7.812899999990464e-05	10.0	1.0	1.0
2023-08-01 14:26:15+08:00	0.20420306367894672	0.18181818181818182	2.0	1.6444444444444442	1.0	92.0	347059590.98181814	130224128.0	0.00018165520000010816	9.0	1.0	1.0
2023-08-01 14:26:20+08:00	0.2078481012658228	0.2	0.0	1.6888888888888887	1.0	92.0	411499352.43636364	459403264.0	0.00015393279999997844	9.0	1.0	1.0
2023-08-01 14:26:25+08:00	0.19611822910059623	0.21818181818181817	0.0	1.6888888888888887	1.0	93.0	490352267.6363636	459403264.0	0.00018247040000005655	6.0	1.0	1.0
2023-08-01 14:26:30+08:00	0.07156332536787825	0.21818181818181817	0.0	1.6888888888888887	0.0	82.0	490352267.6363636	459403264.0	0.0003793252000001246	0.0	0.0	0.0
2023-08-01 14:26:35+08:00	0.002127659574468085	0.2	149.0	6.199999999999999	0.0	81.0	453061092.07272726	486424576.0	0.0	0.0	0.0	1.0
2023-08-01 14:26:40+08:00	0.011662904439428141	0.18181818181818182	149.0	6.199999999999999	1.0	97.0	421108121.59999996	486424576.0	0.0003248442000000296	2.0	0.0	1.0
2023-08-01 14:26:45+08:00	0.0017554858934169279	0.16363636363636364	149.0	6.199999999999999	1.0	97.0	401204242.6181818	486424576.0	0.00020908480000016993	2.0	0.0	1.0
2023-08-01 14:26:50+08:00	0.004764292878635908	0.14545454545454545	139.0	6.199999999999999	1.0	99.0	364904448.0	469651456.0	0.0	2.0	0.0	1.0
2023-08-01 14:26:55+08:00	0.0022559217947111165	0.10909090909090909	139.0	6.199999999999999	1.0	99.0	318385803.6363636	469651456.0	0.0001827901999995163	2.0	0.0	1.0
2023-08-01 14:27:00+08:00	0.01808363682029386	0.09090909090909091	139.0	6.199999999999999	1.0	99.0	283077389.96363634	469651456.0	8.067999999639141e-07	2.0	0.0	1.0
2023-08-01 14:27:05+08:00	0.052313883299798795	0.05454545454545454	146.0	6.51111111111111	1.0	99.0	196903507.78181818	452874240.0	0.00011208600000003343	6.0	0.0	1.0
2023-08-01 14:27:10+08:00	0.1598438090439602	0.05454545454545454	146.0	6.51111111111111	1.0	99.0	212003002.18181816	452874240.0	0.0002004681999999036	7.0	0.0	1.0
2023-08-01 14:27:15+08:00	0.12520447967786585	0.03636363636363636	146.0	6.51111111111111	1.0	99.0	147563240.72727272	452874240.0	0.0	7.0	0.0	1.0
2023-08-01 14:27:20+08:00	0.14881027319652526	0.03636363636363636	162.0	2.844444444444444	1.0	99.0	96697772.21818182	468824064.0	0.00010556360000038011	7.0	0.0	1.0
2023-08-01 14:27:25+08:00	0.10894697160090475	0.03636363636363636	162.0	2.844444444444444	1.0	99.0	96697772.21818182	468824064.0	0.00034412159999988037	7.0	0.0	1.0
2023-08-01 14:27:30+08:00	0.1260208568915693	0.05454545454545454	162.0	2.844444444444444	1.0	99.0	120490914.9090909	468824064.0	0.0001737104000000045	7.0	0.0	1.0
2023-08-01 14:27:35+08:00	0.11410240281796452	0.05454545454545454	154.0	2.755555555555555	1.0	99.0	120490914.9090909	523640832.0	0.00019577480000023683	7.0	0.0	1.0
2023-08-01 14:27:40+08:00	0.09704216488357457	0.05454545454545454	154.0	2.755555555555555	1.0	93.0	120490914.9090909	523640832.0	0.000206194199999743	3.0	1.0	1.0
2023-08-01 14:27:45+08:00	0.009012392039053699	0.05454545454545454	154.0	2.755555555555555	1.0	93.0	120490914.9090909	523640832.0	0.0	3.0	1.0	1.0
2023-08-01 14:27:50+08:00	0.0032569209570336966	0.05454545454545454	158.0	2.6666666666666665	1.0	93.0	120490914.9090909	537411584.0	0.0004177668000004076	3.0	1.0	1.0
2023-08-01 14:27:55+08:00	0.0017532874139010645	0.05454545454545454	158.0	2.6666666666666665	1.0	94.0	120490914.9090909	537411584.0	0.00021269559999979038	3.0	1.0	1.0
2023-08-01 14:28:00+08:00	0.001627441161742614	0.05454545454545454	158.0	2.6666666666666665	1.0	94.0	120490914.9090909	537411584.0	0.00019071679999953516	3.0	1.0	1.0
2023-08-01 14:28:05+08:00	0.003256105197244834	0.03636363636363636	146.0	2.533333333333333	1.0	93.0	51780589.38181818	520634368.0	0.00019841560000060098	3.0	1.0	1.0
2023-08-01 14:28:10+08:00	0.0018782870022539444	0.03636363636363636	146.0	2.533333333333333	1.0	93.0	51780589.38181818	520634368.0	0.0002280014000000108	3.0	1.0	1.0
2023-08-01 14:28:15+08:00	0.001377928097206564	0.01818181818181818	146.0	2.533333333333333	1.0	93.0	23793142.69090909	520634368.0	0.0002025927999994792	3.0	1.0	1.0
2023-08-01 14:28:20+08:00	0.0033834586466165413	0.01818181818181818	141.0	3.222222222222222	1.0	93.0	23793142.69090909	487079936.0	0.00019594480000009184	3.0	1.0	1.0
2023-08-01 14:28:25+08:00	0.0015026296018031556	0.0	141.0	3.222222222222222	1.0	93.0	0.0	487079936.0	0.00019135880000007433	3.0	1.0	1.0
2023-08-01 14:28:30+08:00	0.0015028177833437697	0.0	141.0	3.222222222222222	1.0	93.0	0.0	487079936.0	0.00019055220000012695	3.0	1.0	1.0
2023-08-01 14:28:35+08:00	0.0036313548710242925	0.0	165.0	4.155555555555555	1.0	93.0	0.0	437792768.0	0.00021003680000006853	3.0	1.0	1.0
2023-08-01 14:28:40+08:00	0.0015030060120240479	0.0	165.0	4.155555555555555	1.0	93.0	0.0	437792768.0	0.00036200899999982994	3.0	1.0	1.0
2023-08-01 14:28:45+08:00	0.0011271133375078271	0.0	165.0	4.155555555555555	1.0	93.0	0.0	437792768.0	0.0	3.0	1.0	1.0
2023-08-01 14:28:50+08:00	0.005264477312609676	0.0	145.0	4.377777777777777	1.0	93.0	0.0	421015552.0	0.00019623020000025804	3.0	1.0	1.0
2023-08-01 14:28:55+08:00	0.0013777555110220442	0.0	145.0	4.377777777777777	1.0	93.0	0.0	421015552.0	0.0001945708000000934	3.0	1.0	1.0
2023-08-01 14:29:00+08:00	0.0013774104683195593	0.0	145.0	4.377777777777777	1.0	93.0	0.0	421015552.0	0.00019065359999999033	3.0	1.0	1.0
2023-08-01 14:29:05+08:00	0.0026309195690303183	0.0	157.0	4.666666666666666	1.0	93.0	0.0	372490240.0	0.00037799239999998236	3.0	1.0	1.0
2023-08-01 14:29:10+08:00	0.001377928097206564	0.0	157.0	4.666666666666666	1.0	93.0	0.0	372490240.0	0.00019027139999963082	3.0	1.0	1.0
2023-08-01 14:29:15+08:00	0.0013774104683195593	0.0	157.0	4.666666666666666	1.0	93.0	0.0	372490240.0	0.0	3.0	1.0	1.0
2023-08-01 14:29:20+08:00	0.0037593984962406013	0.0	152.0	3.9333333333333327	1.0	93.0	0.0	356003840.0	0.0001834893999998144	2.0	0.0	1.0
2023-08-01 14:29:25+08:00	0.10188442211055276	0.01818181818181818	152.0	3.9333333333333327	1.0	92.0	26157204.945454545	356003840.0	0.0002214128000005644	5.0	0.0	1.0
2023-08-01 14:29:30+08:00	0.14368760267913558	0.01818181818181818	152.0	3.9333333333333327	1.0	92.0	26157204.945454545	356003840.0	0.0003214335999999207	5.0	0.0	1.0
2023-08-01 14:29:35+08:00	0.15723111839616694	0.03636363636363636	156.0	3.355555555555555	1.0	92.0	56279933.67272727	362622976.0	0.00020659759999972494	5.0	0.0	1.0
2023-08-01 14:29:40+08:00	0.15002521432173477	0.03636363636363636	156.0	3.355555555555555	1.0	92.0	56279933.67272727	362622976.0	9.225840000013364e-05	5.0	0.0	1.0
2023-08-01 14:29:45+08:00	0.047660855386930885	0.03636363636363636	156.0	3.355555555555555	1.0	92.0	56279933.67272727	362622976.0	0.0	5.0	0.0	1.0
2023-08-01 14:29:50+08:00	0.004135338345864662	0.03636363636363636	159.0	2.8888888888888884	1.0	90.0	56279933.67272727	306597888.0	0.00018275939999981005	5.0	0.0	1.0
2023-08-01 14:29:55+08:00	0.001627441161742614	0.03636363636363636	159.0	2.8888888888888884	1.0	90.0	56279933.67272727	306597888.0	0.0003167103999999199	5.0	0.0	1.0
2023-08-01 14:30:00+08:00	0.0015033826108744675	0.03636363636363636	159.0	2.8888888888888884	1.0	92.0	56279933.67272727	306597888.0	0.0001896420000001342	5.0	0.0	1.0
2023-08-01 14:30:05+08:00	0.0032577371256734744	0.05454545454545454	172.0	3.155555555555555	1.0	93.0	90673226.47272727	274079744.0	0.00021466620000012426	5.0	0.0	1.0
2023-08-01 14:30:10+08:00	0.011645379413974455	0.05454545454545454	172.0	3.155555555555555	1.0	93.0	90673226.47272727	274079744.0	0.00021595199999993042	5.0	0.0	1.0
2023-08-01 14:30:15+08:00	0.0013777555110220442	0.05454545454545454	172.0	3.155555555555555	1.0	92.0	90673226.47272727	274079744.0	0.0	5.0	0.0	1.0
2023-08-01 14:30:20+08:00	0.0033813400125234814	0.03636363636363636	165.0	3.3999999999999995	1.0	92.0	64516021.52727272	257826816.0	0.0003279814000002546	5.0	0.0	1.0
2023-08-01 14:30:25+08:00	0.0015024414673844998	0.03636363636363636	165.0	3.3999999999999995	1.0	92.0	64516021.52727272	257826816.0	0.00021956619999983218	5.0	0.0	1.0
2023-08-01 14:30:30+08:00	0.001127254509018036	0.01818181818181818	165.0	3.3999999999999995	1.0	92.0	34393292.8	257826816.0	0.00019498099999992746	5.0	0.0	1.0
2023-08-01 14:30:35+08:00	0.0028807615230460925	0.01818181818181818	148.0	3.0888888888888886	1.0	92.0	34393292.8	241049600.0	0.00021314959999969575	5.0	0.0	1.0
2023-08-01 14:30:40+08:00	0.0015024414673844998	0.01818181818181818	148.0	3.0888888888888886	1.0	92.0	34393292.8	241049600.0	0.00018103940000031572	5.0	0.0	1.0
2023-08-01 14:30:45+08:00	0.0016286644951140064	0.01818181818181818	148.0	3.0888888888888886	1.0	92.0	34393292.8	241049600.0	0.0007890394000000355	5.0	0.0	1.0
2023-08-01 14:30:50+08:00	0.0046383352137395	0.01818181818181818	166.0	2.9777777777777774	1.0	92.0	34393292.8	208019456.0	0.0001859521999996616	5.0	0.0	1.0
2023-08-01 14:30:55+08:00	0.0012523481527864748	0.01818181818181818	166.0	2.9777777777777774	1.0	92.0	34393292.8	208019456.0	0.0001864102000006085	5.0	0.0	1.0
2023-08-01 14:31:00+08:00	0.001877581674802854	0.0	166.0	2.9777777777777774	1.0	92.0	0.0	208019456.0	0.0001703881999993939	5.0	0.0	1.0
2023-08-01 14:31:05+08:00	0.0027555110220440883	0.0	166.0	2.9555555555555553	1.0	92.0	0.0	191115264.0	0.0001831290000005481	5.0	0.0	1.0
2023-08-01 14:31:10+08:00	0.0018773466833541927	0.0	166.0	2.9555555555555553	1.0	92.0	0.0	191115264.0	0.00020900679999940052	5.0	0.0	1.0
2023-08-01 14:31:15+08:00	0.0015028177833437697	0.0	166.0	2.9555555555555553	1.0	92.0	0.0	191115264.0	0.00018808820000018044	5.0	0.0	1.0
2023-08-01 14:31:20+08:00	0.0031316547663785546	0.0	163.0	2.644444444444444	1.0	92.0	0.0	174989312.0	0.0001906746000003068	5.0	0.0	1.0
2023-08-01 14:31:25+08:00	0.0017532874139010645	0.0	163.0	2.644444444444444	1.0	92.0	0.0	174989312.0	0.00017006419999958665	5.0	0.0	1.0
2023-08-01 14:31:30+08:00	0.0012523481527864746	0.0	163.0	2.644444444444444	1.0	92.0	0.0	174989312.0	0.00018614499999998203	5.0	0.0	1.0
2023-08-01 14:31:35+08:00	0.0046377538230132865	0.0	139.0	2.8666666666666663	1.0	92.0	0.0	158212096.0	0.000363387600000209	5.0	0.0	1.0
2023-08-01 14:31:40+08:00	0.0013777555110220442	0.0	139.0	2.8666666666666663	1.0	92.0	0.0	158212096.0	0.0002032646000003524	5.0	0.0	1.0
2023-08-01 14:31:45+08:00	0.0017526289434151227	0.0	139.0	2.8666666666666663	1.0	92.0	0.0	158212096.0	0.0	5.0	0.0	1.0
2023-08-01 14:31:50+08:00	0.008144342814183686	0.0	155.0	3.0888888888888886	1.0	83.0	0.0	125272064.0	0.00020069619999958378	0.0	0.0	0.0
2023-08-01 14:31:55+08:00	0.0011254220332624733	0.0	155.0	3.0888888888888886	0.0	81.0	0.0	125272064.0	0.00035898360000032883	0.0	0.0	0.0
2023-08-01 14:32:00+08:00	0.05162907268170426	0.0	155.0	3.0888888888888886	1.0	85.0	0.0	125272064.0	0.0011819234000000733	2.0	0.0	1.0
2023-08-01 14:32:05+08:00	0.026685041343021798	0.0	152.0	3.0888888888888886	0.0	82.0	0.0	108949504.0	0.00032113259999988486	0.0	0.0	0.0
2023-08-01 14:32:10+08:00	0.10372139803872266	0.01818181818181818	152.0	3.0888888888888886	1.0	89.0	33325651.78181818	108949504.0	0.0004209383999999261	0.0	0.0	0.0
2023-08-01 14:32:15+08:00	0.040921036165686396	0.03636363636363636	152.0	3.0888888888888886	0.0	81.0	63067080.14545454	108949504.0	0.00013987800000023754	0.0	0.0	0.0
2023-08-01 14:32:20+08:00	0.02156469408224674	0.03636363636363636	157.0	3.155555555555555	1.0	89.0	63067080.14545454	75407360.0	0.0003789481999994848	6.0	0.0	1.0
2023-08-01 14:32:25+08:00	0.004011030333416897	0.03636363636363636	157.0	3.155555555555555	1.0	89.0	63067080.14545454	75407360.0	0.0003904724000001636	6.0	0.0	1.0
2023-08-01 14:32:30+08:00	0.0043859649122807015	0.03636363636363636	157.0	3.155555555555555	1.0	89.0	63067080.14545454	75407360.0	0.00020175080000015556	6.0	0.0	1.0
2023-08-01 14:32:35+08:00	0.0028789585680310424	0.03636363636363636	140.0	3.1777777777777776	1.0	89.0	63067080.14545454	59158528.0	0.0002035335999998722	6.0	0.0	1.0
2023-08-01 14:32:40+08:00	0.0012512512512512512	0.03636363636363636	140.0	3.1777777777777776	1.0	89.0	63067080.14545454	59158528.0	0.0002000262000002806	6.0	0.0	1.0
2023-08-01 14:32:45+08:00	0.00087576629550857	0.03636363636363636	140.0	3.1777777777777776	1.0	89.0	63067080.14545454	59158528.0	0.0	6.0	0.0	1.0
2023-08-01 14:32:50+08:00	0.004133784291619692	0.03636363636363636	133.0	3.5555555555555554	1.0	89.0	63067080.14545454	38154240.0	0.00038729439999940496	6.0	0.0	1.0
2023-08-01 14:32:55+08:00	0.006142660147925284	0.03636363636363636	133.0	3.5555555555555554	1.0	90.0	63067080.14545454	38154240.0	0.00018466420000038398	6.0	0.0	1.0
2023-08-01 14:33:00+08:00	0.002755165936130244	0.03636363636363636	133.0	3.5555555555555554	1.0	90.0	63067080.14545454	38154240.0	0.00018283419999960416	6.0	0.0	1.0
2023-08-01 14:33:05+08:00	0.0052638175209926055	0.01818181818181818	141.0	2.9777777777777774	1.0	90.0	29741428.363636363	16130048.0	0.0001940876000006142	6.0	0.0	1.0
2023-08-01 14:33:10+08:00	0.0008760951188986233	0.0	141.0	2.9777777777777774	1.0	90.0	0.0	16130048.0	0.00018390159999981393	6.0	0.0	1.0
2023-08-01 14:33:15+08:00	0.002878238017769991	0.0	141.0	2.9777777777777774	1.0	89.0	0.0	16130048.0	0.0	6.0	0.0	1.0
2023-08-01 14:33:20+08:00	0.007789923357205679	0.0	132.0	2.822222222222222	1.0	89.0	0.0	16384.0	0.00035866480000024126	6.0	0.0	1.0
2023-08-01 14:33:25+08:00	0.003884711779448622	0.0	132.0	2.822222222222222	1.0	88.0	0.0	16384.0	0.00021160699999995814	6.0	0.0	1.0
2023-08-01 14:33:30+08:00	0.0008758758758758759	0.0	132.0	2.822222222222222	1.0	87.0	0.0	16384.0	0.00016781419999958302	6.0	0.0	1.0
2023-08-01 14:33:35+08:00	0.007531065645788879	0.0	111.0	2.133333333333333	1.0	88.0	0.0	16384.0	0.0002214754000000596	6.0	0.0	1.0
2023-08-01 14:33:40+08:00	0.005892678034102306	0.0	111.0	2.133333333333333	1.0	89.0	0.0	16384.0	0.00021469960000004563	6.0	0.0	1.0
2023-08-01 14:33:45+08:00	0.003884225034456835	0.0	111.0	2.133333333333333	1.0	89.0	0.0	16384.0	0.00016253100000014343	6.0	0.0	1.0
2023-08-01 14:33:50+08:00	0.009539349817999247	0.0	92.0	1.8888888888888886	1.0	89.0	0.0	16384.0	0.0002022021999998458	6.0	0.0	1.0
2023-08-01 14:33:55+08:00	0.002379461490294302	0.0	92.0	1.8888888888888886	1.0	89.0	0.0	16384.0	0.00020531199999993533	6.0	0.0	1.0
2023-08-01 14:34:00+08:00	0.007028994602736287	0.0	92.0	1.8888888888888886	1.0	89.0	0.0	16384.0	0.0002225455999997905	6.0	0.0	1.0
2023-08-01 14:34:05+08:00	0.007523510971786834	0.0	75.0	1.3333333333333333	1.0	89.0	0.0	16384.0	0.00022391080000048192	6.0	0.0	1.0
2023-08-01 14:34:10+08:00	0.005766578914378839	0.0	75.0	1.3333333333333333	1.0	89.0	0.0	16384.0	0.00042108099999964564	6.0	0.0	1.0
2023-08-01 14:34:15+08:00	0.008540567696558653	0.0	75.0	1.3333333333333333	1.0	89.0	0.0	16384.0	0.0	6.0	0.0	1.0
2023-08-01 14:34:20+08:00	0.01627554882664648	0.0	60.0	1.222222222222222	1.0	89.0	0.0	16384.0	0.00021215940000018918	6.0	0.0	1.0
2023-08-01 14:34:25+08:00	0.011585442639466061	0.0	60.0	1.222222222222222	1.0	89.0	0.0	16384.0	0.00020369479999970963	6.0	0.0	1.0
2023-08-01 14:34:30+08:00	0.016370734164462913	0.0	60.0	1.222222222222222	1.0	89.0	0.0	16384.0	0.00018716000000011944	6.0	0.0	1.0
2023-08-01 14:34:35+08:00	0.012581781580271767	0.0	47.0	1.0222222222222221	1.0	89.0	0.0	16384.0	0.0002056108000004997	6.0	0.0	1.0
2023-08-01 14:34:40+08:00	0.00980022615906521	0.0	47.0	1.0222222222222221	1.0	89.0	0.0	16384.0	0.0003937512000000254	6.0	0.0	1.0
2023-08-01 14:34:45+08:00	0.00853413654618474	0.0	47.0	1.0222222222222221	1.0	89.0	0.0	16384.0	0.0	5.0	0.0	1.0
2023-08-01 14:34:50+08:00	0.007652741186802158	0.0	34.0	0.9555555555555555	1.0	88.0	0.0	20480.0	0.00018544559999966737	5.0	0.0	1.0
2023-08-01 14:34:55+08:00	0.00664576802507837	0.0	34.0	0.9555555555555555	1.0	88.0	0.0	20480.0	0.00019380419999990295	5.0	0.0	1.0
2023-08-01 14:35:00+08:00	0.006399799221985193	0.0	34.0	0.9555555555555555	1.0	87.0	0.0	20480.0	0.00019617960000033462	4.0	0.0	1.0
2023-08-01 14:35:05+08:00	0.005639804486777792	0.0	21.0	0.8888888888888888	1.0	87.0	0.0	24576.0	0.0003582481999998777	4.0	0.0	1.0
2023-08-01 14:35:10+08:00	0.0070210631895687055	0.0	21.0	0.8888888888888888	1.0	86.0	0.0	24576.0	0.00023527339999986907	3.0	0.0	1.0
2023-08-01 14:35:15+08:00	0.006390977443609023	0.0	21.0	0.8888888888888888	1.0	85.0	0.0	24576.0	0.0	2.0	0.0	1.0
2023-08-01 14:35:20+08:00	0.00952142320220496	0.0	0.0	1.222222222222222	0.0	81.0	0.0	24576.0	0.0003183673999998859	0.0	0.0	0.0
2023-08-01 14:35:25+08:00	0.0008756567425569177	0.0	0.0	1.222222222222222	0.0	81.0	0.0	24576.0	0.000194486200000199	0.0	0.0	0.0
2023-08-01 14:35:30+08:00	0.15474230720526783	0.01818181818181818	0.0	1.222222222222222	1.0	103.0	36376054.69090909	24576.0	0.0008293355999995811	13.0	2.0	1.0
2023-08-01 14:35:35+08:00	0.3609799668240398	0.05454545454545454	0.0	0.9555555555555555	1.0	103.0	115152709.81818181	90497024.0	0.00017388179999997533	1.0	1.0	1.0
2023-08-01 14:35:40+08:00	0.07024586051179127	0.07272727272727272	0.0	0.9555555555555555	0.0	82.0	161366313.89090908	90497024.0	0.00038781540000059066	0.0	0.0	0.0
2023-08-01 14:35:45+08:00	0.1821631878557875	0.07272727272727272	0.0	0.9555555555555555	1.0	108.0	161366313.89090908	90497024.0	0.0002594795999996791	10.0	1.0	1.0
2023-08-01 14:35:50+08:00	0.23673521198273675	0.10909090909090909	0.0	0.9777777777777776	1.0	102.0	278654305.74545455	235819008.0	0.0001458206000002349	10.0	1.0	1.0
2023-08-01 14:35:55+08:00	0.21788845127683903	0.12727272727272726	0.0	0.9777777777777776	1.0	102.0	355448198.98181814	235819008.0	0.00011507620000017482	10.0	1.0	1.0
2023-08-01 14:36:00+08:00	0.15107002659237684	0.14545454545454545	0.0	0.9777777777777776	0.0	82.0	448485487.7090909	235819008.0	0.0005120507999997415	0.0	0.0	0.0
2023-08-01 14:36:05+08:00	0.0038827655310621247	0.14545454545454545	132.0	3.822222222222222	0.0	81.0	448485487.7090909	84836352.0	0.00018414680000020667	0.0	0.0	0.0
2023-08-01 14:36:10+08:00	0.059273182957393485	0.16363636363636364	132.0	3.822222222222222	1.0	89.0	466940425.3090909	84836352.0	0.0003500107999997226	2.0	1.0	1.0
2023-08-01 14:36:15+08:00	0.06072367597345687	0.16363636363636364	132.0	3.822222222222222	1.0	83.0	466940425.3090909	84836352.0	0.0	0.0	0.0	0.0
2023-08-01 14:36:20+08:00	0.0022530980097634247	0.16363636363636364	147.0	4.199999999999999	0.0	82.0	466940425.3090909	68067328.0	0.00017967420000033484	0.0	0.0	0.0
2023-08-01 14:36:25+08:00	0.06649905719673162	0.14545454545454545	147.0	4.199999999999999	1.0	95.0	430564370.6181818	68067328.0	0.0009485112000000128	6.0	0.0	1.0
2023-08-01 14:36:30+08:00	0.09897869121170093	0.1090909090909091	147.0	4.199999999999999	1.0	93.0	351787715.4909091	68067328.0	0.0003294227999994348	3.0	0.0	1.0
2023-08-01 14:36:35+08:00	0.12410320956576462	0.09090909090909091	133.0	5.222222222222221	1.0	86.0	305574111.4181818	54374400.0	0.00042714640000056646	5.0	1.0	1.0
2023-08-01 14:36:40+08:00	0.2476034308779011	0.12727272727272726	133.0	5.222222222222221	1.0	86.0	419049099.6363636	54374400.0	0.00015663559999978816	0.0	0.0	0.0
2023-08-01 14:36:45+08:00	0.009635840320360405	0.09090909090909091	133.0	5.222222222222221	0.0	81.0	301761107.78181815	54374400.0	0.00017663140000010458	0.0	0.0	0.0
2023-08-01 14:36:50+08:00	0.04472003006388576	0.07272727272727272	146.0	2.933333333333333	1.0	86.0	224967214.54545453	82907136.0	0.00036675359999946975	3.0	1.0	1.0
2023-08-01 14:36:55+08:00	0.050100200400801605	0.05454545454545454	146.0	2.933333333333333	0.0	81.0	131929925.81818181	82907136.0	0.0005451798000002839	0.0	0.0	0.0
2023-08-01 14:37:00+08:00	0.0010008757662955086	0.05454545454545454	146.0	2.933333333333333	0.0	81.0	131929925.81818181	82907136.0	0.00016188020000029724	0.0	0.0	0.0
2023-08-01 14:37:05+08:00	0.0992587008418143	0.05454545454545454	142.0	3.311111111111111	1.0	105.0	177457189.23636362	67178496.0	0.0003975573999994708	1.0	0.0	1.0
2023-08-01 14:37:10+08:00	0.07038012796386903	0.05454545454545454	142.0	3.311111111111111	1.0	103.0	177457189.23636362	67178496.0	0.00017283160000047815	20.0	1.0	1.0
2023-08-01 14:37:15+08:00	0.6324786324786326	0.10909090909090909	142.0	3.311111111111111	1.0	103.0	243727192.43636364	67178496.0	0.0	20.0	1.0	1.0
2023-08-01 14:37:20+08:00	0.4462873181934167	0.14545454545454545	152.0	2.5111111111111106	1.0	83.0	300235906.3272727	112279552.0	0.0005108465999995815	0.0	0.0	0.0
2023-08-01 14:37:25+08:00	0.0008755472170106316	0.14545454545454545	152.0	2.5111111111111106	0.0	82.0	300235906.3272727	112279552.0	0.00024181420000033427	0.0	0.0	0.0
2023-08-01 14:37:30+08:00	0.053027453930048894	0.14545454545454545	152.0	2.5111111111111106	1.0	90.0	300235906.3272727	112279552.0	0.0004116975999998829	2.0	1.0	1.0
2023-08-01 14:37:35+08:00	0.13332495601910027	0.12727272727272726	142.0	2.2666666666666666	1.0	89.0	224128353.74545452	177332224.0	0.00022963560000022198	6.0	2.0	1.0
2023-08-01 14:37:40+08:00	0.07728014050934638	0.14545454545454545	142.0	2.2666666666666666	0.0	83.0	251429459.78181818	177332224.0	0.00019891560000004916	0.0	0.0	0.0
2023-08-01 14:37:45+08:00	0.03148124921610435	0.14545454545454545	142.0	2.2666666666666666	1.0	95.0	251429459.78181818	177332224.0	0.0003174669999999935	11.0	2.0	1.0
2023-08-01 14:37:50+08:00	0.21704138988247315	0.18181818181818182	155.0	1.9333333333333331	1.0	95.0	291999818.47272724	117985280.0	0.00038061559999960084	11.0	2.0	1.0
2023-08-01 14:37:55+08:00	0.10578386605783865	0.19999999999999998	155.0	1.9333333333333331	1.0	86.0	307328093.09090906	117985280.0	0.00017256779999996752	0.0	0.0	0.0
2023-08-01 14:38:00+08:00	0.0010005002501250625	0.18181818181818182	155.0	1.9333333333333331	0.0	85.0	243345892.07272726	117985280.0	0.00019093760000004066	0.0	0.0	0.0
2023-08-01 14:38:05+08:00	0.06985201906195135	0.18181818181818182	169.0	1.7999999999999998	1.0	91.0	243345892.07272726	112173056.0	0.0008427224000001843	3.0	2.0	1.0
2023-08-01 14:38:10+08:00	0.07371192177510343	0.12727272727272726	169.0	1.7999999999999998	1.0	85.0	177075888.87272727	112173056.0	0.00014832179999970662	0.0	0.0	0.0
2023-08-01 14:38:15+08:00	0.0010005002501250625	0.09090909090909091	169.0	1.7999999999999998	0.0	85.0	120567174.98181817	112173056.0	0.0006250237999999797	0.0	0.0	0.0
2023-08-01 14:38:20+08:00	0.08554201733450573	0.10909090909090909	160.0	1.111111111111111	1.0	104.0	142225035.63636363	112070656.0	0.0003898882000001436	2.0	0.0	1.0
2023-08-01 14:38:25+08:00	0.14932526169756588	0.12727272727272726	160.0	1.111111111111111	1.0	86.0	166323218.61818182	112070656.0	0.00020655140000016558	0.0	0.0	0.0
2023-08-01 14:38:30+08:00	0.0010001250156269534	0.10909090909090909	160.0	1.111111111111111	0.0	86.0	128955782.98181817	112070656.0	0.00019042699999971546	0.0	0.0	0.0
2023-08-01 14:38:35+08:00	0.10501133215814656	0.10909090909090909	144.0	0.9999999999999999	1.0	97.0	121177255.56363636	112078848.0	0.0009629262000004247	5.0	1.0	1.0
2023-08-01 14:38:40+08:00	0.10130883463377799	0.10909090909090909	144.0	0.9999999999999999	1.0	89.0	121177255.56363636	112078848.0	0.00022812339999944697	0.0	0.0	0.0
2023-08-01 14:38:45+08:00	0.0015015015015015015	0.07272727272727272	144.0	0.9999999999999999	0.0	89.0	80606896.87272727	112078848.0	0.0007049958000003187	0.0	0.0	0.0
2023-08-01 14:38:50+08:00	0.04975560847223963	0.07272727272727272	159.0	1.0222222222222221	1.0	94.0	87622823.56363636	96362496.0	0.001157839799999749	2.0	1.0	1.0
2023-08-01 14:38:55+08:00	0.06426155580608793	0.07272727272727272	159.0	1.0222222222222221	0.0	81.0	87622823.56363636	96362496.0	0.00036268620000043936	0.0	0.0	0.0
2023-08-01 14:39:00+08:00	0.0008758758758758759	0.07272727272727272	159.0	1.0222222222222221	0.0	83.0	87622823.56363636	96362496.0	0.00020253479999965407	0.0	0.0	0.0
2023-08-01 14:39:05+08:00	0.11625267935947547	0.09090909090909091	162.0	1.422222222222222	1.0	96.0	115839050.47272727	81432576.0	0.00048413120000034837	10.0	2.0	1.0
2023-08-01 14:39:10+08:00	0.22312890475583322	0.12727272727272726	162.0	1.422222222222222	1.0	96.0	183176694.6909091	81432576.0	0.00017860419999990996	10.0	2.0	1.0
2023-08-01 14:39:15+08:00	0.24223523421588594	0.14545454545454545	162.0	1.422222222222222	1.0	96.0	238160207.12727273	81432576.0	0.00020837799999995354	1.0	0.0	1.0
2023-08-01 14:39:20+08:00	0.10570236439499305	0.12727272727272726	164.0	1.7333333333333332	1.0	84.0	214062024.14545453	221933568.0	0.00014419999999972787	2.0	1.0	1.0
2023-08-01 14:39:25+08:00	0.10433021017979235	0.14545454545454545	164.0	1.7333333333333332	1.0	84.0	256767664.87272727	221933568.0	0.0001798108000002685	2.0	1.0	1.0
2023-08-01 14:39:30+08:00	0.08849221420432966	0.12727272727272726	164.0	1.7333333333333332	1.0	82.0	237245086.25454545	221933568.0	0.00011986820000018384	0.0	0.0	0.0
2023-08-01 14:39:35+08:00	0.0022519704741648943	0.12727272727272726	159.0	2.8888888888888884	0.0	82.0	237245086.25454545	332632064.0	0.0001889376000001164	0.0	0.0	0.0
2023-08-01 14:39:40+08:00	0.11374112370748722	0.16363636363636364	159.0	2.8888888888888884	1.0	95.0	287729254.4	332632064.0	0.0006286875999997222	7.0	1.0	1.0
2023-08-01 14:39:45+08:00	0.1824530218384967	0.14545454545454545	159.0	2.8888888888888884	1.0	89.0	265385053.09090906	332632064.0	0.0	6.0	1.0	1.0
2023-08-01 14:39:50+08:00	0.2153128153380424	0.18181818181818182	153.0	2.9777777777777774	1.0	92.0	319834745.0181818	329834496.0	0.0004919866000001605	6.0	1.0	1.0
2023-08-01 14:39:55+08:00	0.19074634392334847	0.21818181818181817	153.0	2.9777777777777774	1.0	89.0	407686348.79999995	329834496.0	0.00012482240000011302	6.0	1.0	1.0
2023-08-01 14:40:00+08:00	0.12599019238023387	0.23636363636363636	153.0	2.9777777777777774	0.0	83.0	417828938.47272724	329834496.0	0.0001645531999997729	0.0	0.0	0.0
2023-08-01 14:40:05+08:00	0.0033800701051577365	0.2	168.0	3.3999999999999995	0.0	81.0	350491294.25454545	357314560.0	0.00020498199999963163	0.0	0.0	0.0
2023-08-01 14:40:10+08:00	0.0878556210051385	0.18181818181818182	168.0	3.3999999999999995	1.0	87.0	290779657.3090909	357314560.0	0.0005800576000005719	2.0	0.0	1.0
2023-08-01 14:40:15+08:00	0.10021321961620469	0.2	168.0	3.3999999999999995	1.0	86.0	301837367.8545454	357314560.0	0.0	0.0	0.0	0.0
2023-08-01 14:40:20+08:00	0.013401803607214428	0.18181818181818182	165.0	2.5999999999999996	0.0	81.0	259131727.12727273	341118976.0	0.00033860799999985147	0.0	0.0	0.0
2023-08-01 14:40:25+08:00	0.049962339944765254	0.2	165.0	2.5999999999999996	1.0	90.0	277815444.94545454	341118976.0	0.0003873957999999789	4.0	1.0	1.0
2023-08-01 14:40:30+08:00	0.12834089762985376	0.2545454545454545	165.0	2.5999999999999996	1.0	88.0	351025114.76363635	341118976.0	0.00020585279999991714	3.0	1.0	1.0
2023-08-01 14:40:35+08:00	0.03581715716969318	0.21818181818181817	147.0	2.9777777777777774	0.0	81.0	300540946.6181818	324288512.0	0.0011021272000000693	0.0	0.0	0.0
2023-08-01 14:40:40+08:00	0.09982197355035605	0.21818181818181817	147.0	2.9777777777777774	1.0	97.0	300540946.6181818	324288512.0	0.0003541708000000199	14.0	6.0	1.0
2023-08-01 14:40:45+08:00	0.17980707395498394	0.19999999999999998	147.0	2.9777777777777774	1.0	99.0	278959346.0363636	324288512.0	0.0	14.0	6.0	1.0
2023-08-01 14:40:50+08:00	0.18762039296263	0.18181818181818182	151.0	3.222222222222222	1.0	99.0	243727192.43636364	313434112.0	0.00022418799999996964	14.0	6.0	1.0
2023-08-01 14:40:55+08:00	0.16972653742457314	0.14545454545454545	151.0	3.222222222222222	1.0	96.0	205368375.85454544	313434112.0	0.00020717339999976048	14.0	6.0	1.0
2023-08-01 14:41:00+08:00	0.16587373023016588	0.14545454545454545	151.0	3.222222222222222	1.0	89.0	205368375.85454544	313434112.0	0.0013589408000001413	0.0	0.0	0.0
2023-08-01 14:41:05+08:00	0.014772158237356035	0.12727272727272726	165.0	3.5555555555555554	0.0	79.0	188438639.7090909	315346944.0	0.0008244296000000873	0.0	0.0	0.0
2023-08-01 14:41:10+08:00	0.05595984943538269	0.12727272727272726	165.0	3.5555555555555554	1.0	88.0	250056778.47272727	315346944.0	0.0006391258000000733	2.0	1.0	1.0
2023-08-01 14:41:15+08:00	0.07226953907815631	0.12727272727272726	165.0	3.5555555555555554	1.0	89.0	250056778.47272727	315346944.0	0.0	4.0	0.0	1.0
2023-08-01 14:41:20+08:00	0.060476787954830614	0.10909090909090909	159.0	3.2888888888888883	0.0	82.0	231373060.65454546	405708800.0	0.000379460599999959	0.0	0.0	0.0
2023-08-01 14:41:25+08:00	0.001876172607879925	0.05454545454545454	159.0	3.2888888888888883	0.0	81.0	158163390.83636364	405708800.0	0.0004728299999996466	0.0	0.0	0.0
2023-08-01 14:41:30+08:00	0.06711072012064849	0.05454545454545454	159.0	3.2888888888888883	1.0	92.0	158163390.83636364	405708800.0	0.00018987300000006258	0.0	0.0	0.0
2023-08-01 14:41:35+08:00	0.024319919769336843	0.05454545454545454	162.0	3.311111111111111	0.0	81.0	158163390.83636364	267411456.0	0.00032890120000033106	0.0	0.0	0.0
2023-08-01 14:41:40+08:00	0.1925850942679995	0.05454545454545454	162.0	3.311111111111111	1.0	101.0	186379617.74545455	267411456.0	0.0004344505999995363	16.0	1.0	1.0
2023-08-01 14:41:45+08:00	0.4253817528551264	0.05454545454545454	162.0	3.311111111111111	1.0	101.0	195759606.6909091	267411456.0	0.0	1.0	0.0	1.0
2023-08-01 14:41:50+08:00	0.05829989969909729	0.05454545454545454	152.0	3.133333333333333	1.0	82.0	195759606.6909091	250650624.0	0.0003718744000003937	0.0	0.0	0.0
2023-08-01 14:41:55+08:00	0.0011258443832874655	0.05454545454545454	152.0	3.133333333333333	0.0	82.0	195759606.6909091	250650624.0	0.0009312559999997916	0.0	0.0	0.0
2023-08-01 14:42:00+08:00	0.08057409039405766	0.05454545454545454	152.0	3.133333333333333	1.0	97.0	195759606.6909091	250650624.0	0.0003711551999998619	7.0	1.0	1.0
2023-08-01 14:42:05+08:00	0.16298168035375868	0.05454545454545454	167.0	3.3777777777777773	1.0	82.0	191031482.1818182	220348416.0	0.0002459852000001206	0.0	0.0	0.0
2023-08-01 14:42:10+08:00	0.00087576629550857	0.05454545454545454	167.0	3.3777777777777773	0.0	82.0	191031482.1818182	220348416.0	0.00021151000000045882	0.0	0.0	0.0
2023-08-01 14:42:15+08:00	0.004128612535968973	0.05454545454545454	167.0	3.3777777777777773	1.0	83.0	191031482.1818182	220348416.0	0.00012539099999955283	0.0	0.0	1.0
2023-08-01 14:42:20+08:00	0.0025021894157387712	0.05454545454545454	160.0	3.5999999999999996	1.0	83.0	191031482.1818182	187404288.0	0.0004287582000003454	0.0	0.0	1.0
2023-08-01 14:42:25+08:00	0.00087576629550857	0.05454545454545454	160.0	3.5999999999999996	1.0	83.0	191031482.1818182	187404288.0	0.00019618819999962512	0.0	0.0	1.0
2023-08-01 14:42:30+08:00	0.0008753282480930349	0.05454545454545454	160.0	3.5999999999999996	1.0	83.0	191031482.1818182	187404288.0	0.00020261820000015972	0.0	0.0	1.0
2023-08-01 14:42:35+08:00	0.0025025025025025025	0.03636363636363636	147.0	3.666666666666666	1.0	83.0	129947163.92727272	170377216.0	0.00020248220000027573	2.0	0.0	1.0
2023-08-01 14:42:40+08:00	0.02875078468298807	0.01818181818181818	147.0	3.666666666666666	1.0	94.0	67947724.8	170377216.0	0.0002896469999996043	11.0	2.0	1.0
2023-08-01 14:42:45+08:00	0.14722753346080308	0.01818181818181818	147.0	3.666666666666666	1.0	94.0	67947724.8	170377216.0	0.00018263219999994362	0.0	0.0	0.0
2023-08-01 14:42:50+08:00	0.031694126524965414	0.01818181818181818	144.0	4.244444444444444	0.0	81.0	67947724.8	149790720.0	0.00035673360000032517	0.0	0.0	0.0
2023-08-01 14:42:55+08:00	0.05171331743441697	0.01818181818181818	144.0	4.244444444444444	1.0	93.0	67947724.8	149790720.0	0.00041220059999957925	0.0	0.0	0.0
2023-08-01 14:43:00+08:00	0.033964155909261814	0.0	144.0	4.244444444444444	0.0	82.0	0.0	149790720.0	0.0003107094000000643	0.0	0.0	0.0
2023-08-01 14:43:05+08:00	0.11918203487642705	0.01818181818181818	157.0	3.7999999999999994	1.0	88.0	93189808.87272727	119746560.0	0.00037642280000014237	6.0	0.0	1.0
2023-08-01 14:43:10+08:00	0.0679879578524837	0.03636363636363636	157.0	3.7999999999999994	1.0	89.0	93342329.01818182	119746560.0	0.00022532340000012142	6.0	0.0	1.0
2023-08-01 14:43:15+08:00	0.0010012515644555694	0.03636363636363636	157.0	3.7999999999999994	1.0	89.0	93342329.01818182	119746560.0	0.00022404420000015078	6.0	0.0	1.0
2023-08-01 14:43:20+08:00	0.0023773773773773776	0.03636363636363636	139.0	3.9111111111111105	1.0	89.0	93342329.01818182	102969344.0	0.00018596219999977848	6.0	0.0	1.0
2023-08-01 14:43:25+08:00	0.0007508447002878237	0.03636363636363636	139.0	3.9111111111111105	1.0	89.0	93342329.01818182	102969344.0	0.00021949220000010427	6.0	0.0	1.0
2023-08-01 14:43:30+08:00	0.0008759854836691277	0.03636363636363636	139.0	3.9111111111111105	1.0	89.0	93342329.01818182	102969344.0	0.000201661399999864	6.0	0.0	1.0
2023-08-01 14:43:35+08:00	0.008658551888568202	0.03636363636363636	152.0	2.6666666666666665	1.0	89.0	93342329.01818182	87326720.0	0.00022162160000007702	6.0	0.0	1.0
2023-08-01 14:43:40+08:00	0.001001001001001001	0.03636363636363636	152.0	2.6666666666666665	1.0	89.0	93342329.01818182	87326720.0	0.0003432996000000799	6.0	0.0	1.0
2023-08-01 14:43:45+08:00	0.015825169555388093	0.03636363636363636	152.0	2.6666666666666665	1.0	89.0	93342329.01818182	87326720.0	0.0	6.0	0.0	1.0
2023-08-01 14:43:50+08:00	0.010301507537688442	0.03636363636363636	158.0	2.1111111111111107	1.0	89.0	93342329.01818182	71827456.0	0.00019817339999974592	6.0	0.0	1.0
2023-08-01 14:43:55+08:00	0.004887830555207419	0.03636363636363636	158.0	2.1111111111111107	1.0	89.0	93342329.01818182	71827456.0	0.00023091019999981198	6.0	0.0	1.0
2023-08-01 14:44:00+08:00	0.0038813071240766245	0.01818181818181818	158.0	2.1111111111111107	1.0	89.0	152520.14545454545	71827456.0	0.00023387080000034644	6.0	0.0	1.0
2023-08-01 14:44:05+08:00	0.010933769008420259	0.0	139.0	1.422222222222222	1.0	89.0	0.0	71827456.0	0.0003800122000001238	6.0	0.0	1.0
2023-08-01 14:44:10+08:00	0.002629931120851597	0.0	139.0	1.422222222222222	1.0	89.0	0.0	71827456.0	0.00022437740000000873	6.0	0.0	1.0
2023-08-01 14:44:15+08:00	0.008403361344537815	0.0	139.0	1.422222222222222	1.0	89.0	0.0	71827456.0	0.0	6.0	0.0	1.0
2023-08-01 14:44:20+08:00	0.008284172210367768	0.0	151.0	1.4444444444444442	1.0	89.0	0.0	55570432.0	0.00020390739999953666	6.0	0.0	1.0
2023-08-01 14:44:25+08:00	0.006018054162487462	0.0	151.0	1.4444444444444442	1.0	89.0	0.0	55570432.0	0.00016850619999999594	6.0	0.0	1.0
2023-08-01 14:44:30+08:00	0.008154560281018693	0.0	151.0	1.4444444444444442	1.0	89.0	0.0	55570432.0	0.0004040878000004966	6.0	0.0	1.0
2023-08-01 14:44:35+08:00	0.013598589775875095	0.0	145.0	1.7111111111111108	1.0	89.0	0.0	38793216.0	0.00020929099999946743	6.0	0.0	1.0
2023-08-01 14:44:40+08:00	0.007018423361323474	0.0	145.0	1.7111111111111108	1.0	89.0	0.0	38793216.0	0.00020307540000032986	6.0	0.0	1.0
2023-08-01 14:44:45+08:00	0.0037570444583594244	0.0	145.0	1.7111111111111108	1.0	89.0	0.0	38793216.0	0.0	6.0	0.0	1.0
2023-08-01 14:44:50+08:00	0.011924187272499057	0.0	149.0	2.622222222222222	1.0	89.0	0.0	5763072.0	0.00021440359999971292	6.0	0.0	1.0
2023-08-01 14:44:55+08:00	0.01333165639542196	0.0	149.0	2.622222222222222	1.0	89.0	0.0	5763072.0	0.00018462479999996616	6.0	0.0	1.0
2023-08-01 14:45:00+08:00	0.0043821209465381246	0.01818181818181818	149.0	2.622222222222222	1.0	89.0	11286490.763636364	5763072.0	0.0003829556000006562	6.0	0.0	1.0
2023-08-01 14:45:05+08:00	0.028488955823293173	0.01818181818181818	141.0	2.644444444444444	1.0	89.0	11286490.763636364	192512.0	0.0001625327999995818	6.0	0.0	1.0
2023-08-01 14:45:10+08:00	0.0012512512512512512	0.01818181818181818	141.0	2.644444444444444	1.0	89.0	11286490.763636364	192512.0	0.0002037548000004108	6.0	0.0	1.0
2023-08-01 14:45:15+08:00	0.0008760951188986233	0.01818181818181818	141.0	2.644444444444444	1.0	89.0	11286490.763636364	192512.0	0.0	6.0	0.0	1.0
2023-08-01 14:45:20+08:00	0.010164386999623541	0.01818181818181818	119.0	2.311111111111111	1.0	88.0	11286490.763636364	12288.0	0.00017600599999951784	5.0	0.0	1.0
2023-08-01 14:45:25+08:00	0.006269592476489029	0.01818181818181818	119.0	2.311111111111111	1.0	87.0	11286490.763636364	12288.0	0.0004214590000003682	5.0	0.0	1.0
2023-08-01 14:45:30+08:00	0.005889724310776942	0.01818181818181818	119.0	2.311111111111111	1.0	86.0	11286490.763636364	12288.0	0.00022485359999961928	5.0	0.0	1.0
2023-08-01 14:45:35+08:00	0.006776257999749027	0.01818181818181818	107.0	1.2444444444444442	1.0	86.0	11286490.763636364	20480.0	0.00018503080000016326	4.0	0.0	1.0
2023-08-01 14:45:40+08:00	0.0037593984962406017	0.01818181818181818	107.0	1.2444444444444442	1.0	87.0	11286490.763636364	20480.0	0.0002046348000000364	4.0	0.0	1.0
2023-08-01 14:45:45+08:00	0.0030048829347689996	0.01818181818181818	107.0	1.2444444444444442	1.0	87.0	11286490.763636364	20480.0	0.0	4.0	0.0	1.0
2023-08-01 14:45:50+08:00	0.007402760351317441	0.01818181818181818	96.0	1.0444444444444443	1.0	86.0	11286490.763636364	24576.0	0.00018703940000008856	3.0	0.0	1.0
2023-08-01 14:45:55+08:00	0.0053877960155369	0.0	96.0	1.0444444444444443	1.0	86.0	0.0	24576.0	0.0003604936000002112	3.0	0.0	1.0
2023-08-01 14:46:00+08:00	0.004131196795192789	0.0	96.0	1.0444444444444443	1.0	85.0	0.0	24576.0	0.00017955559999975889	2.0	0.0	1.0
2023-08-01 14:46:05+08:00	0.006511394941147007	0.0	81.0	1.311111111111111	1.0	85.0	0.0	20480.0	0.0002131867999999315	1.0	0.0	1.0
2023-08-01 14:46:10+08:00	0.0025025025025025025	0.0	81.0	1.311111111111111	1.0	85.0	0.0	20480.0	0.00018496799999994095	1.0	0.0	1.0
2023-08-01 14:46:15+08:00	0.002501876407305479	0.0	81.0	1.311111111111111	0.0	81.0	0.0	20480.0	0.0001987454000001776	0.0	0.0	0.0
2023-08-01 14:46:20+08:00	0.043516428392274896	0.01818181818181818	66.0	1.4	1.0	87.0	10828930.327272726	20480.0	0.00041235119999996075	1.0	0.0	1.0
2023-08-01 14:46:25+08:00	0.11173885750156937	0.05454545454545454	66.0	1.4	1.0	86.0	38358816.58181818	20480.0	0.00036735480000018585	0.0	0.0	0.0
2023-08-01 14:46:30+08:00	0.0021265949462096574	0.05454545454545454	66.0	1.4	0.0	81.0	38358816.58181818	20480.0	0.0003885689999997055	0.0	0.0	0.0
[truncated: 52,362 more rows]
